# Supplementary material for: Gene Module Analysis Reveals Cell-Type Specificity and Potential Target Genes in Autism’s Pathogenesis
Source: Biomedicines. 2021 Apr 10;9(4):410. doi: 10.3390/biomedicines9040410 (PMC8069308; doi:10.3390/biomedicines9040410)
Supplement: Supplementary file 1 [file biomedicines-09-00410-s001.zip › Supplementary Table S1.xlsx]

## Sheet: ASD_and_Control_individuals
Patient ID	Diagnosis	Age	Sex	PMI	ADI-R
					A	B verbal	B nonverbal	C	D
5278	ASD	15	Female	13	22	21	11	5	5
5144	ASD	7	Male	3	28	20	12	3	3
5403	ASD	16	Male	35	30	NA	14	5	5
5419	ASD	19	Female	22	24	14	NA	6	3
5945	ASD	20	Male	24	NA	NA	NA	NA	NA
4899	ASD	14	Male	9	22	NA	14	8	4
5978	ASD	11	Male	21	13	15	NA	9	3
6033	ASD	14	Female	25	26	NA	14	7	4
5864	ASD	20	Male	42	18	14	NA	7	5
5939	ASD	21	Male	22	29	22	0	9	4
5841	ASD	12	Male	15	NA	NA	NA	NA	NA
5565	ASD	12	Male	22	27	NA	17	5	4
5531	ASD	15	Male	32	NA	NA	NA	NA	NA
5294	ASD	19	Male	16	17	19	14	5	2
4849	ASD	7	Male	20	22	18	NA	8	3
5936	Control	14	Female	23	NA	NA	NA	NA	NA
5879	Control	15	Male	18	NA	NA	NA	NA	NA
5408	Control	6	Male	16	NA	NA	NA	NA	NA
5538	Control	19	Female	24	NA	NA	NA	NA	NA
5893	Control	19	Male	11	NA	NA	NA	NA	NA
6032	Control	4	Male	25	NA	NA	NA	NA	NA
5242	Control	15	Male	9	NA	NA	NA	NA	NA
5391	Control	8	Male	12	NA	NA	NA	NA	NA
5976	Control	4	Female	21	NA	NA	NA	NA	NA
5958	Control	22	Male	24	NA	NA	NA	NA	NA
5577	Control	21	Male	19	NA	NA	NA	NA	NA
4341	Control	13	Male	16	NA	NA	NA	NA	NA
5387	Control	12	Male	13	NA	NA	NA	NA	NA
5554	Control	13	Female	15	NA	NA	NA	NA	NA
5163	Control	14	Male	12	NA	NA	NA	NA	NA
1823	Control	15	Male	18	NA	NA	NA	NA	NA
