# Supplementary material for: Gene Module Analysis Reveals Cell-Type Specificity and Potential Target Genes in Autism’s Pathogenesis
Source: Biomedicines. 2021 Apr 10;9(4):410. doi: 10.3390/biomedicines9040410 (PMC8069308; doi:10.3390/biomedicines9040410)
Supplement: Supplementary file 1 [file biomedicines-09-00410-s001.zip › Supplementary Table S2.xlsx]

## Sheet: AST-PP_2_5
gene_name	gene_index	MRR_freq	zscore
MACF1	770	81	34.6165
LINC00486	3616	81	22.0433
CTNNA2	4073	81	19.0079
LRP1B	4679	81	18.2581
CADM2	6392	81	16.9027
ZBTB20	6574	81	16.798
LSAMP	6582	81	16.7414
CTNND2	9039	81	16.3896
SLC1A2	18552	81	16.2566
NEAT1	18992	81	15.8957
MALAT1	18994	81	15.4247
CADM1	19640	81	15.2286
NTM	19898	81	15.1569
NRG3	20719	81	15.0284
PCDH9	23588	81	14.9817
GPC5	23699	81	14.8723
NPAS3	24111	81	14.8403
RORA	25625	81	14.5439
DTNA	30084	81	14.5429
NRXN1	3787	80	14.4513
ERBB4	5231	80	14.329
RASGEF1B	8115	80	14.194
SPARCL1	8169	80	14.1759
SLC1A3	9170	80	14.0228
DLG2	19347	80	13.8293
CACNB2	20120	80	13.5059
FAM155A	23805	80	13.3195
PITPNC1	29382	80	13.22
NFIA	1118	79	13.199
GPM6A	8784	79	12.665
FBXL7	9057	79	12.4168
GPR98	9627	79	12.3369
QKI	12305	79	12.3311
CELF2	20039	79	12.2069
GLUL	2506	78	12.085
BAI3	11559	78	12.0338
DOCK4	13538	78	11.9929
PTGDS	18028	78	11.9166
DST	11513	77	11.842
PREX2	15984	77	11.6702
LRP4	18643	77	11.5004
SOX5	21710	77	11.4714
FMN2	3152	76	11.3833
RP11-384F7.2	6589	76	11.3665
SLC4A4	8019	76	11.2172
ANK2	8354	76	11.1983
MKLN1	13734	76	11.1279
LPHN3	7946	75	11.1274
CPE	8722	75	11.0573
MAGI2	13190	75	11.0428
NRCAM	13523	75	11.0395
CLU	15596	75	11.0064
RYR3	25205	75	10.8081
WWOX	27630	75	10.7246
MSI2	29197	75	10.7183
LPP	7307	74	10.5305
ADCY2	8997	74	10.3638
MAST4	9392	74	10.3626
MEIS2	25251	74	10.2488
PLCB1	30571	74	10.1911
MAML2	19475	73	10.1901
INO80D	5173	72	10.1871
GNAQ	17283	72	10.1623
PARD3	20262	72	10.1119
GPHN	24475	72	10.0744
LINGO1	25916	72	9.98161
PRKG1	20452	71	9.90705
ATP1B2	28089	71	9.8527
GLIS3	16738	70	9.83069
PTPRZ1	13609	69	9.79251
SORBS1	20871	69	9.78783
MIR99AHG	34318	69	9.78544
NCOA1	3487	68	9.67601
PARD3B	5169	68	9.6109
FYN	11870	68	9.60862
PSD3	15480	68	9.59197
ITPR2	21743	68	9.49532
PRKCA	29372	68	9.46715
CAMTA1	167	67	9.43018
MAP3K5	12060	67	9.36558
PTN	13787	67	9.30216
ZNF98	32128	67	9.15778
SEPT7	12748	66	9.11318
AUTS2	13071	66	9.08603
SLC26A3	13519	66	9.0304
OPHN1	14556	66	8.90647
TRIM9	24269	66	8.85196
SNHG14	25098	66	8.78209
FMNL2	4737	65	8.77382
RBMS3	5824	65	8.76521
BMPR1B	8215	65	8.69504
NEBL	20132	65	8.68926
PPAP2B	1083	64	8.65862
ASPH	15922	64	8.631
ABLIM1	21109	64	8.62859
REV3L	11863	63	8.62788
STXBP5	12159	63	8.57204
PARK2	12297	63	8.51606
ARHGEF12	19754	63	8.50975
NTRK3	26088	63	8.49444
AKT3	3180	62	8.46431
CPEB4	10453	62	8.44443
LRRC16A	10858	62	8.44243
ZFAND3	11297	62	8.43103
TPD52L1	11953	62	8.40332
SIK3	19660	62	8.37884
RFX4	22701	62	8.3389
LUC7L3	29138	62	8.31013
PNISR	11761	61	8.25987
FTX	14645	61	8.23384
DPYSL2	15585	61	8.19543
AQP4	30027	61	8.19188
AGT	3053	60	8.15633
MAP4K4	4288	60	8.15035
MED12L	6968	60	8.07204
LINC-PINT	13733	60	8.06182
FNBP1	17894	60	8.05449
N4BP2L2	23327	60	8.05072
PCDH9-AS2	23590	60	8.01365
CABLES1	29988	60	8.00856
PPP3CA	8255	58	8.00012
LRRC4C	18577	58	7.99347
FTL	32842	58	7.99207
RBFOX2	33901	58	7.9859
PDE4B	1166	57	7.97912
BIRC6	3612	57	7.97639
GABRA2	7839	57	7.96474
SSBP2	9568	57	7.92248
GJA1	11937	57	7.89791
ASAP1	16512	57	7.89088
TRPM3	17237	57	7.86013
CACHD1	1149	56	7.80484
ARHGAP26	10156	56	7.78051
TMTC2	22482	56	7.72832
LINC00511	29442	56	7.65956
LSAMP-AS1	6584	55	7.6534
ARID1B	12240	55	7.62562
LGR4	18475	55	7.60568
MAPK4	30187	55	7.54769
ITSN1	34476	55	7.50756
F3	1411	54	7.43902
CDC42BPA	2990	54	7.43198
APC	9773	54	7.42622
RP11-166D19.1	19765	54	7.35451
MED13L	22832	54	7.29179
TMEM241	29989	54	7.26976
TTC28	33757	54	7.25094
SLC35F1	11924	53	7.16407
KMT2C	13986	53	7.10056
GNA14	17281	53	7.08726
ASH1L	2081	52	7.07668
ZNF638	3993	52	7.04913
OSBPL6	4952	52	7.02909
SGCD	10294	52	7.01733
TCF7L2	21091	52	7.00824
NRXN3	24670	52	7.00748
MT2A	27274	52	6.999
AC074363.1	4834	51	6.92405
TBC1D19	7726	51	6.90085
PALLD	8734	51	6.83766
MEF2C	9612	51	6.78897
CSMD1	15298	51	6.74028
FGFR2	21179	51	6.69503
MARK3	24954	51	6.692
NFAT5	27487	51	6.67392
PHACTR3	31200	51	6.61102
RUFY3	8016	50	6.60615
SBF2	18315	50	6.60538
RGL1	2527	49	6.59091
UGP2	3887	49	6.59076
TRIO	9046	49	6.58445
STK3	16254	49	6.5499
RP11-154D17.1	17298	49	6.5093
LHFP	23381	49	6.48436
NUMB	24562	49	6.44815
NEO1	25814	49	6.42832
RTN4	3808	48	6.40004
PDZRN3	6351	48	6.35434
KALRN	6667	48	6.34922
SLC9A9	6897	48	6.33158
P2RY14	6970	48	6.3209
BCL6	7300	48	6.31222
CNTNAP2	13892	48	6.29033
SCG3	25512	48	6.28694
RAB11A	25709	48	6.28086
RNPC3	1493	47	6.25469
LRIG1	6308	47	6.24561
CTD-2282P23.2	9171	47	6.23934
XIST	14642	47	6.22244
NAV2	18430	47	6.21393
JMJD1C	20503	47	6.20997
TJP1	25144	47	6.2097
TNRC6A	26843	47	6.20615
SLC6A1-AS1	5685	46	6.19971
KCNIP4	7681	46	6.14254
ERBB2IP	9387	46	6.12627
GALNT18	18333	46	6.12286
FAM168A	19224	46	6.08027
AP000462.2	19642	46	6.01998
SAMD4A	24318	46	6.01832
BCAS3	29277	46	6.01701
FNDC3B	7141	45	5.98207
SPOCK1	10019	45	5.96793
CDHR3	13496	45	5.95931
BCOR	14293	45	5.95348
CAMK1D	20053	45	5.9434
UBC	23002	45	5.94305
FAF1	986	44	5.9116
GRAMD1C	6562	44	5.85955
REPS1	12089	44	5.85426
AC016831.7	13729	44	5.85127
BAALC	16319	44	5.81695
IFITM3	18098	44	5.81143
PFKFB3	20001	44	5.80625
PPP1R12A	22461	44	5.78927
SRSF5	24517	44	5.77985
NCOR1	28238	44	5.77984
ACTG1	29670	44	5.74177
ITGAV	5008	43	5.70889
IGFBP7	7930	43	5.69993
MSMO1	8721	43	5.69067
CALN1	13073	43	5.67939
ABI1	20183	43	5.66948
RP11-144F15.1	22700	43	5.66156
CLIP1	22954	43	5.65144
PDXDC1	26679	43	5.64528
SPAG9	29146	43	5.64198
RALGAPA2	30663	43	5.64132
BSG	31319	43	5.64035
SON	34473	43	5.62539
AFF1	8160	42	5.6234
TUBB2B	10661	42	5.6067
JPX	14643	42	5.59663
UBR5	16300	42	5.57156
HSD17B12	18591	42	5.54529
PPP6R3	19129	42	5.54493
DIP2C	19932	42	5.53498
FARP1	23737	42	5.52813
DAAM1	24377	42	5.51841
TCF12	25573	42	5.50129
NF1	28557	42	5.48132
LGI4	32297	42	5.48032
DOCK7	1128	41	5.47447
ACSL3	5380	41	5.46515
SERPINE2	5388	41	5.45918
UNC5C	8216	41	5.45486
FGF2	8419	41	5.44164
EFNA5	9735	41	5.43941
VEGFA	11400	41	5.43643
ELOVL5	11491	41	5.43298
PHIP	11624	41	5.39314
NLGN4X	14095	41	5.38373
RP11-761E20.1	14909	41	5.35907
PPFIA1	19159	41	5.35509
TENM4	19318	41	5.35165
PPP1R3C	20818	41	5.34642
SPRED1	25262	41	5.32872
ANGPTL4	31628	41	5.32832
NAV1	2658	40	5.32279
C4orf19	7760	40	5.31985
WDFY3	8146	40	5.28848
DCLK2	8599	40	5.25518
AHI1	12048	40	5.25062
HMBOX1	15620	40	5.22678
SLC20A2	15774	40	5.22259
EXT1	16394	40	5.22199
GNA14-AS1	17282	40	5.22136
SDC4	31008	40	5.20858
TPST1	13030	39	5.20649
EXOC4	13751	39	5.20127
SAT1	14221	39	5.19633
EFR3A	16518	39	5.18301
DENND4A	25708	39	5.17622
PRKCA-AS1	29373	39	5.13786
MAPRE2	30087	39	5.13738
PRDM16	118	38	5.11372
MAGI3	1635	38	5.10609
TRAK1	5941	38	5.10377
MAP4	6044	38	5.09146
PRICKLE2	6297	38	5.07835
ZBTB16	19628	38	5.05448
NUTM2B-AS1	20689	38	5.0462
MBNL2	23731	38	5.03394
MYO9A	25788	38	5.01896
AKAP13	26074	38	5.01525
RAPH1	5161	37	5.01478
ATP2B2	5681	37	5.01295
MBNL1	6984	37	5.01182
ZFYVE28	7505	37	5.00665
FOXO3	11821	37	5.00116
YAP1	19500	37	4.9932
CLEC16A	26622	37	4.97861
GLG1	27579	37	4.96007
GFAP	28959	37	4.95881
EFR3B	3495	36	4.94172
BMPR2	5149	36	4.93864
FOXP1	6331	36	4.93444
IGSF11	6592	36	4.932
SEC62	7118	36	4.92839
ACTB	12462	36	4.92017
FAM189A2	17224	36	4.91922
PIP4K2A	20153	36	4.91352
NT5C2	21017	36	4.91094
STARD13	23333	36	4.90874
IGF1R	26232	36	4.88045
SMURF2	29350	36	4.87684
GAREM	30069	36	4.87043
PRNP	30528	36	4.8554
GADD45B	31418	36	4.85393
CNN3	1417	35	4.83515
LIMS1	4370	35	4.83201
PLOD2	6908	35	4.83186
TRAF3IP2-AS1	11866	35	4.80212
UBE2H	13705	35	4.79088
MFHAS1	15350	35	4.78
ZEB1	20231	35	4.77358
ETV6	21592	35	4.7702
CLDN10	23718	35	4.76621
LDLRAD4	29925	35	4.76134
ZNRF3	33765	35	4.75485
AGBL4	974	34	4.75267
CHI3L1	2698	34	4.74032
EHBP1	3878	34	4.73972
UBR3	4858	34	4.73618
KCNIP1	10410	34	4.73373
RNF19A	16269	34	4.72175
AP000487.6	19160	34	4.7198
DOCK1	21242	34	4.71015
PTPLAD1	25704	34	4.70129
ARIH1	25805	34	4.69931
MKL2	26664	34	4.69899
WSB1	28427	34	4.69182
RBM39	30874	34	4.68968
SREBF2	34063	34	4.68887
LINC01057	1414	33	4.68506
ATP2B4	2707	33	4.68417
CCDC88A	3813	33	4.65934
SLC6A11	5683	33	4.63538
CADPS	6279	33	4.63439
MT2P1	7984	33	4.62673
MFAP3L	8747	33	4.62573
BACH2	11724	33	4.61656
RALGDS	17938	33	4.61117
ENTPD1-AS1	20874	33	4.58952
TSC22D1	23428	33	4.58502
MT1E	27276	33	4.55074
H3F3B	29522	33	4.54943
IPO9-AS1	2660	32	4.54825
TSC22D2	6954	32	4.54606
HNRNPA2B1	12650	32	4.54171
ARHGEF10	15287	32	4.53882
SCARA3	15597	32	4.52506
SIK2	19585	32	4.5166
BMPR1A	20748	32	4.51125
PCGF5	20815	32	4.50738
BTAF1	20826	32	4.49695
GPC6	23704	32	4.49542
MEG3	24888	32	4.46778
RBFOX1	26569	32	4.46727
MT1M	27277	32	4.46694
COLEC12	29759	32	4.4644
PTPRM	29844	32	4.45484
ARHGEF3	6231	31	4.43919
KMT2E	13482	31	4.42421
BAALC-AS1	16320	31	4.41909
ZCCHC7	17041	31	4.40497
MRVI1	18324	31	4.40002
RAB6A	19227	31	4.38436
TMEM135	19380	31	4.3828
NRP1	20256	31	4.37617
RORA-AS1	25624	31	4.37479
GAN	27667	31	4.36516
SPIRE1	29912	31	4.36238
NOL4	30081	31	4.35915
OTUD7B	1893	30	4.33388
ITPKB	2987	30	4.32516
LRRTM4	4066	30	4.32047
SETD5	5647	30	4.31255
MAP3K13	7257	30	4.31047
MARCH6	9025	30	4.30136
OSMR-AS1	9199	30	4.29691
KCNQ3	16522	30	4.29428
CMIP	27668	30	4.29116
KANSL1	28998	30	4.29097
AQP4-AS1	30024	30	4.28717
EPS15	997	29	4.28296
BRE	3569	29	4.26576
SPRED2	3916	29	4.25475
AGAP1	5500	29	4.25119
ROBO2	6376	29	4.23755
ARHGEF26	6998	29	4.22946
SORCS2	7576	29	4.22213
ELF2	8502	29	4.21309
ZNF608	9871	29	4.2087
CSNK1A1	10222	29	4.20393
UBR2	11351	29	4.2021
DNAJC1	20142	29	4.2
ARID5B	20494	29	4.19815
EMX2OS	21139	29	4.19358
NBEA	23345	29	4.15912
FOS	24620	29	4.14896
TTC7B	24753	29	4.1481
ALDOA	26977	29	4.14372
SUZ12P1	28537	29	4.14321
CRLF3	28540	29	4.11631
STAT3	28851	29	4.10836
AP000304.12	34475	29	4.10568
CAMSAP2	2640	28	4.09973
MAP4K3	3682	28	4.09869
PRKCE	3738	28	4.09632
TMBIM1	5297	28	4.09447
PLSCR1	6913	28	4.09263
WWTR1	6941	28	4.07197
PDE8B	9524	28	4.06619
SCML1	14183	28	4.06379
BRINP1	17694	28	4.06201
ARHGAP21	20163	28	4.0538
RASSF8	21736	28	4.05158
UBAC2	23750	28	4.0448
SYT17	26740	28	4.03196
TAOK1	28507	28	4.02473
ZFP36	32474	28	4.02303
FOXJ3	828	27	4.02272
CD47	6493	27	4.02191
PTPN13	8155	27	4.01939
WWC1	10395	27	4.00566
CDK14	13255	27	4.00239
CUX1	13438	27	3.99926
AC058791.1	13730	27	3.9889
VPS13A	17280	27	3.9815
PIAS1	25743	27	3.97982
PMP22	28210	27	3.97122
CHD6	30955	27	3.94657
KCND3	1609	26	3.94271
CRIM1	3636	26	3.93005
UBE2E2	5784	26	3.92309
TBL1X	14111	26	3.91653
TNKS	15365	26	3.90107
SLC39A14	15525	26	3.90018
TAF1D	19441	26	3.89886
ABCD4	24590	26	3.89327
B2M	25423	26	3.87165
DPY19L3	32228	26	3.86903
MKL1	34027	26	3.85241
VPS13D	256	25	3.84588
KLF7	5190	25	3.84407
ZIC1	6917	25	3.83831
APOD	7376	25	3.83133
SEPT11	8083	25	3.82723
HMGCS1	9239	25	3.82091
FBXW11	10421	25	3.81909
SENP6	11611	25	3.81418
RP11-212P7.3	13664	25	3.79472
PGK1	14685	25	3.79398
C9orf3	17444	25	3.79285
YBX3	21572	25	3.78272
CPNE8	21836	25	3.77763
MINK1	27981	25	3.7716
DLGAP1	29807	25	3.75867
MT1XP1	317	24	3.74664
TGFB2	2889	24	3.73527
AAK1	3952	24	3.73422
HDAC4	5544	24	3.72876
ELL2	9668	24	3.72875
RANBP9	10772	24	3.72297
RP11-472M19.2	11514	24	3.70627
COG5	13509	24	3.70343
GAB2	19314	24	3.70213
RP11-452H21.1	19315	24	3.69745
IRS2	23817	24	3.69741
ARHGEF7	23838	24	3.69036
UBR1	25381	24	3.68873
CEP112	29368	24	3.68678
LDLR	31716	24	3.6844
FN1	5249	23	3.67774
BHLHE40	5621	23	3.66592
VGLL4	5688	23	3.66241
SETD2	6029	23	3.66211
CCDC132	13280	23	3.65798
INPP5F	21164	23	3.64543
CD63	22146	23	3.64509
HIF1A	24412	23	3.645
RNMT	29935	23	3.63765
CAPZA1	1617	22	3.63752
AC017101.10	5009	22	3.63539
CACNA2D3	6217	22	3.63379
GNA12	12435	22	3.62827
TAX1BP1	12668	22	3.62341
ATXN7L1	13494	22	3.62332
KDM7A	13820	22	3.61452
PTPRJ	18671	22	3.61132
HSD17B7P2	20297	22	3.60317
ANO6	21879	22	3.59692
RAP1B	22347	22	3.58565
EVA1C	34444	22	3.57737
HIVEP3	823	21	3.57576
LTBP1	3618	21	3.57278
TRIP12	5420	21	3.54498
PSMG4	10662	21	3.54263
HIPK2	13817	21	3.54252
FDFT1	15402	21	3.54142
MED27	17924	21	3.53945
DENND5A	18302	21	3.53248
RPS6KA5	24758	21	3.52523
EIF1	28823	21	3.51592
TOP1	30949	21	3.51247
MIDN	31354	21	3.50581
RP5-864K19.4	764	20	3.50537
FEZ2	3638	20	3.50399
DPP10	4464	20	3.50064
RELL1	7762	20	3.50055
OSMR	9201	20	3.49867
MARCH3	9889	20	3.49524
TIAM2	12230	20	3.49474
KDM6A	14322	20	3.48883
RPL10	15225	20	3.47687
RBPMS	15651	20	3.47652
ARHGEF11	2143	19	3.47566
ADAMTS9-AS2	6302	19	3.47222
PROS1	6412	19	3.4706
ZFR	9132	19	3.47035
AFF4	9949	19	3.46873
SESN1	11827	19	3.46462
CACNA2D1	13209	19	3.46255
PPP2CB	15655	19	3.46018
ANO5	18445	19	3.45279
UBASH3B	19769	19	3.44879
PKNOX2	19815	19	3.44259
SOX9	29441	19	3.44191
RP4-717I23.3	1398	18	3.43207
LRRFIP1	5521	18	3.43205
RP11-197K3.1	6576	18	3.42716
GS1-124K5.2	13033	18	3.42694
INSIG1	14010	18	3.41991
PFKP	19956	18	3.41325
IFT43	24631	18	3.41038
MYO1E	25605	18	3.40635
CORO2B	25751	18	3.40335
MPRIP	28268	18	3.39883
USP32	29265	18	3.39285
YTHDF1	31253	18	3.39157
ITPKC	32524	18	3.39125
MYH9	33911	18	3.38744
DYRK1A	34529	18	3.38387
CAPZB	372	17	3.38088
PNKD	5296	17	3.38027
IGSF10	6974	17	3.38014
CCNL1	7031	17	3.37491
AKAP12	12207	17	3.37345
AVL9	12718	17	3.36757
PPP3CC	15527	17	3.35685
SNHG9	26399	17	3.35247
AP2B1	28643	17	3.3466
CECR2	33482	17	3.31752
PAM	9720	16	3.31674
DAB2IP	17717	16	3.30955
CD44	18550	16	3.29371
CREM	20267	16	3.28669
TMTC1	21784	16	3.28219
R3HDM2	22220	16	3.28133
MAP2K1	25717	16	3.28041
TCF25	27826	16	3.27886
MAP3K14	28977	16	3.27805
TANC1	4776	15	3.277
ANKRD28	5746	15	3.26472
HLA-E	11032	15	3.26197
DDX58	16913	15	3.25193
CACNA1C	21340	15	3.2471
PTPN9	25881	15	3.24275
ZNF708	32092	15	3.23133
CYR61	1315	14	3.22866
BIRC6-AS2	3614	14	3.22638
TRA2B	7264	14	3.22552
RP11-563J2.2	20003	14	3.22039
VCL	20641	14	3.22009
PDS5B	23329	14	3.21897
SCFD1	24083	14	3.207
BST2	31961	14	3.20414
EPB41	591	13	3.20043
GGPS1	3110	13	3.19785
AC072062.1	5245	13	3.19738
HOPX	7924	13	3.19241
CRISPLD1	16054	13	3.1863
CD59	18535	13	3.18385
PHF11	23493	13	3.18352
TANC2	29310	13	3.17932
RLF	789	12	3.17144
RAB3GAP2	2904	12	3.17039
LINC01322	7083	12	3.16776
ATP11A	23851	12	3.16759
RHPN2	32240	12	3.16646
BARD1	5244	11	3.15916
MYRIP	5927	11	3.15347
RAB7A	6725	11	3.15069
RICTOR	9202	11	3.14809
CAPZA2	13576	11	3.14095
PRRC2B	17918	11	3.13242
DDX24	24799	11	3.13153
UBXN4	4650	10	3.12806
DARS	4654	10	3.12578
CAST	9672	10	3.11475
RP11-203I2.1	17198	10	3.11368
LGALS3	24323	10	3.09617
ACTN1	24500	10	3.09546
ITPKB-AS1	2988	9	3.09521
LAPTM4A	3437	9	3.09485
MGAT5	4641	9	3.09146
EMP1	21622	9	3.08461
WARS	24878	9	3.08199
APOL6	33898	9	3.08073
SPDYE3	13380	8	3.07857
LDLRAD3	18562	8	3.06887
HDAC7	21907	8	3.06875
CDK17	22596	8	3.06833
KCTD3	2875	7	3.06817
STAT1	5043	7	3.06489
TLE4	17290	7	3.06279
HIF1A-AS2	24413	7	3.05956
MED15	33565	7	3.05912
ITGB1	20252	6	3.05575
C1RL	21456	6	3.04298
APOL2	33909	6	3.04173
RP11-417F21.1	3748	4	3.03966
SULF1	15993	4	3.03598
PARP14	6650	3	3.02821
NEK6	17751	3	3.01979
RP11-274H2.2	6906	2	3.00429
GFRA1	21118	2	3.00424
CSMD2	680	1	3.00262

## Sheet: AST-PP_3_9
gene_name	gene_index	MRR_freq	zscore
MACF1	770	81	38.6467
LINC00486	3616	81	18.9702
CTNNA2	4073	81	18.9076
LRP1B	4679	81	18.6796
CADM2	6392	81	18.3154
ZBTB20	6574	81	17.7705
LSAMP	6582	81	16.8351
CTNND2	9039	81	16.8203
SLC1A2	18552	81	16.208
NEAT1	18992	81	16.1102
MALAT1	18994	81	16.0095
CADM1	19640	81	15.5075
NTM	19898	81	15.3969
NRG3	20719	81	15.2312
PCDH9	23588	81	15.1166
GPC5	23699	81	14.8849
NPAS3	24111	81	14.7787
RORA	25625	81	14.5761
DTNA	30084	81	14.5424
NRXN1	3787	80	14.4673
ERBB4	5231	80	14.4186
RASGEF1B	8115	80	14.1341
SPARCL1	8169	80	13.6775
SLC1A3	9170	80	13.461
DLG2	19347	80	13.4433
CACNB2	20120	80	13.4036
FAM155A	23805	80	13.4011
PITPNC1	29382	80	13.3047
NFIA	1118	79	13.1922
GPM6A	8784	79	13.0072
FBXL7	9057	79	12.7234
GPR98	9627	79	12.6545
QKI	12305	79	12.5301
CELF2	20039	79	12.0101
GLUL	2506	78	11.9813
BAI3	11559	78	11.8701
DOCK4	13538	78	11.8419
PTGDS	18028	78	11.8119
DST	11513	77	11.7967
PREX2	15984	77	11.7636
LRP4	18643	77	11.7551
SOX5	21710	77	11.7212
FMN2	3152	76	11.7116
RP11-384F7.2	6589	76	11.6655
SLC4A4	8019	76	11.5899
ANK2	8354	76	11.5772
MKLN1	13734	76	11.568
LPHN3	7946	75	11.4932
CPE	8722	75	11.3083
MAGI2	13190	75	11.2862
NRCAM	13523	75	11.2213
CLU	15596	75	11.1854
RYR3	25205	75	10.9129
WWOX	27630	75	10.8934
MSI2	29197	75	10.862
LPP	7307	74	10.8325
ADCY2	8997	74	10.7425
MAST4	9392	74	10.6437
MEIS2	25251	74	10.5545
PLCB1	30571	74	10.3885
MAML2	19475	73	10.2706
INO80D	5173	72	10.1465
GNAQ	17283	72	10.1388
PARD3	20262	72	10.1097
GPHN	24475	72	10.096
LINGO1	25916	72	10.0608
PRKG1	20452	71	10.0438
ATP1B2	28089	71	10.0341
GLIS3	16738	70	9.96849
PTPRZ1	13609	69	9.92051
SORBS1	20871	69	9.83531
MIR99AHG	34318	69	9.82461
NCOA1	3487	68	9.78508
FYN	11870	68	9.77685
PSD3	15480	68	9.70106
ITPR2	21743	68	9.66918
PRKCA	29372	68	9.63812
CAMTA1	167	67	9.63523
MAP3K5	12060	67	9.52996
PTN	13787	67	9.51107
ZNF98	32128	67	9.50787
PTPRG	6272	66	9.50036
SEPT7	12748	66	9.49521
AUTS2	13071	66	9.43578
OPHN1	14556	66	9.38655
TRIM9	24269	66	9.38242
SNHG14	25098	66	9.37183
FMNL2	4737	65	9.35357
RBMS3	5824	65	9.32296
TNIK	7134	65	9.21329
ARHGAP24	8150	65	9.05938
BMPR1B	8215	65	9.03127
NEBL	20132	65	9.02053
RP11-436D23.1	11754	64	8.93407
ASPH	15922	64	8.86546
ABLIM1	21109	64	8.77254
NCAM2	34350	64	8.76037
REV3L	11863	63	8.75246
STXBP5	12159	63	8.71427
PARK2	12297	63	8.66583
ARHGEF12	19754	63	8.66024
NTRK3	26088	63	8.65705
AKT3	3180	62	8.52248
CPEB4	10453	62	8.49753
ZFAND3	11297	62	8.46438
TPD52L1	11953	62	8.43408
SIK3	19660	62	8.40347
RFX4	22701	62	8.34914
LUC7L3	29138	62	8.34206
PNISR	11761	61	8.30344
FTX	14645	61	8.28056
DPYSL2	15585	61	8.25181
AQP4	30027	61	8.24633
MAP4K4	4288	60	8.19329
MED12L	6968	60	8.14881
LINC-PINT	13733	60	8.14405
FNBP1	17894	60	8.12201
N4BP2L2	23327	60	8.10748
PCDH9-AS2	23590	60	8.06566
CABLES1	29988	60	7.87379
RERE	184	58	7.86892
PPP3CA	8255	58	7.85839
LRRC4C	18577	58	7.80782
FTL	32842	58	7.79032
RBFOX2	33901	58	7.78936
PDE4B	1166	57	7.74196
BIRC6	3612	57	7.66088
GABRA2	7839	57	7.64649
SSBP2	9568	57	7.57424
GJA1	11937	57	7.55867
DLC1	15439	57	7.52227
ASAP1	16512	57	7.49705
TRPM3	17237	57	7.48723
CACHD1	1149	56	7.4763
MAPK10	8153	56	7.47592
ARHGAP26	10156	56	7.44265
TMTC2	22482	56	7.2683
LINC00511	29442	56	7.26272
LSAMP-AS1	6584	55	7.25183
ARID1B	12240	55	7.23449
LGR4	18475	55	7.20482
MAPK4	30187	55	7.20472
ITSN1	34476	55	7.19084
F3	1411	54	7.19025
APC	9773	54	7.12771
RP11-166D19.1	19765	54	7.0993
MED13L	22832	54	7.09553
TMEM241	29989	54	7.08701
TTC28	33757	54	7.07693
GNA14	17281	53	7.07603
RP11-444D3.1	21711	53	6.99507
ASH1L	2081	52	6.98616
OSBPL6	4952	52	6.9547
SGCD	10294	52	6.94409
TCF7L2	21091	52	6.91073
NRXN3	24670	52	6.8744
MT2A	27274	52	6.87163
AC074363.1	4834	51	6.87091
DGKG	7268	51	6.8407
TBC1D19	7726	51	6.81608
PALLD	8734	51	6.81534
MEF2C	9612	51	6.80766
CSMD1	15298	51	6.80253
FGFR2	21179	51	6.78028
MARK3	24954	51	6.77993
NFAT5	27487	51	6.76565
PHACTR3	31200	51	6.7409
RUFY3	8016	50	6.7074
PHACTR1	10764	50	6.70446
SBF2	18315	50	6.69119
RGL1	2527	49	6.6737
UGP2	3887	49	6.6535
TRIO	9046	49	6.65212
STK3	16254	49	6.61845
LHFP	23381	49	6.61286
NUMB	24562	49	6.56587
NEO1	25814	49	6.54408
RTN4	3808	48	6.52579
PDZRN3	6351	48	6.51221
SLC9A9	6897	48	6.49358
P2RY14	6970	48	6.4843
BCL6	7300	48	6.41482
RPS6KA2	12324	48	6.404
CNTNAP2	13892	48	6.38505
SCG3	25512	48	6.37327
RAB11A	25709	48	6.36349
RNPC3	1493	47	6.34263
LRIG1	6308	47	6.34196
CTD-2282P23.2	9171	47	6.33673
XIST	14642	47	6.26781
NAV2	18430	47	6.26045
JMJD1C	20503	47	6.22583
TNRC6A	26843	47	6.21
CHN1	4915	46	6.2075
KCNIP4	7681	46	6.20045
ERBB2IP	9387	46	6.18936
DMD	14260	46	6.17198
GALNT18	18333	46	6.14732
FAM168A	19224	46	6.13484
AP000462.2	19642	46	6.11316
SAMD4A	24318	46	6.08562
RP11-39M21.1	25627	46	6.084
CLASP2	5864	45	6.08192
FNDC3B	7141	45	6.07938
SPOCK1	10019	45	6.0751
JARID2	10782	45	6.04956
CDHR3	13496	45	6.03117
BCOR	14293	45	6.00767
CAMK1D	20053	45	6.00396
UBC	23002	45	5.99623
GRAMD1C	6562	44	5.99006
GRIA2	8666	44	5.98958
REPS1	12089	44	5.95969
AC016831.7	13729	44	5.95744
BAALC	16319	44	5.90901
IFITM3	18098	44	5.90651
ARHGAP32	19871	44	5.85516
PFKFB3	20001	44	5.8549
PPP1R12A	22461	44	5.8548
SRSF5	24517	44	5.82995
NCOR1	28238	44	5.82704
DDX5	29348	44	5.81789
ACTG1	29670	44	5.80911
CST3	30705	44	5.7724
ITGAV	5008	43	5.74638
SLC7A11	8491	43	5.74054
MSMO1	8721	43	5.72278
CALN1	13073	43	5.70757
C11orf49	18644	43	5.63097
ABI1	20183	43	5.61246
RP11-144F15.1	22700	43	5.59185
CLIP1	22954	43	5.5889
PDXDC1	26679	43	5.58722
CHD9	27229	43	5.58393
RALGAPA2	30663	43	5.55753
BSG	31319	43	5.54909
JPX	14643	42	5.54
PTPRD	16789	42	5.53111
NFIB	16809	42	5.51328
HSD17B12	18591	42	5.5094
PPP6R3	19129	42	5.50139
DIP2C	19932	42	5.49802
FARP1	23737	42	5.49336
DAAM1	24377	42	5.47902
TCF12	25573	42	5.47491
LGI4	32297	42	5.46986
DOCK7	1128	41	5.46624
ACAP2	7371	41	5.4558
UNC5C	8216	41	5.44672
FGF2	8419	41	5.44031
ELOVL5	11491	41	5.43062
PHIP	11624	41	5.42892
RP11-761E20.1	14909	41	5.42848
PPFIA1	19159	41	5.4265
TENM4	19318	41	5.42281
PPP1R3C	20818	41	5.41857
SPRED1	25262	41	5.40867
ANGPTL4	31628	41	5.39958
NAV1	2658	40	5.36697
FAM171B	5010	40	5.35458
C4orf19	7760	40	5.34425
AHI1	12048	40	5.34224
HMBOX1	15620	40	5.32674
SLC20A2	15774	40	5.28537
RGS20	15848	40	5.27653
EXT1	16394	40	5.26068
GNA14-AS1	17282	40	5.25132
ENO1	188	39	5.25011
GRAMD3	9881	39	5.24587
TPST1	13030	39	5.23002
EFR3A	16518	39	5.22287
DENND1A	17745	39	5.2215
CHST11	22681	39	5.20851
DENND4A	25708	39	5.20474
PRKCA-AS1	29373	39	5.19849
MAPRE2	30087	39	5.1982
C20orf194	30504	39	5.18545
PRDM16	118	38	5.18117
MAGI3	1635	38	5.18057
MAP4	6044	38	5.14934
ZBTB16	19628	38	5.1485
FRMD4A	20067	38	5.14756
NUTM2B-AS1	20689	38	5.14658
MBNL2	23731	38	5.13633
MYO9A	25788	38	5.11132
AKAP13	26074	38	5.0932
RAPH1	5161	37	5.09093
ATP2B2	5681	37	5.07691
MBNL1	6984	37	5.07633
ZFYVE28	7505	37	5.07563
FOXO3	11821	37	5.06726
YAP1	19500	37	5.06359
CLEC16A	26622	37	5.06193
GLG1	27579	37	5.05145
GFAP	28959	37	5.04999
BMPR2	5149	36	5.02057
FOXP1	6331	36	5.01491
IGSF11	6592	36	5.00075
SEC62	7118	36	4.9998
ANKRD17	8026	36	4.98183
RFX3	16735	36	4.9709
FAM189A2	17224	36	4.96575
PHF21A	18626	36	4.96178
PIP4K2A	20153	36	4.95694
STARD13	23333	36	4.9105
IGF1R	26232	36	4.90762
SMURF2	29350	36	4.90152
GAREM	30069	36	4.8891
RIN2	30655	36	4.88026
GADD45B	31418	36	4.87982
SGIP1	1168	35	4.86893
CNN3	1417	35	4.85912
PLOD2	6908	35	4.85282
TRAF3IP2-AS1	11866	35	4.84404
UBE2H	13705	35	4.83941
MFHAS1	15350	35	4.83639
ETV6	21592	35	4.82734
HMGB1	23303	35	4.81739
CLDN10	23718	35	4.77462
PKM	25794	35	4.77177
LDLRAD4	29925	35	4.74316
ZNRF3	33765	35	4.7398
AGBL4	974	34	4.73264
CHI3L1	2698	34	4.72847
EHBP1	3878	34	4.72171
RNF19A	16269	34	4.70502
AP000487.6	19160	34	4.68901
MKL2	26664	34	4.6853
RBM39	30874	34	4.68319
SREBF2	34063	34	4.66445
LINC01057	1414	33	4.66423
ATP2B4	2707	33	4.66353
CCDC88A	3813	33	4.66156
SLC6A11	5683	33	4.65607
MT2P1	7984	33	4.63468
MFAP3L	8747	33	4.63466
BACH2	11724	33	4.62411
RALGDS	17938	33	4.62215
PACS1	19035	33	4.61181
ENTPD1-AS1	20874	33	4.60419
TSC22D1	23428	33	4.60186
MT1E	27276	33	4.60086
H3F3B	29522	33	4.58063
IPO9-AS1	2660	32	4.57852
NAALADL2	7155	32	4.57668
SCRG1	8761	32	4.55994
HNRNPA2B1	12650	32	4.55302
SCARA3	15597	32	4.53293
FCHSD2	19214	32	4.5234
SIK2	19585	32	4.523
BMPR1A	20748	32	4.5187
PCGF5	20815	32	4.51825
BTAF1	20826	32	4.51707
MEG3	24888	32	4.51487
OTUD7A	25181	32	4.49318
RBFOX1	26569	32	4.48758
MT1M	27277	32	4.45179
COLEC12	29759	32	4.44587
ELAVL1	31620	32	4.44491
CLSTN1	204	31	4.43964
ARHGEF3	6231	31	4.43962
KMT2E	13482	31	4.43462
BAALC-AS1	16320	31	4.43013
MRVI1	18324	31	4.42874
RAB6A	19227	31	4.42245
TMEM135	19380	31	4.39956
NRP1	20256	31	4.38144
P4HA1	20601	31	4.36312
RORA-AS1	25624	31	4.35079
GAN	27667	31	4.3479
NOL4	30081	31	4.33421
OTUD7B	1893	30	4.33384
ITPKB	2987	30	4.3323
ARID4B	3109	30	4.32643
LRRTM4	4066	30	4.32565
MAP3K13	7257	30	4.32254
MARCH6	9025	30	4.30047
OSMR-AS1	9199	30	4.28103
KCNQ3	16522	30	4.26672
ENOX1	23411	30	4.25249
CMIP	27668	30	4.22554
KANSL1	28998	30	4.21792
EPS15	997	29	4.19676
BRE	3569	29	4.18563
AGAP1	5500	29	4.17975
ARHGEF26	6998	29	4.1777
SORCS2	7576	29	4.17357
ELF2	8502	29	4.16963
ZNF608	9871	29	4.16766
CSNK1A1	10222	29	4.15596
DNAJC1	20142	29	4.15545
ARID5B	20494	29	4.14736
GRID1	20740	29	4.14274
EMX2OS	21139	29	4.12266
FOS	24620	29	4.11411
TTC7B	24753	29	4.11064
ALDOA	26977	29	4.10588
ALOX12P2	28035	29	4.09906
SUZ12P1	28537	29	4.09379
CRLF3	28540	29	4.07789
STAT3	28851	29	4.07444
AP000304.12	34475	29	4.06689
CAMSAP2	2640	28	4.06581
MAP4K3	3682	28	4.06062
PRKCE	3738	28	4.04941
TMBIM1	5297	28	4.03951
PLSCR1	6913	28	4.03888
WWTR1	6941	28	4.03317
SOX2-OT	7202	28	4.02714
PDE8B	9524	28	4.0007
SCML1	14183	28	4.00005
ARHGAP21	20163	28	3.98812
UBAC2	23750	28	3.97671
SYT17	26740	28	3.97196
ZFP36	32474	28	3.93095
FOXJ3	828	27	3.92605
CD47	6493	27	3.91901
PTPN13	8155	27	3.90814
WWC1	10395	27	3.9019
CDK14	13255	27	3.8995
AC058791.1	13730	27	3.89728
VPS13A	17280	27	3.893
ZNF518A	20880	27	3.89088
FUT8	24466	27	3.88743
PIAS1	25743	27	3.87866
PKN2	1341	26	3.87579
KCND3	1609	26	3.8666
FER	9741	26	3.85806
TBL1X	14111	26	3.84284
RBMX	15090	26	3.8257
SLC39A14	15525	26	3.81351
TAF1D	19441	26	3.80301
ABCD4	24590	26	3.80123
B2M	25423	26	3.79596
DPY19L3	32228	26	3.78142
MKL1	34027	26	3.77315
ZIC1	6917	25	3.75887
APOD	7376	25	3.75669
SEPT11	8083	25	3.72608
CDKAL1	10818	25	3.72231
RP11-212P7.3	13664	25	3.72115
PGK1	14685	25	3.71954
C9orf3	17444	25	3.71586
YBX3	21572	25	3.71481
FGD4	21818	25	3.71394
CPNE8	21836	25	3.71236
MINK1	27981	25	3.70649
MT1XP1	317	24	3.70515
LINC00299	3324	24	3.69705
PDZD2	9123	24	3.6894
ELL2	9668	24	3.68149
RANBP9	10772	24	3.67957
RP11-472M19.2	11514	24	3.67438
RP11-452H21.1	19315	24	3.66253
ARHGEF7	23838	24	3.65607
UBR1	25381	24	3.65171
CEP112	29368	24	3.64947
LDLR	31716	24	3.64718
FN1	5249	23	3.64352
BHLHE40	5621	23	3.64347
VGLL4	5688	23	3.64265
CD63	22146	23	3.63247
HIF1A	24412	23	3.6314
BPTF	29388	23	3.63017
RNMT	29935	23	3.62523
CAPZA1	1617	22	3.6239
AC017101.10	5009	22	3.62134
GOLGA4	5894	22	3.61698
GNA12	12435	22	3.60685
TAX1BP1	12668	22	3.60603
ATXN7L1	13494	22	3.60212
PTPRJ	18671	22	3.60035
HSD17B7P2	20297	22	3.59815
ANO6	21879	22	3.59445
RAP1B	22347	22	3.59443
ZNF280D	25571	22	3.59275
EVA1C	34444	22	3.58987
HIVEP3	823	21	3.58863
LTBP1	3618	21	3.58738
WDPCP	3885	21	3.58545
TRIP12	5420	21	3.58394
GSK3B	6611	21	3.58135
HIPK2	13817	21	3.58101
FDFT1	15402	21	3.56497
MED27	17924	21	3.56166
MAP4K5	24257	21	3.5598
RPS6KA5	24758	21	3.55873
ACACA	28688	21	3.54793
TOP1	30949	21	3.54002
C1orf21	2533	20	3.52688
FEZ2	3638	20	3.52436
RELL1	7762	20	3.51337
OSMR	9201	20	3.50118
MARCH3	9889	20	3.48394
RBPMS	15651	20	3.48341
CHD2	26184	20	3.47106
PAFAH1B1	27915	20	3.46652
BCR	33635	20	3.46043
ARHGEF11	2143	19	3.45978
PROS1	6412	19	3.44878
TMCC1	6754	19	3.44544
AFF4	9949	19	3.44542
SESN1	11827	19	3.44183
CACNA2D1	13209	19	3.43124
PPP2CB	15655	19	3.43024
ANO5	18445	19	3.42905
UBASH3B	19769	19	3.42583
PKNOX2	19815	19	3.41906
DENND5B	21803	19	3.41349
ATF6	2262	18	3.40478
LRRFIP1	5521	18	3.40454
RP11-197K3.1	6576	18	3.39516
TSPAN5	8226	18	3.38475
GS1-124K5.2	13033	18	3.38306
EPC1	20244	18	3.38136
CORO2B	25751	18	3.37913
USP32	29265	18	3.36691
YTHDF1	31253	18	3.36682
MTMR3	33787	18	3.35669
ZRANB2	1210	17	3.35091
IGSF10	6974	17	3.35007
PAPD4	9541	17	3.33359
GRIA4	19534	17	3.3326
AP2B1	28643	17	3.33095
PAM	9720	16	3.32671
DAB2IP	17717	16	3.32315
CD44	18550	16	3.31487
CREM	20267	16	3.30642
DIP2B	22006	16	3.29223
R3HDM2	22220	16	3.28374
TCF25	27826	16	3.28156
SEPT2	5571	15	3.27987
ANKRD28	5746	15	3.27185
RBMS3-AS3	5823	15	3.2714
SLC22A23	10663	15	3.25773
DDX58	16913	15	3.25186
PTPN9	25881	15	3.2495
RSRP1	479	14	3.23926
BIRC6-AS2	3614	14	3.22493
PPM1L	7066	14	3.22285
XKR6	15383	14	3.22233
CPQ	16237	14	3.20108
RP11-563J2.2	20003	14	3.20086
HECTD4	22792	14	3.19955
TAF15	28644	14	3.19463
NPC1	29992	14	3.19271
BST2	31961	14	3.19183
GGPS1	3110	13	3.19145
GLI2	4500	13	3.1907
CRISPLD1	16054	13	3.19051
ST5	18293	13	3.18819
ZMIZ1	20678	13	3.18553
PHF11	23493	13	3.18134
TANC2	29310	13	3.17963
ITCH	30835	13	3.17823
SAMD4B	32471	13	3.17094
ARID1A	524	12	3.16765
RLF	789	12	3.1637
RAB3GAP2	2904	12	3.15696
XRCC5	5261	12	3.14224
LINC01322	7083	12	3.13851
MORF4L1	25950	12	3.1339
ADCY9	26525	12	3.13128
RHPN2	32240	12	3.12922
RPS27A	3811	11	3.12813
AC026202.3	5624	11	3.12704
ENAH	2963	10	3.12389
RYR2	3136	10	3.12363
DARS	4654	10	3.11955
SENP7	6460	10	3.1181
CFL1	19016	10	3.11777
PTGES3	22199	10	3.11664
LGALS3	24323	10	3.11381
ACTN1	24500	10	3.11364
KATNBL1	25213	10	3.11171
ATP6V0A1	28853	10	3.11128
SLC44A3	1415	9	3.10712
CH17-189H20.1	1874	9	3.10648
MGAT5	4641	9	3.10426
MSN	14546	9	3.09414
EMP1	21622	9	3.09291
WARS	24878	9	3.08938
EPS15L1	31921	9	3.08477
APOL6	33898	9	3.07432
THUMPD3-AS1	5645	8	3.07382
RP13-143G15.4	12053	8	3.07163
UST	12166	8	3.06457
TNKS2	20822	8	3.06226
RP11-983P16.4	22075	8	3.05475
NPEPPS	29028	8	3.04764
NUCB1	32838	8	3.04539
KCTD3	2875	7	3.04326
STAT1	5043	7	3.04197
TLE4	17290	7	3.04155
AMBRA1	18635	7	3.04113
LRP4-AS1	18642	7	3.03988
RAB1A	3912	6	3.03939
CCNI	8085	6	3.03497
ITGB1	20252	6	3.03379
C1RL	21456	6	3.03205
RP11-77K12.4	27599	6	3.02897
WBP2	29525	6	3.02703
FIP1L1	7887	5	3.02425
SERGEF	18396	5	3.01839
IRF2	8836	4	3.01128
DMTF1	13229	4	3.01118
SULF1	15993	4	3.00896
ZNF207	28585	4	3.00715
DTNBP1	10785	3	3.00606
RP11-503N18.5	7510	1	3.00544
TYW1B	13075	1	3.00217

## Sheet: AST-PP_8_9
gene_name	gene_index	MRR_freq	zscore
MACF1	770	81	38.0235
LINC00486	3616	81	24.1061
CTNNA2	4073	81	21.6199
LRP1B	4679	81	20.5494
CADM2	6392	81	20.3723
ZBTB20	6574	81	20.2814
LSAMP	6582	81	18.5466
CTNND2	9039	81	17.909
SLC1A2	18552	81	17.4673
NEAT1	18992	81	16.7648
MALAT1	18994	81	16.6974
CADM1	19640	81	16.5405
NTM	19898	81	16.3545
NRG3	20719	81	16.3488
PCDH9	23588	81	15.9011
GPC5	23699	81	15.5324
NPAS3	24111	81	13.8623
RORA	25625	81	13.6056
DTNA	30084	81	13.3871
NRXN1	3787	80	13.3082
ERBB4	5231	80	13.2982
RASGEF1B	8115	80	13.2534
SPARCL1	8169	80	13.2231
SLC1A3	9170	80	13.1279
DLG2	19347	80	13.0503
CACNB2	20120	80	12.9527
FAM155A	23805	80	12.7969
PITPNC1	29382	80	12.7723
NFIA	1118	79	12.6147
GPM6A	8784	79	12.5311
FBXL7	9057	79	12.4563
GPR98	9627	79	12.3222
QKI	12305	79	12.1675
CELF2	20039	79	12.0538
GLUL	2506	78	12.0164
BAI3	11559	78	11.9478
DOCK4	13538	78	11.918
PTGDS	18028	78	11.8638
DST	11513	77	11.6612
PREX2	15984	77	11.5082
LRP4	18643	77	11.4436
SOX5	21710	77	11.4172
FMN2	3152	76	11.2956
RP11-384F7.2	6589	76	11.2131
SLC4A4	8019	76	11.1461
ANK2	8354	76	11.1356
MKLN1	13734	76	11.1125
LPHN3	7946	75	11.092
CPE	8722	75	11.0097
NRCAM	13523	75	10.9463
CLU	15596	75	10.8762
RYR3	25205	75	10.8077
WWOX	27630	75	10.785
MSI2	29197	75	10.7625
LPP	7307	74	10.6581
ADCY2	8997	74	10.6544
MAST4	9392	74	10.4588
MEIS2	25251	74	10.2626
PLCB1	30571	74	10.2577
MAML2	19475	73	10.225
INO80D	5173	72	10.195
GNAQ	17283	72	10.1926
PARD3	20262	72	10.1924
GPHN	24475	72	10.154
LINGO1	25916	72	10.1191
PRKG1	20452	71	10.1119
ATP1B2	28089	71	9.99533
GLIS3	16738	70	9.97961
PTPRZ1	13609	69	9.91964
SORBS1	20871	69	9.85346
MIR99AHG	34318	69	9.85306
NCOA1	3487	68	9.77455
PARD3B	5169	68	9.7499
FYN	11870	68	9.68241
PSD3	15480	68	9.66188
ITPR2	21743	68	9.6498
PRKCA	29372	68	9.44757
CAMTA1	167	67	9.43537
MAP3K5	12060	67	9.3797
PTN	13787	67	9.35871
ZNF98	32128	67	9.25507
PTPRG	6272	66	9.24078
SEPT7	12748	66	9.19794
AUTS2	13071	66	9.09847
SLC26A3	13519	66	9.09473
OPHN1	14556	66	9.03618
TRIM9	24269	66	9.00904
FMNL2	4737	65	9.00211
RBMS3	5824	65	8.98721
TNIK	7134	65	8.96963
ARHGAP24	8150	65	8.96929
BMPR1B	8215	65	8.91659
PPAP2B	1083	64	8.87866
ATP1A2	2201	64	8.86638
RP11-436D23.1	11754	64	8.7895
ASPH	15922	64	8.77808
ABLIM1	21109	64	8.7693
NCAM2	34350	64	8.73962
REV3L	11863	63	8.71947
STXBP5	12159	63	8.70072
ARHGEF12	19754	63	8.69231
NTRK3	26088	63	8.61067
AKT3	3180	62	8.57325
CPEB4	10453	62	8.52286
LRRC16A	10858	62	8.48628
ZFAND3	11297	62	8.48275
TPD52L1	11953	62	8.46441
SIK3	19660	62	8.43244
RFX4	22701	62	8.42595
LUC7L3	29138	62	8.37215
PNISR	11761	61	8.29517
FTX	14645	61	8.2519
DPYSL2	15585	61	8.23551
AQP4	30027	61	8.21031
AGT	3053	60	8.15544
MAP4K4	4288	60	8.1067
MBD5	4706	60	8.09585
MED12L	6968	60	8.02465
LINC-PINT	13733	60	8.00905
FNBP1	17894	60	7.98394
N4BP2L2	23327	60	7.97334
PCDH9-AS2	23590	60	7.94713
PPP3CA	8255	58	7.9413
FTL	32842	58	7.94054
RBFOX2	33901	58	7.92794
PDE4B	1166	57	7.9122
BIRC6	3612	57	7.84427
GABRA2	7839	57	7.82998
SSBP2	9568	57	7.82621
GJA1	11937	57	7.79223
ASAP1	16512	57	7.77645
TRPM3	17237	57	7.77448
CACHD1	1149	56	7.7085
ARHGAP26	10156	56	7.64445
TMTC2	22482	56	7.59586
LINC00511	29442	56	7.58629
LSAMP-AS1	6584	55	7.58127
LIFR	9195	55	7.57833
ARID1B	12240	55	7.52416
LGR4	18475	55	7.50438
MAPK4	30187	55	7.50065
ITSN1	34476	55	7.41075
F3	1411	54	7.38774
APC	9773	54	7.38142
RP11-166D19.1	19765	54	7.34358
MED13L	22832	54	7.30906
TMEM241	29989	54	7.30847
TTC28	33757	54	7.30743
KMT2C	13986	53	7.28116
GNA14	17281	53	7.2538
MACROD2	30607	53	7.20459
ASH1L	2081	52	7.19395
ZNF638	3993	52	7.18323
OSBPL6	4952	52	7.15655
TCF7L2	21091	52	7.14727
MT2A	27274	52	7.11799
DGKG	7268	51	7.05655
PALLD	8734	51	6.99091
MEF2C	9612	51	6.95399
FGFR2	21179	51	6.94819
MARK3	24954	51	6.90052
PHACTR3	31200	51	6.84474
CLASP1	4505	50	6.80202
RUFY3	8016	50	6.79837
SYNE1	12212	50	6.79573
ADD3	21062	50	6.78454
RGL1	2527	49	6.68174
UGP2	3887	49	6.6768
TRIO	9046	49	6.66375
STK3	16254	49	6.64558
LHFP	23381	49	6.61681
NUMB	24562	49	6.59568
NEO1	25814	49	6.55443
SLC39A11	29445	49	6.47565
RTN4	3808	48	6.43816
PDZRN3	6351	48	6.42374
KALRN	6667	48	6.41416
SLC9A9	6897	48	6.39723
P2RY14	6970	48	6.3886
BCL6	7300	48	6.36992
TMEM161B-AS1	9606	48	6.32002
RPS6KA2	12324	48	6.27848
CNTNAP2	13892	48	6.27232
SCG3	25512	48	6.26768
RAB11A	25709	48	6.25022
RNPC3	1493	47	6.18272
LRIG1	6308	47	6.17773
CTD-2282P23.2	9171	47	6.17533
XIST	14642	47	6.16857
NAV2	18430	47	6.15151
JMJD1C	20503	47	6.14195
SLC6A1-AS1	5685	46	6.1344
ERBB2IP	9387	46	6.09245
GALNT18	18333	46	6.03521
FAM168A	19224	46	6.01032
AP000462.2	19642	46	6.00131
SAMD4A	24318	46	5.99373
FNDC3B	7141	45	5.99209
SPOCK1	10019	45	5.9897
JARID2	10782	45	5.96839
CDHR3	13496	45	5.96591
ALDH1A1	17255	45	5.93156
CAMK1D	20053	45	5.91687
UBC	23002	45	5.91062
REPS1	12089	44	5.90517
AC016831.7	13729	44	5.90036
BAALC	16319	44	5.88382
IFITM3	18098	44	5.88056
ARHGAP32	19871	44	5.87829
PFKFB3	20001	44	5.85351
SRSF5	24517	44	5.8221
NCOR1	28238	44	5.79408
DDX5	29348	44	5.78507
ACTG1	29670	44	5.74844
CST3	30705	44	5.74784
ITGAV	5008	43	5.7342
IGFBP7	7930	43	5.71992
MSMO1	8721	43	5.7085
CALN1	13073	43	5.70229
ABI1	20183	43	5.69257
RP11-144F15.1	22700	43	5.68823
CLIP1	22954	43	5.67534
CHD9	27229	43	5.64746
RALGAPA2	30663	43	5.63692
BSG	31319	43	5.6362
SON	34473	43	5.63618
EXOC6B	3998	42	5.61463
AFF1	8160	42	5.60272
TUBB2B	10661	42	5.59125
UBR5	16300	42	5.58896
PTPRD	16789	42	5.58636
HSD17B12	18591	42	5.58176
DIP2C	19932	42	5.56777
PSAP	20585	42	5.56708
FOXO1	23386	42	5.52506
DAAM1	24377	42	5.50011
TCF12	25573	42	5.47035
NF1	28557	42	5.45926
LGI4	32297	42	5.45243
DOCK7	1128	41	5.4072
UNC5C	8216	41	5.40532
FGF2	8419	41	5.39412
VEGFA	11400	41	5.39383
ELOVL5	11491	41	5.37337
PHIP	11624	41	5.35821
NLGN4X	14095	41	5.35104
PPFIA1	19159	41	5.34735
TENM4	19318	41	5.33507
PPP1R3C	20818	41	5.31678
SPRED1	25262	41	5.30533
ANGPTL4	31628	41	5.30434
NAV1	2658	40	5.28956
C4orf19	7760	40	5.27758
DCLK2	8599	40	5.26928
AHI1	12048	40	5.26202
HMBOX1	15620	40	5.25853
SLC20A2	15774	40	5.24939
RGS20	15848	40	5.21349
EXT1	16394	40	5.20172
GNA14-AS1	17282	40	5.19392
SDC4	31008	40	5.19172
TPST1	13030	39	5.18589
SAT1	14221	39	5.14978
EFR3A	16518	39	5.14331
DENND1A	17745	39	5.13658
DENND4A	25708	39	5.11783
PRKCA-AS1	29373	39	5.11603
MAPRE2	30087	39	5.10911
PRDM16	118	38	5.10826
MAGI3	1635	38	5.09732
TRAK1	5941	38	5.0885
MAP4	6044	38	5.06001
FAM107A	6263	38	5.04666
PRICKLE2	6297	38	5.03725
NUTM2B-AS1	20689	38	5.03427
MBNL2	23731	38	5.01649
MYO9A	25788	38	5.00756
AKAP13	26074	38	5.00754
RAPH1	5161	37	4.99124
ITM2C	5432	37	4.96753
ATP2B2	5681	37	4.95933
ZFYVE28	7505	37	4.95587
FOXO3	11821	37	4.94534
YAP1	19500	37	4.94465
GLG1	27579	37	4.94157
GFAP	28959	37	4.90457
BMPR2	5149	36	4.89357
FOXP1	6331	36	4.87919
SEC62	7118	36	4.87755
ANKRD17	8026	36	4.85601
ACTB	12462	36	4.83061
FAM189A2	17224	36	4.82905
PHF21A	18626	36	4.82034
PIP4K2A	20153	36	4.81412
NT5C2	21017	36	4.81309
WIF1	22309	36	4.81297
IGF1R	26232	36	4.79988
SMURF2	29350	36	4.7922
RIN2	30655	36	4.78768
GADD45B	31418	36	4.7858
CNN3	1417	35	4.78326
LIMS1	4370	35	4.76797
PLOD2	6908	35	4.76558
TRAF3IP2-AS1	11866	35	4.76544
UBE2H	13705	35	4.76429
MFHAS1	15350	35	4.75839
ZEB1	20231	35	4.73558
ETV6	21592	35	4.7312
CLDN10	23718	35	4.72316
PKM	25794	35	4.71427
LDLRAD4	29925	35	4.70183
ZNRF3	33765	35	4.69168
AGBL4	974	34	4.69018
CHI3L1	2698	34	4.68316
EHBP1	3878	34	4.66927
LRRC3B	5805	34	4.66653
KCNIP1	10410	34	4.65514
AP000487.6	19160	34	4.64943
DOCK1	21242	34	4.64691
PTPLAD1	25704	34	4.64485
ARIH1	25805	34	4.64368
MKL2	26664	34	4.64157
WSB1	28427	34	4.63359
RBM39	30874	34	4.61938
LINC01057	1414	33	4.5991
ATP2B4	2707	33	4.59023
CCDC88A	3813	33	4.58311
SLC6A11	5683	33	4.57453
CADPS	6279	33	4.57395
MFAP3L	8747	33	4.57002
BACH2	11724	33	4.562
RALGDS	17938	33	4.5619
PACS1	19035	33	4.5536
ENTPD1-AS1	20874	33	4.54391
TSC22D1	23428	33	4.54283
MT1E	27276	33	4.52643
H3F3B	29522	33	4.52301
IPO9-AS1	2660	32	4.51712
SCRG1	8761	32	4.49561
HNRNPA2B1	12650	32	4.49454
ARHGEF10	15287	32	4.49421
SCARA3	15597	32	4.46907
NCOA2	16002	32	4.45063
SIK2	19585	32	4.4446
BMPR1A	20748	32	4.44157
PCGF5	20815	32	4.43603
BTAF1	20826	32	4.43215
MT1M	27277	32	4.43
COLEC12	29759	32	4.42454
ELAVL1	31620	32	4.4099
ARHGEF3	6231	31	4.39762
KMT2E	13482	31	4.39636
TSPAN7	14281	31	4.39196
BAALC-AS1	16320	31	4.38964
ZCCHC7	17041	31	4.38391
MRVI1	18324	31	4.38373
TMEM135	19380	31	4.36795
NRP1	20256	31	4.36066
P4HA1	20601	31	4.35699
RALGAPA1	24141	31	4.31627
RORA-AS1	25624	31	4.3001
GAN	27667	31	4.28599
OTUD7B	1893	30	4.27616
ITPKB	2987	30	4.27399
ARID4B	3109	30	4.27206
MAP3K13	7257	30	4.2628
OSMR-AS1	9199	30	4.25976
KCNQ3	16522	30	4.25939
GJB6	23179	30	4.25279
ENOX1	23411	30	4.23678
CMIP	27668	30	4.23537
EPS15	997	29	4.22105
AGAP1	5500	29	4.21543
ROBO2	6376	29	4.20148
ARHGEF26	6998	29	4.19754
SORCS2	7576	29	4.1819
ELF2	8502	29	4.16585
ZNF608	9871	29	4.14767
CSNK1A1	10222	29	4.14304
PTCHD1-AS	14214	29	4.14029
DNAJC1	20142	29	4.13679
ARID5B	20494	29	4.13632
EMX2OS	21139	29	4.12342
TTC7B	24753	29	4.11463
ALDOA	26977	29	4.11355
ALOX12P2	28035	29	4.10776
STAT3	28851	29	4.09673
AP000304.12	34475	29	4.08461
CAMSAP2	2640	28	4.07959
MAP4K3	3682	28	4.06033
PRKCE	3738	28	4.05828
TMBIM1	5297	28	4.04428
PLSCR1	6913	28	4.04428
WWTR1	6941	28	4.03321
PDE8B	9524	28	4.02894
SCML1	14183	28	4.02809
BRINP1	17694	28	4.01774
ARHGAP21	20163	28	4.01715
UBAC2	23750	28	4.01681
SYT17	26740	28	4.00413
TAOK1	28507	28	3.99939
ZFP36	32474	28	3.9763
FOXJ3	828	27	3.95342
WWC1	10395	27	3.92738
CDK14	13255	27	3.91848
AC058791.1	13730	27	3.91673
SARAF	15638	27	3.90808
VPS13A	17280	27	3.90627
ANKS1B	22616	27	3.90606
PIAS1	25743	27	3.9022
PMP22	28210	27	3.89986
CHD6	30955	27	3.89392
KCND3	1609	26	3.88367
CRIM1	3636	26	3.88311
TRA2A	12625	26	3.87872
TBL1X	14111	26	3.86976
TNKS	15365	26	3.8662
SLC39A14	15525	26	3.85602
TAF1D	19441	26	3.85472
SFMBT2	20014	26	3.84757
ABCD4	24590	26	3.84465
B2M	25423	26	3.83987
DPY19L3	32228	26	3.83534
MKL1	34027	26	3.81544
VPS13D	256	25	3.79586
KLF7	5190	25	3.79484
ZIC1	6917	25	3.7937
APOD	7376	25	3.78336
SEPT11	8083	25	3.78185
HIVEP2	12114	25	3.77951
RP11-212P7.3	13664	25	3.7767
YBX3	21572	25	3.77604
CPNE8	21836	25	3.77538
MINK1	27981	25	3.77119
DLGAP1	29807	25	3.76473
MT1XP1	317	24	3.764
SCMH1	818	24	3.7335
TGFB2	2889	24	3.73228
AAK1	3952	24	3.72478
PDZD2	9123	24	3.72388
ELL2	9668	24	3.71132
RANBP9	10772	24	3.71011
RP11-472M19.2	11514	24	3.70725
THSD7A	12527	24	3.69486
GAB2	19314	24	3.68709
RP11-452H21.1	19315	24	3.68595
IRS2	23817	24	3.68509
ARHGEF7	23838	24	3.66303
DIO2	24680	24	3.65958
LDLR	31716	24	3.65867
FN1	5249	23	3.65206
BHLHE40	5621	23	3.64782
VGLL4	5688	23	3.64125
INPP5F	21164	23	3.63591
CD63	22146	23	3.62942
HIF1A	24412	23	3.62207
RNMT	29935	23	3.61312
CAPZA1	1617	22	3.59749
RHOB	3445	22	3.56889
AC017101.10	5009	22	3.56819
GOLGA4	5894	22	3.56651
GNA12	12435	22	3.56361
TAX1BP1	12668	22	3.5594
ATXN7L1	13494	22	3.55555
KDM7A	13820	22	3.55521
CNTNAP3	17068	22	3.55243
PTPRJ	18671	22	3.54626
HSD17B7P2	20297	22	3.54528
ANO6	21879	22	3.53781
TMBIM6	21983	22	3.53395
RAP1B	22347	22	3.53069
EVA1C	34444	22	3.51633
LTBP1	3618	21	3.50707
TRIP12	5420	21	3.50682
PSMG4	10662	21	3.50555
PMP2	16100	21	3.50374
DENND5A	18302	21	3.5014
TOP1	30949	21	3.50115
FEZ2	3638	20	3.49992
PLSCR4	6909	20	3.49923
RELL1	7762	20	3.49116
OSMR	9201	20	3.46422
MARCH3	9889	20	3.46237
RBPMS	15651	20	3.46219
ASRGL1	18852	20	3.46214
RBM25	24556	20	3.46076
CHD2	26184	20	3.46018
PAFAH1B1	27915	20	3.45389
BCR	33635	20	3.44807
ARHGEF11	2143	19	3.44718
ADAMTS9-AS2	6302	19	3.44526
PROS1	6412	19	3.44069
RAPGEF2	8685	19	3.43955
SESN1	11827	19	3.43926
PPP2CB	15655	19	3.43803
ANO5	18445	19	3.4337
UBASH3B	19769	19	3.41869
PKNOX2	19815	19	3.41424
RP4-717I23.3	1398	18	3.40972
ATF6	2262	18	3.40701
LRRFIP1	5521	18	3.4017
GS1-124K5.2	13033	18	3.39465
PFKP	19956	18	3.3941
IFT43	24631	18	3.39385
MAPT	28996	18	3.39351
USP32	29265	18	3.38806
YTHDF1	31253	18	3.38122
ITPKC	32524	18	3.37631
MYH9	33911	18	3.36727
CAPZB	372	17	3.35996
ZRANB2	1210	17	3.35767
CCNL1	7031	17	3.35194
AKAP12	12207	17	3.34344
PPP3CC	15527	17	3.34226
VEZT	22575	17	3.3418
AP2B1	28643	17	3.32894
PAM	9720	16	3.32827
CYSTM1	10078	16	3.31393
CNOT4	13770	16	3.31109
CD44	18550	16	3.30639
ABCC9	21697	16	3.30414
TMTC1	21784	16	3.30182
TCF25	27826	16	3.2973
MAP3K14	28977	16	3.29603
TANC1	4776	15	3.29334
ANKRD28	5746	15	3.28826
RBMS3-AS3	5823	15	3.28608
HLA-E	11032	15	3.27494
NDRG1	16531	15	3.2744
ZNF708	32092	15	3.27361
GALNT2	3048	14	3.26829
PPM1L	7066	14	3.25192
UTRN	12140	14	3.25119
PRSS23	19372	14	3.24758
RP11-563J2.2	20003	14	3.24495
SCFD1	24083	14	3.23973
TAF15	28644	14	3.23546
BST2	31961	14	3.23341
GNG12-AS1	1182	13	3.22817
CH17-472G23.2	1730	13	3.22656
GGPS1	3110	13	3.21711
CRISPLD1	16054	13	3.21264
ZMIZ1	20678	13	3.20312
ITCH	30835	13	3.20246
RGS16	2511	12	3.19662
RAB3GAP2	2904	12	3.1956
LINC01322	7083	12	3.18837
CTNNA1	10045	12	3.1801
ATP11A	23851	12	3.17891
BARD1	5244	11	3.17048
TAB2	12171	11	3.17035
DKK3	18338	11	3.16498
DDX24	24799	11	3.16313
ATP9B	30412	11	3.13466
UBXN4	4650	10	3.1314
CAST	9672	10	3.12772
KAT6A	15764	10	3.12099
RP11-203I2.1	17198	10	3.11975
HIPK3	18531	10	3.117
LGALS3	24323	10	3.10398
ACTN1	24500	10	3.10311
SLC44A3	1415	9	3.09668
ITPKB-AS1	2988	9	3.09281
MSN	14546	9	3.09211
EMP1	21622	9	3.08945
SDS	22814	9	3.08685
DCAF5	24503	9	3.08278
WARS	24878	9	3.0814
APOL6	33898	9	3.08127
FAM20C	12386	8	3.07799
LDLRAD3	18562	8	3.07328
KCTD3	2875	7	3.07258
MARCH7	4783	7	3.07231
TLE4	17290	7	3.07103
ZFAND6	25969	7	3.06829
RAB1A	3912	6	3.05812
C1RL	21456	6	3.04024
RP11-77K12.4	27599	6	3.03867
GATAD2A	32040	6	3.03776
APOL2	33909	6	3.03751
ATP13A3	7355	5	3.02295
C1S	21454	5	3.02145
bP-2189O9.2	34264	5	3.01691
RHOQ	3747	4	3.01567
FBXL13	13462	4	3.01557
ST3GAL1	16534	4	3.01265
CHSY1	26274	4	3.00882
NFATC3	27452	4	3.00663
ZNF565	32365	4	3.00469
TRAF3IP2	11868	2	3.00296

## Sheet: AST-PP_9_10
gene_name	gene_index	MRR_freq	zscore
MACF1	770	81	42.4264
LINC00486	3616	81	22.0607
CTNNA2	4073	81	21.4461
LRP1B	4679	81	18.7256
CADM2	6392	81	18.5813
ZBTB20	6574	81	18.016
LSAMP	6582	81	17.688
CTNND2	9039	81	17.6467
SLC1A2	18552	81	17.6444
NEAT1	18992	81	17.4719
MALAT1	18994	81	17.4202
CADM1	19640	81	17.4078
NTM	19898	81	16.9742
NRG3	20719	81	16.3296
PCDH9	23588	81	15.829
GPC5	23699	81	15.6488
NPAS3	24111	81	15.5715
RORA	25625	81	15.1268
DTNA	30084	81	15.0636
NRXN1	3787	80	14.9648
ERBB4	5231	80	14.7325
RASGEF1B	8115	80	14.4727
SPARCL1	8169	80	14.2916
SLC1A3	9170	80	14.1096
DLG2	19347	80	13.9076
CACNB2	20120	80	13.8321
FAM155A	23805	80	13.6784
PITPNC1	29382	80	13.6574
NFIA	1118	79	13.6372
GPM6A	8784	79	13.5018
FBXL7	9057	79	13.4148
GPR98	9627	79	13.371
QKI	12305	79	13.3616
CELF2	20039	79	13.3518
GLUL	2506	78	13.3423
BAI3	11559	78	13.2703
DOCK4	13538	78	13.0712
PTGDS	18028	78	12.8999
DST	11513	77	12.7523
PREX2	15984	77	12.7279
LRP4	18643	77	12.6689
SOX5	21710	77	12.5684
FMN2	3152	76	12.2697
RP11-384F7.2	6589	76	12.1408
SLC4A4	8019	76	12.0841
ANK2	8354	76	12.05
MKLN1	13734	76	12.0199
LPHN3	7946	75	11.7621
CPE	8722	75	11.7522
MAGI2	13190	75	11.7456
CLU	15596	75	11.7265
RYR3	25205	75	11.5914
WWOX	27630	75	11.5758
MSI2	29197	75	11.5586
LPP	7307	74	11.5549
ADCY2	8997	74	11.4574
MAST4	9392	74	11.0496
MEIS2	25251	74	10.7304
PLCB1	30571	74	10.7089
MAML2	19475	73	10.6559
INO80D	5173	72	10.6405
GNAQ	17283	72	10.6394
PARD3	20262	72	10.5443
GPHN	24475	72	10.5291
LINGO1	25916	72	10.4024
PRKG1	20452	71	10.3675
ATP1B2	28089	71	10.3115
GLIS3	16738	70	10.2893
PTPRZ1	13609	69	10.2493
SORBS1	20871	69	10.2455
MIR99AHG	34318	69	10.2068
NCOA1	3487	68	10.1507
PARD3B	5169	68	10.0342
FYN	11870	68	9.97831
PSD3	15480	68	9.92898
ITPR2	21743	68	9.89973
PRKCA	29372	68	9.82633
CAMTA1	167	67	9.77527
PTN	13787	67	9.69205
ZNF98	32128	67	9.57718
SEPT7	12748	66	9.53481
AUTS2	13071	66	9.51912
SLC26A3	13519	66	9.2259
OPHN1	14556	66	9.15287
TRIM9	24269	66	9.13093
SNHG14	25098	66	8.99669
RBMS3	5824	65	8.9531
TNIK	7134	65	8.86554
ARHGAP24	8150	65	8.81719
BMPR1B	8215	65	8.71648
ATP1A2	2201	64	8.70436
RP11-436D23.1	11754	64	8.68063
ASPH	15922	64	8.67507
ABLIM1	21109	64	8.65021
NCAM2	34350	64	8.62513
BAZ2B	4779	63	8.62153
REV3L	11863	63	8.60954
STXBP5	12159	63	8.55692
PARK2	12297	63	8.55158
ARHGEF12	19754	63	8.54144
NTRK3	26088	63	8.53895
AKT3	3180	62	8.48051
CPEB4	10453	62	8.47934
LRRC16A	10858	62	8.44572
ZFAND3	11297	62	8.42889
TPD52L1	11953	62	8.40186
SIK3	19660	62	8.40071
RFX4	22701	62	8.19274
LUC7L3	29138	62	8.18024
PNISR	11761	61	8.11764
FTX	14645	61	8.09788
DPYSL2	15585	61	8.00645
AQP4	30027	61	7.99916
AGT	3053	60	7.96752
MAP4K4	4288	60	7.92083
MBD5	4706	60	7.88749
MED12L	6968	60	7.82263
LINC-PINT	13733	60	7.81009
FNBP1	17894	60	7.74992
N4BP2L2	23327	60	7.665
PCDH9-AS2	23590	60	7.65325
CABLES1	29988	60	7.59424
HPSE2	20925	59	7.57803
RNF219-AS1	23650	59	7.55245
PPP3CA	8255	58	7.54358
LRRC4C	18577	58	7.5129
FTL	32842	58	7.45701
RBFOX2	33901	58	7.43121
PDE4B	1166	57	7.24687
BIRC6	3612	57	7.24342
GABRA2	7839	57	7.20997
SSBP2	9568	57	7.18532
GJA1	11937	57	7.16537
DLC1	15439	57	7.08176
ASAP1	16512	57	7.0656
TRPM3	17237	57	7.0589
MAPK10	8153	56	7.02493
ARHGAP26	10156	56	6.99257
PPP2R2B	10185	56	6.96276
TMTC2	22482	56	6.95162
LINC00511	29442	56	6.94974
LSAMP-AS1	6584	55	6.94466
LIFR	9195	55	6.94274
ARID1B	12240	55	6.94009
LGR4	18475	55	6.92059
MAPK4	30187	55	6.92056
F3	1411	54	6.9121
CDC42BPA	2990	54	6.90869
APC	9773	54	6.88501
RP11-166D19.1	19765	54	6.8182
MED13L	22832	54	6.80884
TMEM241	29989	54	6.78569
TTC28	33757	54	6.78546
SLC35F1	11924	53	6.7595
AHCYL2	13698	53	6.75764
KMT2C	13986	53	6.72035
GNA14	17281	53	6.69161
RP11-444D3.1	21711	53	6.65899
MACROD2	30607	53	6.65556
ZNF638	3993	52	6.6469
SGCD	10294	52	6.59338
TCF7L2	21091	52	6.55897
NRXN3	24670	52	6.54626
DNM3	2394	51	6.48608
DGKG	7268	51	6.4025
TBC1D19	7726	51	6.25629
PALLD	8734	51	6.24356
PDE4D	9343	51	6.18652
MEF2C	9612	51	6.18362
CSMD1	15298	51	6.12484
FGFR2	21179	51	6.10971
MARK3	24954	51	6.07017
PHACTR3	31200	51	6.06729
C1orf61	2116	50	6.06473
RUFY3	8016	50	6.0589
PHACTR1	10764	50	6.04125
SBF2	18315	50	6.03905
RGL1	2527	49	6.03897
UGP2	3887	49	5.98919
GABRB1	7844	49	5.97274
TRIO	9046	49	5.96159
STK3	16254	49	5.94202
RP11-154D17.1	17298	49	5.93548
LHFP	23381	49	5.9041
NUMB	24562	49	5.90376
NEO1	25814	49	5.88686
SLC39A11	29445	49	5.88419
PDZRN3	6351	48	5.86795
KALRN	6667	48	5.86299
SLC9A9	6897	48	5.82155
P2RY14	6970	48	5.80356
BCL6	7300	48	5.77436
RPS6KA2	12324	48	5.76235
CNTNAP2	13892	48	5.73132
SCG3	25512	48	5.72133
RAB11A	25709	48	5.70881
RNPC3	1493	47	5.70679
LRIG1	6308	47	5.69854
CTD-2282P23.2	9171	47	5.66011
BTBD9	11299	47	5.65908
XIST	14642	47	5.65774
NAV2	18430	47	5.65077
JMJD1C	20503	47	5.64947
TJP1	25144	47	5.64551
TNRC6A	26843	47	5.64437
CHN1	4915	46	5.63891
SLC6A1-AS1	5685	46	5.63135
KCNIP4	7681	46	5.62387
ERBB2IP	9387	46	5.6238
DMD	14260	46	5.61127
GALNT18	18333	46	5.60896
FAM168A	19224	46	5.58989
AP000462.2	19642	46	5.5426
SAMD4A	24318	46	5.53406
RP11-39M21.1	25627	46	5.52419
BCAS3	29277	46	5.52249
FNDC3B	7141	45	5.52058
SPOCK1	10019	45	5.51917
JARID2	10782	45	5.4972
CDHR3	13496	45	5.48697
BCOR	14293	45	5.45549
CAMK1D	20053	45	5.44896
UBC	23002	45	5.42703
FAF1	986	44	5.42628
GRAMD1C	6562	44	5.42408
GRIA2	8666	44	5.41311
REPS1	12089	44	5.407
AC016831.7	13729	44	5.40309
BAALC	16319	44	5.39362
IFITM3	18098	44	5.36968
ARHGAP32	19871	44	5.35884
PFKFB3	20001	44	5.35439
PPP1R12A	22461	44	5.3526
SRSF5	24517	44	5.31452
NCOR1	28238	44	5.29961
DDX5	29348	44	5.28122
ACTG1	29670	44	5.27578
ITGAV	5008	43	5.27226
IGFBP7	7930	43	5.26098
MSMO1	8721	43	5.24718
CALN1	13073	43	5.24592
C11orf49	18644	43	5.24133
RP11-144F15.1	22700	43	5.23316
CLIP1	22954	43	5.16392
PDXDC1	26679	43	5.15955
RALGAPA2	30663	43	5.13505
EXOC6B	3998	42	5.11549
TUBB2B	10661	42	5.10716
MYO6	11614	42	5.08946
GRM3	13223	42	5.0854
PPP1R9A	13296	42	5.07844
JPX	14643	42	5.06472
UBR5	16300	42	5.06426
PTPRD	16789	42	5.06043
HSD17B12	18591	42	5.05228
DIP2C	19932	42	5.05185
FARP1	23737	42	5.02308
LGI4	32297	42	5.02048
DOCK7	1128	41	5.01567
UNC5C	8216	41	4.96109
FGF2	8419	41	4.95636
ELOVL5	11491	41	4.94003
PHIP	11624	41	4.92937
NLGN4X	14095	41	4.9258
PPFIA1	19159	41	4.91996
TENM4	19318	41	4.8964
PPP1R3C	20818	41	4.89514
ANGPTL4	31628	41	4.89238
C4orf19	7760	40	4.88983
AHI1	12048	40	4.8887
HMBOX1	15620	40	4.86351
SLC20A2	15774	40	4.80794
RGS20	15848	40	4.80317
EXT1	16394	40	4.79457
GNA14-AS1	17282	40	4.79026
ENO1	188	39	4.78401
TPST1	13030	39	4.77711
EXOC4	13751	39	4.76621
SAT1	14221	39	4.75765
EFR3A	16518	39	4.74617
BICD1	21817	39	4.73179
DENND4A	25708	39	4.72665
PRKCA-AS1	29373	39	4.72337
MAPRE2	30087	39	4.71434
MAGI3	1635	38	4.70723
MAP4	6044	38	4.70371
PRICKLE2	6297	38	4.69709
ZBTB16	19628	38	4.69604
NUTM2B-AS1	20689	38	4.69466
MBNL2	23731	38	4.68503
MYO9A	25788	38	4.67131
AKAP13	26074	38	4.66996
RAPH1	5161	37	4.65432
ATP2B2	5681	37	4.64785
MBNL1	6984	37	4.64369
ZFYVE28	7505	37	4.62426
YAP1	19500	37	4.61417
CLEC16A	26622	37	4.60855
GFAP	28959	37	4.60643
EFR3B	3495	36	4.59876
BMPR2	5149	36	4.59864
FOXP1	6331	36	4.57261
SEC62	7118	36	4.56544
PDGFRB	10231	36	4.51893
ATXN1	10791	36	4.51433
ACTB	12462	36	4.49451
FAM189A2	17224	36	4.49351
PIP4K2A	20153	36	4.48569
EMX2	21140	36	4.48421
IGF1R	26232	36	4.47339
SMURF2	29350	36	4.46561
RIN2	30655	36	4.44548
GADD45B	31418	36	4.44532
HIF3A	32740	36	4.44052
CNN3	1417	35	4.43745
LIMS1	4370	35	4.41777
TRAF3IP2-AS1	11866	35	4.40706
UBE2H	13705	35	4.38604
MFHAS1	15350	35	4.37995
ETV6	21592	35	4.37605
CLDN10	23718	35	4.375
LDLRAD4	29925	35	4.37457
ZNRF3	33765	35	4.36946
AGBL4	974	34	4.35199
CHI3L1	2698	34	4.3495
EHBP1	3878	34	4.33986
KCNIP1	10410	34	4.32588
RNF19A	16269	34	4.32443
AP000487.6	19160	34	4.31742
DOCK1	21242	34	4.31726
ARIH1	25805	34	4.31264
SCAPER	25904	34	4.30462
MKL2	26664	34	4.30114
WSB1	28427	34	4.29571
SREBF2	34063	34	4.29318
LINC01057	1414	33	4.28248
ATP2B4	2707	33	4.28092
CCDC88A	3813	33	4.27765
SLC6A11	5683	33	4.27432
CADPS	6279	33	4.25237
MFAP3L	8747	33	4.24102
BACH2	11724	33	4.23587
RALGDS	17938	33	4.22009
ENTPD1-AS1	20874	33	4.21948
TSC22D1	23428	33	4.21706
H3F3B	29522	33	4.20951
IPO9-AS1	2660	32	4.20599
ATG7	5687	32	4.19578
TSC22D2	6954	32	4.19482
ARHGEF10	15287	32	4.19255
SCARA3	15597	32	4.1884
NCOA2	16002	32	4.17787
PCGF5	20815	32	4.16877
BTAF1	20826	32	4.14175
GPC6	23704	32	4.13121
OTUD7A	25181	32	4.12436
RBFOX1	26569	32	4.11926
MT1M	27277	32	4.11616
COLEC12	29759	32	4.10558
TLK1	4871	31	4.1053
ARHGEF3	6231	31	4.09572
KMT2E	13482	31	4.09347
TSPAN7	14281	31	4.06997
BAALC-AS1	16320	31	4.06806
ZCCHC7	17041	31	4.0664
MRVI1	18324	31	4.06575
RAB6A	19227	31	4.04487
TMEM135	19380	31	4.04455
NRP1	20256	31	4.03362
RALGAPA1	24141	31	4.0208
RORA-AS1	25624	31	4.01176
GAN	27667	31	4.01127
SPIRE1	29912	31	4.01061
NOL4	30081	31	4.0083
LRRTM4	4066	30	3.99794
OSMR-AS1	9199	30	3.97786
KCNQ3	16522	30	3.97777
ENOX1	23411	30	3.97139
CMIP	27668	30	3.96971
INADL	1123	29	3.94963
BRE	3569	29	3.94095
AGAP1	5500	29	3.93833
ELF2	8502	29	3.93373
CSNK1A1	10222	29	3.93346
DNAJC1	20142	29	3.92958
ARID5B	20494	29	3.92162
GRID1	20740	29	3.90269
EMX2OS	21139	29	3.88421
ALOX12P2	28035	29	3.87051
CRLF3	28540	29	3.86998
STAT3	28851	29	3.86971
AP000304.12	34475	29	3.86513
CAMSAP2	2640	28	3.86111
MAP4K3	3682	28	3.85765
R3HDM1	4649	28	3.85597
TMBIM1	5297	28	3.85275
SUMF1	5613	28	3.84587
PLSCR1	6913	28	3.84559
WWTR1	6941	28	3.83926
PDE5A	8394	28	3.80767
PDE8B	9524	28	3.80383
SCML1	14183	28	3.7985
ARHGAP21	20163	28	3.78468
UBAC2	23750	28	3.7738
SYT17	26740	28	3.77109
TAOK1	28507	28	3.76518
ZFP36	32474	28	3.76403
CD47	6493	27	3.75854
CUX1	13438	27	3.7533
SARAF	15638	27	3.73343
VPS13A	17280	27	3.73228
PMP22	28210	27	3.72871
SEPW1	32790	27	3.72807
PKN2	1341	26	3.71975
KCND3	1609	26	3.71974
EPB41L2	12000	26	3.70995
SLC39A14	15525	26	3.70989
TAF1D	19441	26	3.70985
SFMBT2	20014	26	3.69365
ABCD4	24590	26	3.68036
VPS13D	256	25	3.67912
USP39	4111	25	3.67526
MERTK	4413	25	3.67188
NCKAP1	4990	25	3.67096
KLF7	5190	25	3.66937
ZIC1	6917	25	3.66476
APOD	7376	25	3.6574
SEPT11	8083	25	3.64594
FBXW11	10421	25	3.64419
CDKAL1	10818	25	3.64127
SENP6	11611	25	3.63228
PGK1	14685	25	3.61882
YBX3	21572	25	3.61816
FGD4	21818	25	3.61748
CPNE8	21836	25	3.61272
MINK1	27981	25	3.6111
SCMH1	818	24	3.60727
AAK1	3952	24	3.60184
PDZD2	9123	24	3.5992
RANBP9	10772	24	3.59692
RP11-472M19.2	11514	24	3.59251
COG5	13509	24	3.58956
RP11-452H21.1	19315	24	3.57777
ARHGEF7	23838	24	3.56822
GPATCH8	28941	24	3.56517
FN1	5249	23	3.56146
BHLHE40	5621	23	3.55392
SETD2	6029	23	3.54928
MGEA5	20982	23	3.54607
HIF1A	24412	23	3.53153
BPTF	29388	23	3.52836
RNMT	29935	23	3.52476
CAPZA1	1617	22	3.51966
AC016716.2	4077	22	3.51889
AC017101.10	5009	22	3.50887
GMDS-AS1	10640	22	3.50778
TAX1BP1	12668	22	3.50037
ATXN7L1	13494	22	3.49885
NSMCE2	16476	22	3.4987
PIK3C2A	18386	22	3.49406
HEPN1	19808	22	3.48512
HSD17B7P2	20297	22	3.48333
ANO6	21879	22	3.47619
RAP1B	22347	22	3.46811
EVA1C	34444	22	3.46376
PER3	174	21	3.45964
NFE2L2	4940	21	3.45891
PSMG4	10662	21	3.45889
HIPK2	13817	21	3.43952
DENND5A	18302	21	3.42452
FEZ2	3638	20	3.42279
RELL1	7762	20	3.39544
KDM6A	14322	20	3.38995
VPS13B	16262	20	3.38897
ASRGL1	18852	20	3.38644
BCR	33635	20	3.38378
ANTXR1	3950	19	3.38249
PROS1	6412	19	3.38057
ARHGAP31	6598	19	3.37851
ZFR	9132	19	3.37536
AFF4	9949	19	3.37429
UBAP1	16956	19	3.37337
UBASH3B	19769	19	3.37024
RP4-717I23.3	1398	18	3.36098
LRRFIP1	5521	18	3.36046
GS1-124K5.2	13033	18	3.35466
OPCML	19906	18	3.35131
MYO1E	25605	18	3.35044
MAPT	28996	18	3.34619
USP32	29265	18	3.33496
MYH9	33911	18	3.3294
CAPZB	372	17	3.32901
PNKD	5296	17	3.3274
IGSF10	6974	17	3.32674
F11-AS1	8870	17	3.31417
PAPD4	9541	17	3.30979
ZNF292	11687	17	3.30837
AKAP12	12207	17	3.30274
PPP3CC	15527	17	3.29898
VEZT	22575	17	3.29676
RP4-605O3.4	21998	16	3.29263
MAP2K1	25717	16	3.28492
IQCK	26753	16	3.28031
SEC14L1	29566	16	3.27919
TANC1	4776	15	3.27452
RBMS3-AS3	5823	15	3.27267
UBE2B	9971	15	3.25391
SLC22A23	10663	15	3.24975
DDX58	16913	15	3.24788
WAC	20206	15	3.24687
PPFIA2	22474	15	3.24575
DOK5	31146	15	3.24196
BIRC6-AS2	3614	14	3.24075
GIGYF2	5467	14	3.23952
SLMAP	6247	14	3.23151
INTS10	15491	14	3.22732
PRSS23	19372	14	3.22532
RP11-563J2.2	20003	14	3.21936
VCL	20641	14	3.21875
SCFD1	24083	14	3.21237
BST2	31961	14	3.20743
EPB41	591	13	3.20574
GNG12-AS1	1182	13	3.20516
GGPS1	3110	13	3.19767
STAG1	6821	13	3.19552
HOPX	7924	13	3.17689
PHF11	23493	13	3.17263
VPS53	27855	13	3.15851
ITCH	30835	13	3.15621
XRCC5	5261	12	3.15479
LINC01322	7083	12	3.1517
CTNNA1	10045	12	3.15092
RP11-1157N2__B.2	29954	11	3.14838
KAT6A	15764	10	3.14438
C11orf58	18381	10	3.14323
ATP6V0A1	28853	10	3.13763
OSBPL9	1002	9	3.12953
ITPKB-AS1	2988	9	3.12339
EMP1	21622	9	3.11764
ARID2	21883	9	3.11643
CREBBP	26521	9	3.11329
APOL6	33898	9	3.1104
ARL8B	5623	8	3.09981
THUMPD3-AS1	5645	8	3.09649
UST	12166	8	3.09416
SRI	13237	8	3.09039
SPDYE3	13380	8	3.08813
RP11-217L21.1	19900	8	3.08802
FNDC3A	23486	8	3.08625
LINC01278	14531	7	3.07798
MTM1	15154	7	3.07725
LRP4-AS1	18642	7	3.07548
HIF1A-AS2	24413	7	3.07449
DENND1B	2615	6	3.06779
C1RL	21456	6	3.05667
RP11-131L23.1	1312	5	3.05594
LINC00903	6585	5	3.05105
C10orf76	20985	5	3.04905
RP11-417F21.1	3748	4	3.04805
PARG	20434	4	3.04797
RPL27AP	30975	4	3.04304
ZNF565	32365	4	3.03769
ZNF680	12995	3	3.02506
GPCPD1	30550	3	3.02208
ATG4B	5579	2	3.01417
SNX13	12570	1	3.0009

## Sheet: IN-PV_1_7
gene_name	gene_index	MRR_freq	zscore
MAP2	5220	99	71.8783
ZNF385D	5776	99	46.7713
CTNND2	9039	99	44.3738
TCF4	30214	99	38.7228
IL1RAPL1	14248	98	36.1955
ATRNL1	21116	98	35.524
LRRTM4	4066	97	31.6147
SLC4A10	4798	97	31.1431
CADPS	6279	97	30.7324
GRM5	19393	96	30.0889
FRMD4A	20067	96	29.7323
CADM2	6392	95	28.3695
DST	11513	95	28.1785
LSAMP	6582	93	27.9536
MEF2C	9612	93	26.4269
AUTS2	13071	93	23.5596
ASTN2	17682	92	21.9484
GRIP1	22326	92	21.298
RP11-123O10.4	22327	92	15.0539
HCN1	9260	90	10.124
GRIA4	19534	88	9.16717
KCNC2	22413	87	8.23682
FTX	14645	86	7.79024
RGS7	3160	85	7.082
LINC00486	3616	84	6.64053
ANKS1B	22616	84	6.3251
DOCK3	6146	83	6.14107
KAZN	274	81	5.96104
CACNA1A	31824	75	5.64354
RASGEF1B	8115	65	5.40752
SYT1	22454	55	5.36728
MALAT1	18994	53	5.06564
ERBB4	5231	50	4.95709
BAI3	11559	43	4.79362
FAM155A	23805	42	4.74138
MAGI2	13190	38	4.64807
DLG2	19347	35	4.53037
CSMD1	15298	32	4.30958
CNTNAP2	13892	31	4.273
NRG3	20719	30	4.16892
MEG3	24888	29	3.94024
DLGAP1	29807	29	3.92263
NRXN3	24670	27	3.7934
RBFOX1	26569	25	3.39165
FGF12	7330	22	3.16732
SNHG14	25098	20	3.09318
NAPG	29875	1	3.01406

## Sheet: IN-PV_4_8
gene_name	gene_index	MRR_freq	zscore
ANK2	8354	100	69.6406
NBEA	23345	100	46.9593
PLCB1	30571	100	45.457
ZNF385D	5776	99	39.8016
FGF14	23772	99	36.8784
TCF4	30214	99	36.2782
IL1RAPL1	14248	98	33.2604
LRRTM4	4066	97	30.6977
SLC4A10	4798	97	30.5306
CADPS	6279	97	30.1931
GRM5	19393	96	30.074
LSAMP	6582	93	28.8229
MEF2C	9612	93	27.8876
PPP2R2B	10185	92	27.8801
GRIP1	22326	92	27.438
RP11-123O10.4	22327	92	26.6771
HCN1	9260	90	23.4393
FTX	14645	86	21.7814
LINC00486	3616	84	16.0911
ANKS1B	22616	84	11.7751
DOCK3	6146	83	11.6387
INO80D	5173	82	9.19345
RASGEF1B	8115	65	8.89925
SYT1	22454	55	7.52953
MALAT1	18994	53	5.9865
ERBB4	5231	50	5.29926
BAI3	11559	43	5.27123
FAM155A	23805	42	5.15339
MAGI2	13190	38	5.1439
DLG2	19347	35	5.09171
CSMD1	15298	32	5.03372
CNTNAP2	13892	31	4.94745
NRG3	20719	30	4.72588
MEG3	24888	29	4.25672
DLGAP1	29807	29	4.2085
NRXN3	24670	27	4.11919
RBFOX1	26569	25	4.0745
FGF12	7330	22	4.05837
SNHG14	25098	20	3.49849

## Sheet: IN-PV_9_5
gene_name	gene_index	MRR_freq	zscore
ANK2	8354	100	38.2237
NBEA	23345	100	32.9093
PLCB1	30571	100	28.7454
MAP2	5220	99	28.6573
ZNF385D	5776	99	26.2516
CTNND2	9039	99	23.1548
TENM2	10387	99	22.4839
FGF14	23772	99	22.334
TCF4	30214	99	22.0568
IL1RAPL1	14248	98	21.745
ATRNL1	21116	98	20.5201
LRRTM4	4066	97	20.4526
DPP10	4464	97	20.073
SLC4A10	4798	97	19.9259
CADPS	6279	97	19.6729
PAM	9720	97	19.102
PCDH9	23588	97	18.82
FRMD5	25411	97	18.6009
LRP1B	4679	96	17.8984
CLASP2	5864	96	17.7899
KCND2	13598	96	17.7682
LRRC4C	18577	96	17.7498
GRM5	19393	96	17.7473
FRMD4A	20067	96	17.6844
MDGA2	24222	96	17.3877
DTNA	30084	96	17.1978
NEGR1	1213	95	17.111
RASAL2	2450	95	17.0207
MAGI1	6304	95	16.802
CADM2	6392	95	16.1751
KCNAB1	7015	95	16.0933
CCSER1	8197	95	15.6671
NXPH1	12517	95	15.2933
GRIN2B	21625	95	15.2594
FAM19A2	22266	95	15.2428
GABRG3	25114	95	14.9896
NF1	28557	95	14.8019
LPHN3	7946	94	14.6889
DPP6	13996	94	14.3792
RIMS2	16328	94	14.3765
NTRK2	17323	94	14.0366
SIPA1L1	24545	94	13.8427
DNM3	2394	93	13.8384
RABGAP1L	2422	93	13.7364
LSAMP	6582	93	13.705
SPOCK3	8729	93	13.6482
MEF2C	9612	93	13.6043
FBXL17	9738	93	13.4744
AUTS2	13071	93	13.4685
ATP1B1	2352	92	13.4024
CDC42BPA	2990	92	12.968
SLIT2	7679	92	12.9296
SPARCL1	8169	92	12.8319
GRIA2	8666	92	12.7748
PDE4D	9343	92	12.6588
PPP2R2B	10185	92	12.2423
XKR4	15862	92	12.0369
CELF2	20039	92	12.0209
GRIP1	22326	92	11.9835
RP11-123O10.4	22327	92	11.8369
ENOX1	23411	92	11.7465
GPHN	24475	92	11.7453
TNRC6B	34021	92	11.518
MAPK10	8153	91	11.507
PCLO	13211	91	11.4961
CNTN1	21849	91	11.3142
HSP90AA1	24926	91	11.2813
EIF4G3	400	90	11.2388
HCN1	9260	90	11.2015
TMEM161B-AS1	9606	90	11.1347
KHDRBS2	11537	90	11.0747
UNC5D	15684	90	10.95
PPFIA2	22474	90	10.9463
SLC35F1	11924	89	10.8594
KIAA1217	20161	89	10.8578
RORA	25625	89	10.7325
ZNF804A	4997	88	10.6085
PTPRG	6272	88	10.5664
GPM6A	8784	88	10.3139
GABRB2	10358	88	10.2356
GRIA4	19534	88	10.1078
LINGO1	25916	88	10.0463
DAB1	1090	87	9.6571
TRIO	9046	87	9.61196
SUPT3H	11416	87	9.59971
CNTN5	19486	87	9.48448
KCNC2	22413	87	9.45903
TIAM1	34426	87	9.44681
FTX	14645	86	9.37641
ANO4	22633	86	9.30186
ATP8A2	23247	86	9.29444
RGS7	3160	85	9.27387
EXOC6B	3998	85	9.1272
UBE2E2	5784	85	9.12715
PPP3CA	8255	85	9.07592
HSP90AB1	11409	85	8.87367
SNTG1	15823	85	8.85716
CSMD3	16379	85	8.82485
PTPRD	16789	85	8.59358
TSC22D1	23428	85	8.58971
NPAS3	24111	85	8.57456
MYT1L	3277	84	8.54367
LINC00486	3616	84	8.45832
SCN1A	4830	84	8.42222
TBC1D5	5758	84	8.40131
ERC2	6227	84	8.39748
STXBP5L	6627	84	8.34125
RASGRF2	9562	84	8.33233
GRIA3	14970	84	8.28047
ANKS1B	22616	84	8.14746
TRIM9	24269	84	8.1205
TTC3	34522	84	8.01078
DOCK3	6146	83	7.71257
SERPINI1	7093	83	7.71133
SOX6	18378	83	7.65707
INO80D	5173	82	7.6325
TNRC6A	26843	82	7.63238
KAZN	274	81	7.53875
QKI	12305	81	7.46988
PRKG1	20452	81	7.45214
JMJD1C	20503	81	7.41359
DCLK1	23347	81	7.21456
CNTNAP5	4516	80	7.16646
MBD5	4706	80	7.15896
UNC80	5221	80	7.15364
NCOA2	16002	80	7.12761
AKT3	3180	79	7.09925
NCOA1	3487	79	7.04314
GAD1	4868	79	6.97377
MYO16	23811	79	6.91527
UNC79	24791	79	6.90202
FMN1	25202	79	6.8929
CALM3	32750	79	6.83976
TMEM178B	13830	78	6.83188
TENM1	14982	78	6.79746
TNIK	7134	77	6.75027
LPP	7307	77	6.74495
GABRA1	10362	77	6.70559
SLC26A3	13519	77	6.70467
MED13L	22832	77	6.66201
ZNF536	32211	77	6.64611
NMNAT2	2521	76	6.63412
ATXN1	10791	76	6.55034
RP11-444D3.1	21711	76	6.54312
OSBPL8	22432	76	6.53642
CSRNP3	4823	75	6.47936
RBMS3	5824	75	6.44025
TMEM108	6792	75	6.39334
NLGN1	7152	75	6.38277
ADCY2	8997	75	6.28479
SEPT7	12748	75	6.27351
VWC2	12884	75	6.25183
TMEM132B	23011	75	6.21138
SHISA9	26655	75	6.17725
LIMCH1	7810	74	6.17136
TENM3	8812	74	6.15681
LRRTM3	20522	74	6.15319
SLC44A5	1233	73	6.09973
LANCL1	5230	73	6.09047
SPAG16	5241	73	6.05494
TRIM2	8635	73	6.00237
SDK1	12442	73	5.98406
ACTB	12462	73	5.98372
WWOX	27630	73	5.96729
SETBP1	30131	73	5.95536
ASTN1	2442	72	5.94947
CNTN4	5606	72	5.94158
KCTD16	10165	72	5.93813
NRCAM	13523	72	5.92289
FRMPD4	14126	72	5.84407
CCDC91	21772	72	5.81912
DENND5B	21803	72	5.7705
OSBPL6	4952	71	5.6862
DNER	5418	71	5.66839
SRPK2	13484	71	5.66484
KCNJ3	4751	70	5.65789
SLC6A1	5684	70	5.61863
BRAF	13829	70	5.57907
EPHA6	6425	69	5.57173
RPS6KA2	12324	69	5.5503
MACROD2	30607	69	5.53539
ADRBK2	33713	69	5.52312
KCNH1	2825	68	5.47326
MCTP1	9652	68	5.46371
LRRFIP1	5521	67	5.44561
ROBO2	6376	67	5.43723
MAST4	9392	67	5.42225
EXOC4	13751	67	5.41322
SYT14	2820	66	5.37316
ESRRG	2879	66	5.36478
RASA1	9597	66	5.35344
RIMS1	11581	66	5.32208
LINC-PINT	13733	66	5.30966
ASAP1	16512	66	5.29557
PTK2	16569	66	5.25691
FTL	32842	66	5.23461
AFF3	4263	65	5.1789
CERS6	4839	65	5.13719
RASGEF1B	8115	65	5.13122
ADCY1	12850	65	5.11203
NAV2	18430	65	5.10815
N4BP2L2	23327	65	5.06106
KCNH7	4809	64	5.05655
ITSN1	34476	64	5.04423
SLC9A9	6897	63	5.0294
MEF2C-AS1	9613	63	5.00641
FER	9741	63	4.98169
PHACTR1	10764	63	4.95281
WBSCR17	13072	63	4.92553
SMARCA2	16723	63	4.92547
SPIN1	17365	63	4.91633
PBX1	2286	62	4.91238
UNC5C	8216	62	4.89621
RP5-921G16.1	13632	62	4.88652
NSF	29008	62	4.83299
ANKRD36C	4202	61	4.83099
AC074363.1	4834	61	4.7807
KCNIP4	7681	61	4.75553
SPOCK1	10019	61	4.735
TTC28	33757	61	4.73358
SRGAP3	5641	60	4.72604
EDIL3	9586	60	4.72168
KCNQ5	11583	60	4.71522
KCNQ3	16522	60	4.70275
TMEM132C	23045	60	4.68891
HS6ST3	23725	60	4.67562
LRFN5	24194	60	4.6697
EPB41L3	29826	60	4.66576
BACH2	11724	59	4.65992
NLGN4X	14095	59	4.62187
VPS13B	16262	59	4.61924
PPP2R5E	24430	59	4.59268
LARGE	33872	59	4.58459
PTCHD4	11445	58	4.5799
SERINC1	11942	58	4.5748
FTO	27239	58	4.56835
TNKS	15365	57	4.56809
LRP4	18643	57	4.55219
ANKRD26	20186	57	4.54106
PDS5B	23329	57	4.53384
MYRIP	5927	56	4.50506
IQCJ-SCHIP1	7049	56	4.48964
CALN1	13073	56	4.48885
MIR99AHG	34318	56	4.44565
ADAM22	13236	55	4.37809
PLXNA4	13744	55	4.37204
GAD2	20176	55	4.37111
LCOR	20890	55	4.35411
SYT1	22454	55	4.34343
ZFAND3	11297	54	4.32387
PHF14	12524	54	4.30708
EXT1	16394	54	4.30546
TTTY14	33388	54	4.29574
DNAJC6	1159	53	4.28335
GABRG2	10364	53	4.26469
MALAT1	18994	53	4.26085
C2CD5	21701	53	4.25735
PLCL1	5090	52	4.24557
HSPA4L	8437	52	4.24366
SPOCK2	20588	52	4.23647
UBA6-AS1	7971	51	4.23129
PLCXD3	9217	51	4.23099
FGF13	15097	51	4.22098
DOK6	30329	51	4.20908
PLD5	3168	50	4.2034
ERBB4	5231	50	4.18002
ARL6IP5	6321	50	4.14406
TENM4	19318	50	4.13667
GRIN2A	26596	50	4.12616
MAPRE2	30087	50	4.10954
CAMK2N1	390	49	4.09513
PKP4	4771	49	4.05997
SOX2-OT	7202	49	4.04266
FUT9	11740	49	4.04144
GUCY1A2	19542	49	4.03677
INPP5F	21164	49	4.02534
SPPL3	22918	49	4.0234
PPARGC1A	7697	48	4.01953
CDK14	13255	48	4.00602
KIRREL3	19847	48	3.99867
GRIN1	18046	47	3.99163
GPATCH8	28941	47	3.96724
CACNA1D	6210	46	3.94912
HDAC9	12573	46	3.94074
ZEB1	20231	46	3.93452
MIR181A1HG	2626	45	3.92891
TTN-AS1	4958	45	3.928
TRPS1	16383	45	3.89888
NOL4	30081	45	3.89875
SESTD1	4962	44	3.89072
RP11-707M1.1	18686	44	3.88982
SHANK2	19163	44	3.8858
NETO2	27148	44	3.87778
MIAT	33734	44	3.87473
LINC00693	5820	43	3.85286
PPIP5K2	9723	43	3.84809
BAI3	11559	43	3.84777
ALK	3585	42	3.84545
ZMYM2	23174	42	3.82461
DOCK9	23746	42	3.80027
FAM155A	23805	42	3.80016
OTUD7A	25181	42	3.79365
OSBPL10	5834	41	3.78753
SGK1	12034	41	3.78684
ARHGAP20	19573	41	3.77925
TMEM132D	23052	41	3.76536
PRICKLE2	6297	40	3.76307
THSD7A	12527	40	3.76303
CNNM2	21016	40	3.75181
WASF3	23254	40	3.74355
ADAMTS17	26251	40	3.72215
MYH10	28135	40	3.7186
FAM49A	3415	39	3.7051
SRRM3	13157	39	3.70214
ARHGEF12	19754	39	3.68737
RAPH1	5161	38	3.68257
MAGI2	13190	38	3.6752
MAF	27640	38	3.67496
KAT6B	20647	37	3.67398
SLC23A2	30533	37	3.66906
ADAMTS9-AS2	6302	36	3.66717
RP11-33B1.1	8393	36	3.66198
ELMO1	12764	36	3.65529
FAM135B	16556	36	3.63353
C11orf49	18644	36	3.63099
PTPRT	30960	36	3.6302
SYN3	33865	36	3.62914
DLX6-AS1	13312	35	3.61123
DLG2	19347	35	3.61092
TMTC1	21784	35	3.60953
DYNC1I2	4877	34	3.60398
ZNF609	25673	34	3.60343
ZMYND8	31063	34	3.58693
NCAM2	34350	34	3.57398
UTRN	12140	33	3.57304
GRM8	13647	33	3.57026
SFMBT2	20014	33	3.566
HELZ	29379	33	3.54585
TRERF1	11350	32	3.53991
EYS	11548	32	3.53411
CSMD1	15298	32	3.52877
TRIP12	5420	31	3.52721
ATG7	5687	31	3.52009
CNTNAP2	13892	31	3.51421
FAM110B	15894	31	3.50647
HUNK	34435	31	3.5014
PIP5K1B	17218	30	3.49762
KCNC1	18395	30	3.48969
TRIM44	18559	30	3.47605
NRG3	20719	30	3.46141
CDK5R1	28592	30	3.46053
AC004980.7	13167	29	3.42433
MEG3	24888	29	3.42191
DLGAP1	29807	29	3.41972
USP47	18337	28	3.4176
IGF1	22657	27	3.41713
NRXN3	24670	27	3.3996
EPRS	2901	26	3.39945
TMEFF2	5054	26	3.39683
PLEKHA1	21190	26	3.37687
ITGA9	5896	25	3.37518
FRAS1	8093	25	3.35831
ESYT2	14047	25	3.33995
PCMTD1	15828	25	3.33401
FAM208B	19989	25	3.32734
RBFOX1	26569	25	3.32694
LHX4-AS1	2487	24	3.32686
PTPN13	8155	24	3.32181
FAM135A	11567	23	3.31087
PIAS1	25743	23	3.30829
C15orf26	25986	23	3.29873
IGF1R	26232	23	3.29341
CDH2	30033	23	3.29099
FGF12	7330	22	3.28697
HECTD1	24093	22	3.28491
FAM19A4	6316	21	3.28312
PARM1	8049	21	3.27948
PCDH11X	14730	21	3.24286
SORL1	19764	21	3.23952
MAPK8IP3	26387	21	3.23279
RNF157	29540	21	3.23084
MYO1B	5048	20	3.22249
RAD21	16387	20	3.21112
SNHG14	25098	20	3.2008
PTPRZ1	13609	19	3.1952
TOX	15905	18	3.19384
SLC35F4	24356	18	3.18944
KLF3-AS1	7774	17	3.18667
SHPRH	12151	17	3.18076
TRIM33	1651	16	3.17454
SRGAP2B	1785	16	3.16987
RARB	5795	16	3.15983
HPSE2	20925	16	3.1492
MCC	9783	14	3.14863
DICER1	24815	14	3.13209
FGD4	21818	13	3.12941
KIAA1328	30110	13	3.12088
RP11-373N22.3	10201	12	3.12081
BCL11B	24855	12	3.11804
MED13	29289	12	3.09464
LCORL	7675	11	3.07717
AFF1	8160	11	3.07668
DOK5	31146	11	3.07311
ASXL3	30080	10	3.06089
CNTN6	5602	8	3.06036
NR1D2	5789	8	3.05918
GATAD2B	2017	7	3.05368
PRR16	9837	7	3.0532
AMOTL1	19458	6	3.04009
CA8	15909	3	3.03733
CYTH1	29597	2	3.03465
PTPN12	13184	1	3.03355
AQR	25229	1	3.0046

## Sheet: IN-PV_9_6
gene_name	gene_index	MRR_freq	zscore
NBEA	23345	100	66.7175
ZNF385D	5776	99	47.4179
TENM2	10387	99	46.677
FGF14	23772	99	38.9943
TCF4	30214	99	37.1056
IL1RAPL1	14248	98	36.3351
ATRNL1	21116	98	32.196
LRRTM4	4066	97	31.153
CADPS	6279	97	30.9872
GRM5	19393	96	30.4947
CADM2	6392	95	30.1824
CCSER1	8197	95	28.6282
RIMS2	16328	94	28.3469
LSAMP	6582	93	28.2716
MEF2C	9612	93	27.7514
AUTS2	13071	93	27.6482
GRIP1	22326	92	24.8415
RP11-123O10.4	22327	92	22.2717
HCN1	9260	90	16.8773
LINGO1	25916	88	15.5691
KCNC2	22413	87	14.8305
FTX	14645	86	11.3802
MYT1L	3277	84	10.8674
LINC00486	3616	84	9.90702
STXBP5L	6627	84	8.94057
ANKS1B	22616	84	8.32776
DOCK3	6146	83	8.2188
INO80D	5173	82	8.19463
RASGEF1B	8115	65	8.18543
SYT1	22454	55	7.3076
MALAT1	18994	53	6.63106
ERBB4	5231	50	5.87209
BAI3	11559	43	5.57733
FAM155A	23805	42	5.34923
MAGI2	13190	38	5.29354
DLG2	19347	35	4.95008
CSMD1	15298	32	4.74978
CNTNAP2	13892	31	4.65694
NRG3	20719	30	4.07266
MEG3	24888	29	4.00036
DLGAP1	29807	29	3.66087
NRXN3	24670	27	3.56787
RBFOX1	26569	25	3.38249
FGF12	7330	22	3.23046
SNHG14	25098	20	3.06441

## Sheet: IN-SST_5_4
gene_name	gene_index	MRR_freq	zscore
CNTNAP2	13892	54	45.8514
MALAT1	18994	54	37.3787
SNHG14	25098	54	23.1846
RBFOX1	26569	54	23.1202
DLGAP1	29807	54	21.374
SYT1	22454	53	21.3139
GRIK1	34415	53	21.0146
DLG2	19347	52	20.7086
FRMD4A	20067	52	19.9829
KIAA1217	20161	52	19.4222
ROBO2	6376	51	19.2262
MEG3	24888	50	18.7008
FGF12	7330	49	16.3974
GRIK2	11778	49	13.8249
AUTS2	13071	49	13.767
XKR4	15862	49	13.2537
RP11-123O10.4	22327	49	13.2371
FGF14	23772	49	13.1948
FAM155A	23805	49	13.0177
NRXN1	3787	48	12.9518
LRP1B	4679	48	12.7389
CADPS	6279	48	12.5605
LSAMP	6582	48	12.1106
TMSB4X	14135	48	12.1069
SLC8A1	3687	47	11.6792
CTNND2	9039	47	11.5477
NXPH1	12517	47	10.5372
PCLO	13211	47	10.3696
NRG3	20719	47	10.3595
DCLK1	23347	47	10.1977
GPM6A	8784	46	10.1224
PDE4D	9343	46	10.1095
TENM2	10387	46	9.88335
TMEM178B	13830	46	9.52908
ANKS1B	22616	46	9.26693
ROBO1	6381	45	9.2483
ANK3	20485	45	9.10681
NBEA	23345	45	8.90051
CHRM3	3147	44	8.7366
CTNNA2	4073	44	8.73002
PTPRN2	14038	44	8.5367
GPHN	24475	44	8.53246
APP	34384	44	8.06549
CCSER1	8197	43	7.70412
MAGI2	13190	43	7.48603
CACNA1A	31824	43	7.43605
LINC00486	3616	42	7.41035
DMD	14260	42	7.39151
LPHN2	1281	41	7.23087
RASGEF1B	8115	41	7.22915
GRIA1	10274	41	7.17554
GRIP1	22326	41	7.10473
NF1	28557	41	7.03074
MACROD2	30607	41	6.50708
LIMCH1	7810	40	6.2794
PTPRD	16789	40	5.99954
ATRNL1	21116	40	5.95889
PLCB1	30571	40	5.67909
TIAM1	34426	40	5.67122
RTN4	3808	39	5.66615
RABGAP1L	2422	37	5.64865
RUNX1T1	16180	37	5.60833
KCNQ3	16522	37	5.54354
PPFIA2	22474	37	5.50579
LINGO1	25916	37	5.48954
NCAM1	19612	36	5.48117
NRXN3	24670	36	5.46307
CELF4	30113	36	5.42916
RAB3C	9340	34	5.4044
SYN2	5693	33	5.37101
INO80D	5173	29	5.36935
SLC26A3	13519	28	5.35664
COX6A1P2	11282	14	5.34772
PTMAP2	9828	13	5.34112
RPL41	22172	13	5.33974
CTD-2192J16.15	31782	12	5.31067
UQCRHL	300	11	5.30067
LAMTOR5	1572	11	5.29706
RHOB	3445	11	5.28537
RPSA	5924	11	5.27862
RPS12	12021	11	5.27723
RP11-864N7.2	19249	11	5.27568
RP11-317J19.1	19368	11	5.25888
RPL7AP6	24520	11	5.25871
HS3ST4	26861	11	5.24882
SPNS2	27957	11	5.24829
RPS5	33286	11	5.24438
NOC2L	36	10	5.23743
HES4	41	10	5.21896
SDF4	54	10	5.20985
CPSF3L	61	10	5.20969
CDK11B	84	10	5.20213
CEP104	133	10	5.20196
EXOSC10	226	10	5.19995
SH3BGRL3	512	10	5.19027
DHDDS	518	10	5.19022
HMGN2	521	10	5.18681
TMEM222	544	10	5.16959
RP1-159A19.3	555	10	5.16936
DNAJC8	572	10	5.15291
TRNAU1AP	581	10	5.14353
FABP3	616	10	5.14102
KPNA6	636	10	5.12738
PSMB2	705	10	5.12204
STK40	725	10	5.11689
RIMKLA	830	10	5.10744
YBX1	837	10	5.10344
PTPRF	867	10	5.09664
LRRC41	933	10	5.07585
EFCAB14	944	10	5.07517
CYP4X1	948	10	5.0708
HSPB11	1049	10	5.06798
LEPR	1163	10	5.06271
ZRANB2-AS2	1211	10	5.05735
C1orf52	1310	10	5.05651
ZNHIT6	1316	10	5.04575
TRMT13	1462	10	5.0401
EXTL2	1473	10	5.03503
RP11-475E11.9	1523	10	5.03114
CELSR2	1536	10	5.02776
KCNA2	1575	10	5.00863
LRIG2	1631	10	5.00796
CH17-118O6.2	1739	10	5.00571
RP11-403I13.8	1787	10	5.00249
CHD1L	1833	10	5.00169
GPR89B	1840	10	5.00142
RP4-565E6.1	1847	10	4.9983
OTUD7B	1893	10	4.99407
PI4KB	1945	10	4.9937
INTS3	2010	10	4.98909
UBAP2L	2034	10	4.98463
YY1AP1	2088	10	4.98016
KIAA0907	2095	10	4.97988
UHMK1	2268	10	4.97724
MPZL1	2331	10	4.97346
BLZF1	2355	10	4.9719
VAMP4	2391	10	4.97077
ANGPTL1	2459	10	4.96443
ARPC5	2526	10	4.95939
SWT1	2539	10	4.95918
ZBTB41	2611	10	4.95901
PPFIA4	2692	10	4.94919
TATDN3	2857	10	4.94775
SLC30A10	2900	10	4.94571
ACBD3	2979	10	4.94125
FAM89A	3060	10	4.93967
TBCE	3112	10	4.93479
HNRNPU	3195	10	4.93222
IAH1	3341	10	4.93029
TAF1B	3350	10	4.92989
PDIA6	3370	10	4.92806
KCNK3	3520	10	4.92772
PPM1G	3552	10	4.92287
NRBP1	3553	10	4.91758
SUPT7L	3565	10	4.91714
WDR43	3581	10	4.89976
TTC27	3615	10	4.89381
SRBD1	3737	10	4.88249
MCFD2	3757	10	4.87913
FOXN2	3777	10	4.87672
CLHC1	3809	10	4.87559
SLC1A4	3909	10	4.87467
CEP68	3911	10	4.86719
C1D	3934	10	4.86122
PLGLB1	4135	10	4.8581
SNRNP200	4211	10	4.85714
ACTR1B	4238	10	4.85504
UXS1	4336	10	4.85084
LINC01106	4392	10	4.84889
ANAPC1	4410	10	4.84397
NIFK-AS1	4507	10	4.83961
ERCC3	4528	10	4.83721
SAP130	4545	10	4.83634
PLEKHA3	4957	10	4.8345
CWC22	4968	10	4.83082
WDR75	5022	10	4.82925
WDR12	5154	10	4.82608
PARD3B	5169	10	4.82527
SMARCAL1	5269	10	4.82466
SPEG	5347	10	4.82162
OBSL1	5354	10	4.82125
COPS8	5513	10	4.82028
ILKAP	5530	10	4.8081
AC093642.5	5593	10	4.80343
CAMK1	5653	10	4.80282
EMC3	5667	10	4.79629
FGD5-AS1	5731	10	4.79207
COLQ	5743	10	4.79188
XYLB	5907	10	4.79169
RP11-944L7.4	5983	10	4.79161
KLHL18	6033	10	4.79098
ZNF589	6047	10	4.78822
SHISA5	6055	10	4.78662
NEK4	6193	10	4.78545
ARF4	6241	10	4.78357
AC136289.1	6284	10	4.78085
ZNF717	6375	10	4.77981
C3orf38	6407	10	4.77883
CLDND1	6435	10	4.77705
ST3GAL6	6439	10	4.77565
ZBTB11	6465	10	4.7754
NXPE3	6470	10	4.7753
KIAA2018	6558	10	4.77468
LSAMP-AS1	6584	10	4.77011
RP11-379B18.5	6684	10	4.76883
SLC41A3	6689	10	4.76708
ZXDC	6698	10	4.76205
SEC61A1	6717	10	4.75937
CNBP	6736	10	4.75457
PIK3R4	6768	10	4.75425
UBA5	6789	10	4.75121
MRAS	6841	10	4.75038
COPB2	6853	10	4.74738
PXYLP1	6867	10	4.74599
B3GALNT1	7067	10	4.74304
PDCD10	7092	10	4.73925
CLDN11	7127	10	4.73786
RPS20P14	7291	10	4.73756
XXYLT1	7369	10	4.73297
FYTTD1	7434	10	4.73066
TMEM175	7472	10	4.7259
RGS12	7524	10	4.72186
LRPAP1	7528	10	4.72158
TBC1D14	7572	10	4.7195
FAM200B	7652	10	4.7156
MED28	7671	10	4.71005
CCDC149	7704	10	4.70883
ANAPC4	7711	10	4.70733
TBC1D1	7767	10	4.70133
GNPDA2	7834	10	4.7012
NFXL1	7852	10	4.70027
CHIC2	7891	10	4.69885
RCHY1	8056	10	4.68994
CDKL2	8059	10	4.68882
ENOPH1	8121	10	4.68694
AFF1	8160	10	4.68365
HSP90AB3P	8175	10	4.68248
FAM13A	8187	10	4.68023
STPG2	8220	10	4.67766
SEC24B-AS1	8312	10	4.67685
RPL7AP30	8352	10	4.67543
C4orf3	8388	10	4.67141
MFSD8	8441	10	4.67046
OTUD4	8562	10	4.66961
RTN3P1	8564	10	4.66875
SMAD1	8566	10	4.66802
SLC10A7	8579	10	4.66709
TMEM184C	8587	10	4.66301
PPID	8680	10	4.65756
TMEM192	8718	10	4.65715
KLHL2	8719	10	4.65552
MSMO1	8721	10	4.65459
LINC00290	8807	10	4.65408
TRAPPC11	8830	10	4.65388
CFAP97	8850	10	4.64998
LRP2BP	8852	10	4.64424
LPCAT1	8941	10	4.64419
PAPD7	8984	10	4.64107
AC091878.1	9071	10	4.64031
DNAJC21	9158	10	4.63906
SPEF2	9160	10	4.63886
C5orf28	9242	10	4.63737
PAIP1	9247	10	4.63567
PLK2	9337	10	4.63549
IPO11	9367	10	4.63347
SREK1IP1	9375	10	4.62983
TRAPPC13	9384	10	4.62981
SLC30A5	9412	10	4.62734
HEXB	9488	10	4.62523
TMEM167A	9579	10	4.62193
XRCC4	9580	10	4.62112
RP11-348J24.2	9634	10	4.62086
ATG12	9803	10	4.61947
SRFBP1	9846	10	4.61622
CEP120	9866	10	4.61592
SEC24A	9982	10	4.61285
TXNDC15	9986	10	4.61146
SMAD5	10010	10	4.60969
BRD8	10033	10	4.60936
LRRTM2	10047	10	4.60849
DNAJC18	10058	10	4.60695
CYSTM1	10078	10	4.5994
PFDN1	10079	10	4.59848
ZMAT2	10098	10	4.59679
TAF7	10130	10	4.5953
DIAPH1	10133	10	4.59512
HDAC3	10136	10	4.59431
PPARGC1B	10224	10	4.59377
NPM1	10418	10	4.59295
KIAA1191	10481	10	4.59188
TMED9	10522	10	4.58873
CLK4	10546	10	4.58167
RUFY1	10562	10	4.57648
C5orf45	10574	10	4.57614
WRNIP1	10644	10	4.57483
PSMG4	10662	10	4.57417
FAM8A1	10799	10	4.57407
PGBD1	10956	10	4.57296
PRRC2A	11095	10	4.56896
BRD2	11170	10	4.56723
PHF1	11198	10	4.56691
CUTA	11199	10	4.56619
C6orf1	11217	10	4.56469
GLO1	11301	10	4.56193
RPL7L1	11356	10	4.56
KLC4	11371	10	4.55484
PAQR8	11469	10	4.55333
EFHC1	11470	10	4.55249
CEP162	11662	10	4.55228
SNHG5	11676	10	4.55178
UFL1	11743	10	4.55007
PRDM1	11796	10	4.54956
CEP57L1	11829	10	4.54932
MOXD1	12013	10	4.54244
EPM2A	12145	10	4.5377
RP11-545I5.3	12150	10	4.53637
PPIL4	12175	10	4.53309
RP11-514O12.4	12325	10	4.53156
INTS1	12412	10	4.52943
IQCE	12432	10	4.52523
GNA12	12435	10	4.52489
FOXK1	12444	10	4.52441
ZNF815P	12466	10	4.5236
USP42	12476	10	4.52325
ANKMY2	12558	10	4.51894
NUPL2	12618	10	4.51879
AC005154.6	12697	10	4.51672
RP9P	12727	10	4.51498
TMED4	12833	10	4.51366
COBL	12894	10	4.51245
SEC61G	12911	10	4.50871
CCT6A	12930	10	4.50744
ZNF138	13003	10	4.50621
GS1-124K5.2	13033	10	4.50601
KCTD7	13043	10	4.50272
MLXIPL	13102	10	4.49853
EIF4H	13114	10	4.49802
POR	13150	10	4.49523
TECPR1	13327	10	4.49464
BRI3	13328	10	4.49355
COPS6	13365	10	4.49211
ACTL6B	13403	10	4.48987
POLR2J2	13458	10	4.48985
NAMPT	13500	10	4.48859
GPR22	13510	10	4.48836
ZNF277	13540	10	4.48719
TMEM168	13548	10	4.48646
AGBL3	13762	10	4.48601
NUP205	13772	10	4.48461
MKRN1	13824	10	4.48312
KIAA1147	13836	10	4.48166
FAM131B	13867	10	4.4811
PIR	14160	10	4.47732
CXorf23	14200	10	4.47676
MBTPS2	14209	10	4.47128
ZFX	14226	10	4.46811
MED14	14297	10	4.46793
RBM10	14348	10	4.46701
CDK16	14351	10	4.46651
OTUD5	14413	10	4.46558
KDM5C	14485	10	4.46354
PHF8	14493	10	4.45703
FAM120C	14494	10	4.45259
MAGED2	14500	10	4.45039
MAGEH1	14507	10	4.44847
RRAGB	14509	10	4.44717
PIN4	14619	10	4.44536
DACH2	14721	10	4.44256
BHLHB9	14799	10	4.44174
TCEAL1	14821	10	4.44073
MTM1	15154	10	4.44001
GABRA3	15170	10	4.43766
ATP2B3	15188	10	4.43599
TAZ	15228	10	4.43489
FBXO25	15273	10	4.43441
FDFT1	15402	10	4.43404
LONRF1	15435	10	4.43108
RHOBTB2	15541	10	4.42828
ENTPD4	15555	10	4.42764
GTF2E2	15652	10	4.42685
ASH2L	15711	10	4.42528
AGPAT6	15759	10	4.42364
AP3M2	15768	10	4.42145
TMEM68	15866	10	4.4132
SDCBP	15903	10	4.41124
C8orf46	15964	10	4.41042
TRAM1	16006	10	4.40963
FABP5	16098	10	4.40934
ZFAND1	16110	10	4.4072
FAM92A1	16194	10	4.40446
KIAA1429	16210	10	4.40378
PTDSS1	16233	10	4.40317
ENY2	16361	10	4.40221
RP11-238K6.1	16553	10	4.40127
GLIS3	16738	10	4.40028
LURAP1L	16800	10	4.3998
RRAGA	16839	10	4.39964
PLAA	16889	10	4.39845
RP11-613M10.9	17050	10	4.39697
ABHD17B	17240	10	4.39491
CEP78	17285	10	4.39386
SEMA4D	17374	10	4.3924
ZNF883	17640	10	4.38909
CDK5RAP2	17697	10	4.3887
PSMD5	17702	10	4.38705
DAB2IP	17717	10	4.38573
ZBTB43	17788	10	4.38431
RPL12	17797	10	4.38387
GPR107	17897	10	4.38156
WDR5	17963	10	4.37991
EGFL7	18014	10	4.37551
ABCA2	18032	10	4.37062
PNPLA7	18070	10	4.36993
DUSP8	18148	10	4.36774
SCUBE2	18301	10	4.36658
PARVA	18345	10	4.36449
ARNTL	18352	10	4.36068
RRAS2	18362	10	4.36041
LGR4	18475	10	4.35786
HSP90AA2P	18484	10	4.3577
DNAJC24	18507	10	4.35757
EIF3M	18518	10	4.35749
TCP11L1	18525	10	4.35705
CD59	18535	10	4.3553
CRY2	18620	10	4.35401
CPSF7	18824	10	4.35399
RP11-286N22.8	18825	10	4.35368
GANAB	18865	10	4.35287
STIP1	18924	10	4.35237
VPS51	18973	10	4.35227
TM7SF2	18975	10	4.35161
BANF1	19029	10	4.35114
SF3B2	19033	10	4.35106
KLC2	19038	10	4.35038
TMEM151A	19045	10	4.34933
CTSF	19065	10	4.34894
SPTBN2	19073	10	4.34869
SYT12	19080	10	4.34571
ANKRD13D	19085	10	4.34569
GSTP1	19104	10	4.34536
PAAF1	19230	10	4.34349
RP11-452H21.1	19315	10	4.34267
RAB30-AS1	19339	10	4.34117
PCF11	19342	10	4.33729
CREBZF	19352	10	4.33647
EED	19362	10	4.33595
CHORDC1	19416	10	4.33568
C11orf54	19442	10	4.33568
NPAT	19558	10	4.33563
CRYAB	19593	10	4.33429
TMEM25	19698	10	4.33336
HYOU1	19722	10	4.3326
MSANTD2	19802	10	4.33002
EI24	19819	10	4.32507
SNX19	19893	10	4.32286
CDC123	20051	10	4.32052
ITGB1	20252	10	4.31994
BMS1	20320	10	4.31882
REEP3	20508	10	4.31725
KIAA1279	20544	10	4.3165
VPS26A	20547	10	4.31544
H2AFY2	20560	10	4.31522
SGPL1	20575	10	4.31138
ECD	20606	10	4.31127
DNAJC9	20608	10	4.30997
DLG5	20671	10	4.30735
POLR3A	20674	10	4.30712
SLIT1	20893	10	4.30409
MORN4	20911	10	4.30201
ACTR1A	21000	10	4.29946
PDCD4	21073	10	4.29919
NHLRC2	21100	10	4.2982
FAM160B1	21113	10	4.29596
RP11-539I5.1	21129	10	4.29587
RP11-215A21.2	21151	10	4.29477
FAM45A	21155	10	4.29331
SEC23IP	21167	10	4.29209
LHPP	21211	10	4.29096
ZRANB1	21220	10	4.29014
EDRF1	21231	10	4.2899
UROS	21234	10	4.28988
DHX32	21236	10	4.28918
GLRX3	21259	10	4.2844
CFAP46	21280	10	4.28358
TUBGCP2	21291	10	4.28356
RAD52	21324	10	4.28322
FKBP4	21348	10	4.28315
C12orf4	21377	10	4.28127
USP5	21442	10	4.28093
NECAP1	21486	10	4.27981
RASSF8	21736	10	4.27793
TM7SF3	21748	10	4.27557
STK38L	21753	10	4.27414
KIAA1551	21814	10	4.27193
ATF1	22008	10	4.27159
CSRNP2	22017	10	4.27134
DAZAP2	22021	10	4.27115
EIF4B	22074	10	4.27026
SPRYD3	22077	10	4.26999
MARS	22226	10	4.26962
DCTN2	22229	10	4.26953
B4GALNT1	22236	10	4.26851
XPOT	22294	10	4.26711
MDM2	22354	10	4.26321
GLIPR1	22418	10	4.26265
KRR1	22420	10	4.26001
HCFC2	22676	10	4.25897
PWP1	22709	10	4.25756
FAM216A	22759	10	4.2574
PPP1CC	22764	10	4.2569
RNFT2	22842	10	4.25672
FBXW8	22846	10	4.25324
MLEC	22911	10	4.25273
CAMKK2	22928	10	4.25007
RPS7P10	23201	10	4.24886
SLC7A1	23287	10	4.24831
KBTBD6	23393	10	4.24647
COG3	23446	10	4.24629
CAB39L	23491	10	4.24505
TRIM13	23503	10	4.24475
DIS3	23611	10	4.24436
FBXL3	23641	10	4.24379
SLITRK5	23685	10	4.24235
GPR180	23711	10	4.24188
EFNB2	23799	10	4.23837
ATP11A	23851	10	4.23759
LAMP1	23864	10	4.23749
DCUN1D2	23869	10	4.23708
TMCO3	23871	10	4.23707
GAS6	23877	10	4.23632
RP11-66N24.4	24006	10	4.23603
ZFHX2	24007	10	4.23522
COCH	24087	10	4.23304
SRP54-AS1	24125	10	4.23144
PPP2R3C	24130	10	4.22983
BRMS1L	24145	10	4.22964
AL163953.3	24309	10	4.22528
ATG14	24332	10	4.22501
GPR135	24378	10	4.22471
ESR2	24441	10	4.2227
MPP5	24478	10	4.22266
ABCD4	24590	10	4.21988
AREL1	24599	10	4.21986
ACYP1	24612	10	4.21828
PSMC1	24745	10	4.21822
RCOR1	24934	10	4.21518
BRF1	25003	10	4.21501
HERC2P2	25058	10	4.21246
TUBGCP5	25069	10	4.21226
HERC2P9	25130	10	4.21053
RP11-1000B6.3	25193	10	4.20994
AVEN	25209	10	4.20813
ZNF770	25231	10	4.20758
RP11-624L4.1	25270	10	4.20698
VPS39	25362	10	4.2049
TMEM62	25383	10	4.20431
GABPB1	25492	10	4.20391
RSL24D1	25551	10	4.2035
RPS3AP6	25616	10	4.20343
PPIB	25667	10	4.20314
TRIP4	25671	10	4.20295
OAZ2	25676	10	4.20288
PDCD7	25693	10	4.20273
AAGAB	25733	10	4.20176
RP11-592N21.1	25784	10	4.20166
MAN2C1	25877	10	4.20089
PSMA4	25942	10	4.20056
UBE2Q2P6	26009	10	4.19918
CPEB1	26020	10	4.19885
BTBD1	26031	10	4.19714
UBE2Q2P1	26053	10	4.19643
AGBL1	26083	10	4.195
SEMA4B	26132	10	4.19376
BLM	26150	10	4.19309
FAM174B	26177	10	4.19273
CHSY1	26274	10	4.19203
FBXL16	26333	10	4.19163
CLCN7	26375	10	4.19127
RAB26	26416	10	4.19118
PGP	26423	10	4.19095
ABCA17P	26432	10	4.18902
HMOX2	26537	10	4.18862
TXNDC11	26633	10	4.18543
METTL9	26784	10	4.18395
COG7	26820	10	4.18321
DCTN5	26830	10	4.18292
KIAA0556	26878	10	4.18158
MAPK3	26986	10	4.18131
RSPRY1	27291	10	4.17988
ARL2BP	27292	10	4.17793
CNOT1	27332	10	4.17534
PRMT7	27461	10	4.17363
SMPD3	27462	10	4.1728
WWP2	27493	10	4.17095
ST3GAL2	27507	10	4.17033
SF3B3	27511	10	4.16509
LINC01572	27554	10	4.15947
CDYL2	27652	10	4.15781
MPHOSPH6	27675	10	4.15734
SLC7A5	27762	10	4.15393
BANP	27765	10	4.15316
SPIRE2	27825	10	4.14841
DEF8	27831	10	4.14826
NXN	27862	10	4.1465
CRK	27873	10	4.14612
SLC43A2	27879	10	4.13924
C17orf85	27942	10	4.13612
CAMKK1	27943	10	4.13051
CYB5D2	27948	10	4.13044
PITPNM3	28022	10	4.1302
KIAA0753	28024	10	4.13
ALOX12P2	28035	10	4.12693
FXR2	28086	10	4.12678
NDEL1	28134	10	4.12622
ALKBH5	28294	10	4.12618
SLC47A1	28346	10	4.1258
CCDC144CP	28364	10	4.12569
IFT20	28452	10	4.12263
SUPT6H	28471	10	4.12243
COPRS	28567	10	4.12226
MYO19	28675	10	4.11896
ARHGAP23	28708	10	4.11761
CACNB1	28740	10	4.11636
PSMD3	28765	10	4.11623
MED24	28768	10	4.11401
FAM134C	28860	10	4.11377
TUBG2	28864	10	4.11357
ARL4D	28901	10	4.11258
DUSP3	28911	10	4.11174
LSM12	28921	10	4.11087
UBTF	28931	10	4.1095
ADAM11	28951	10	4.10855
CTD-2020K17.1	28971	10	4.10807
ARL17A	29007	10	4.10691
CDK5RAP3	29046	10	4.10609
ITGA3	29106	10	4.10524
CA10	29158	10	4.10453
BZRAP1	29217	10	4.10362
MTMR4	29223	10	4.10077
RPS6KB1	29251	10	4.09846
PPM1D	29275	10	4.098
RP13-104F24.2	29352	10	4.09247
ARSG	29407	10	4.09173
SLC39A11	29445	10	4.09124
KCTD2	29495	10	4.08781
HN1	29500	10	4.08694
UNK	29523	10	4.08449
SEPT9	29569	10	4.07853
ARHGDIA	29689	10	4.07745
NARF	29727	10	4.07624
MYL12B	29801	10	4.07447
ARHGAP28	29839	10	4.07046
GNAL	29889	10	4.06778
RIOK3	29990	10	4.06767
NPC1	29992	10	4.06681
ZNF24	30094	10	4.06357
SLC39A6	30104	10	4.06298
KATNAL2	30150	10	4.06225
MBD2	30203	10	4.06117
MALT1	30246	10	4.05649
RTTN	30333	10	4.05466
PQLC1	30424	10	4.05285
TXNL4A	30426	10	4.05284
ADNP2	30428	10	4.04907
PSMF1	30451	10	4.04796
NSFL1C	30463	10	4.04708
GPCPD1	30550	10	4.04599
MKKS	30581	10	4.04597
SNRPB2	30615	10	4.04329
NAA20	30656	10	4.04277
CFAP61	30658	10	4.04215
NOL4L	30786	10	4.04176
RALY	30827	10	4.04109
EIF2S2	30829	10	4.03976
RBL1	30900	10	4.03878
SLC32A1	30933	10	4.03744
IFT52	30974	10	4.03685
GDAP1L1	30981	10	4.0348
RIMS4	30997	10	4.03145
DPM1	31120	10	4.03139
RAB22A	31179	10	4.03066
OGFR	31242	10	4.02994
PPDPF	31267	10	4.02909
ZNF512B	31292	10	4.02767
PCMTD2	31300	10	4.02733
MAP2K2	31478	10	4.02648
ANKRD24	31482	10	4.02568
UBXN6	31499	10	4.02512
PNPLA6	31591	10	4.02447
EVI5L	31608	10	4.01942
ZNF562	31659	10	4.01788
ZNF846	31665	10	4.01777
UBL5	31671	10	4.01744
PRKCSH	31733	10	4.0167
ZNF791	31781	10	4.01573
C19orf43	31794	10	4.01351
RAD23A	31812	10	4.01229
CCDC130	31825	10	4.01177
C19orf53	31828	10	4.01139
TECR	31864	10	4.01002
TPM4	31909	10	4.00912
ABHD8	31955	10	4.00856
YJEFN3	32042	10	4.00825
ZNF714	32089	10	4.00817
ZNF429	32101	10	4.00715
C19orf12	32203	10	4.0027
PDCD5	32229	10	4.00075
ZNF146	32366	10	3.99949
ZNF566	32373	10	3.99932
ZNF382	32380	10	3.99679
ZNF345	32390	10	3.99632
ZNF420	32393	10	3.99594
ZNF793	32407	10	3.99541
ZNF573	32416	10	3.99456
PSMD8	32432	10	3.99428
FBXO17	32458	10	3.99406
FBXO27	32459	10	3.99205
AKT2	32509	10	3.99175
STRN4	32758	10	3.99135
MEIS3	32777	10	3.99023
PRMT1	32883	10	3.98981
KCNC3	32912	10	3.98831
SHANK1	32929	10	3.98825
IGLON5	32967	10	3.98741
ZSCAN5A	33181	10	3.98739
ZNF667-AS1	33191	10	3.98719
ZNF814	33252	10	3.98592
ZSCAN18	33267	10	3.98125
TRIM28	33303	10	3.98003
TTTY10	33397	10	3.97968
YPEL1	33605	10	3.97717
GNAZ	33633	10	3.97601
SMARCB1	33655	10	3.975
SNRPD3	33683	10	3.97315
HPS4	33725	10	3.97008
TPST2	33729	10	3.96902
SELM	33822	10	3.96821
DRG1	33833	10	3.96648
EIF4ENIF1	33834	10	3.96541
DEPDC5	33838	10	3.96526
RP1-90G24.10	33851	10	3.96415
HMGXB4	33889	10	3.96393
H1F0	33953	10	3.96213
CBX7	34004	10	3.95948
ATF4	34013	10	3.95802
TEF	34048	10	3.95786
WBP2NL	34070	10	3.95635
PARVB	34110	10	3.95615
HMGN1	34551	10	3.95503
PKNOX1	34597	10	3.95343
PFKL	34627	10	3.95094
NPHP4	144	9	3.94896
FBXO2	235	9	3.94813
EPB41	591	9	3.94732
AKIRIN1	769	9	3.94727
FGGY	1109	9	3.9463
WDR78	1172	9	3.94173
SERBP1	1178	9	3.9413
RP11-418J17.1	1703	9	3.94071
PLEKHO1	1896	9	3.93906
FAM78B	2303	9	3.93861
CACYBP	2428	9	3.93824
LGALS8	3127	9	3.93163
KCNF1	3373	9	3.93143
MEMO1	3604	9	3.9299
CEBPZOS	3647	9	3.92954
RMDN2	3657	9	3.92937
AUP1	4044	9	3.92817
RMND5A	4128	9	3.92746
EIF2AK3	4160	9	3.92635
LINC00342	4201	9	3.92613
TMEM127	4209	9	3.92596
KANSL3	4218	9	3.92503
CCNT2-AS1	4643	9	3.9229
HNMT	4661	9	3.92284
ORMDL1	5029	9	3.92211
C2orf80	5212	9	3.92132
RHBDD1	5402	9	3.92001
PPP1R7	5568	9	3.91975
AC018816.3	5619	9	3.91782
RP4-613B23.1	5952	9	3.9174
PCBP4	6164	9	3.91397
FILIP1L	6447	9	3.91333
IGSF11	6592	9	3.91006
EGFEM1P	7098	9	3.90966
MB21D2	7334	9	3.90845
RNF168	7405	9	3.90803
ARAP2	7752	9	3.90688
RP11-731J8.2	7845	9	3.90518
HERC6	8180	9	3.90425
JADE1	8449	9	3.90023
MED10	8978	9	3.89929
CCNH	9601	9	3.89842
ADAM19	10309	9	3.89756
RNF44	10488	9	3.89643
TBC1D9B	10576	9	3.89517
TMEM170B	10754	9	3.89327
DTNBP1	10785	9	3.89254
FIG4	11841	9	3.89214
HDAC2	11890	9	3.89176
GTF2H5	12253	9	3.89009
SNX8	12424	9	3.8899
SP4	12599	9	3.87957
UPP1	12877	9	3.87737
STAG3L3	13082	9	3.87708
GSAP	13182	9	3.87551
GRM3	13223	9	3.87081
CFAP69	13250	9	3.87068
AP1S1	13423	9	3.8705
C7orf73	13775	9	3.86997
INSIG1	14010	9	3.86995
RAB9B	14828	9	3.86985
BCAP31	15197	9	3.86976
BRCC3	15250	9	3.86751
ERICH1	15277	9	3.86655
RP11-380I10.4	15607	9	3.86567
RBM12B	16196	9	3.86456
LAPTM4B	16243	9	3.86334
TBC1D31	16437	9	3.86323
TSNARE1	16587	9	3.86116
VPS28	16673	9	3.86062
EBLN3	17039	9	3.86051
GKAP1	17312	9	3.85903
ANKRD18CP	17484	9	3.85829
ANKS6	17511	9	3.85499
TXN	17611	9	3.85462
GOLGA2	17828	9	3.85249
SEC16A	18007	9	3.84958
RABL6	18023	9	3.84915
PTDSS2	18105	9	3.84899
TALDO1	18123	9	3.84842
POLR2L	18134	9	3.84698
GTF2H1	18407	9	3.84123
LIN7C	18478	9	3.84094
OSBP	18765	9	3.83794
TMEM132A	18808	9	3.8375
STX5	18883	9	3.83731
RASGRP2	18951	9	3.83644
AP000487.6	19160	9	3.83622
ENDOD1	19464	9	3.83565
WAC-AS1	20205	9	3.83563
SAR1A	20561	9	3.83536
FAM149B1	20607	9	3.83506
SORCS3	21049	9	3.83504
INPP5A	21278	9	3.83439
ING4	21425	9	3.83343
C12orf57	21448	9	3.83127
DUSP16	21602	9	3.82919
ARNTL2	21754	9	3.82853
PFKM	21921	9	3.82826
CCDC184	21925	9	3.82659
CCDC65	21953	9	3.82487
LIMA1	22000	9	3.82445
CALCOCO1	22106	9	3.82277
OS9	22237	9	3.82252
CCDC59	22478	9	3.82163
TMTC3	22504	9	3.81909
PGAM1P5	22583	9	3.81883
ACTR6	22627	9	3.81842
ZCCHC8	22957	9	3.81805
USPL1	23305	9	3.81582
COMMD6	23627	9	3.81561
TTC5	23912	9	3.81483
EGLN3	24112	9	3.81447
PNMA1	24576	9	3.81059
NRDE2	24746	9	3.8102
RPS27L	25650	9	3.80999
SNX1	25665	9	3.80816
SEC11A	26063	9	3.80541
PIGQ	26323	9	3.80522
C16orf13	26326	9	3.80483
HERPUD1	27284	9	3.79494
FAM192A	27290	9	3.79199
CES4A	27391	9	3.78865
RP11-192H23.4	28463	9	3.7885
OMG	28558	9	3.78655
ATXN7L3	28929	9	3.78194
CBX1	29053	9	3.78029
TEX2	29344	9	3.77971
SNRPD1	29972	9	3.77531
SS18	30017	9	3.7749
RIT2	30126	9	3.77381
DSEL	30313	9	3.77104
LZTS3	30499	9	3.77092
CST3	30705	9	3.76543
ERGIC3	30866	9	3.75832
L3MBTL1	30969	9	3.7567
SPPL2B	31414	9	3.7547
FZR1	31453	9	3.75149
DNMT1	31684	9	3.75137
SLC44A2	31706	9	3.75063
CAPNS1	32362	9	3.74687
DPF1	32424	9	3.74685
CTC-490E21.12	32528	9	3.74556
PRR12	32877	9	3.74262
CTC-444N24.11	33219	9	3.74181
TTTY15	33365	9	3.73904
RANBP1	33547	9	3.73813
CRKL	33576	9	3.73711
BCR	33635	9	3.73588
JOSD1	33989	9	3.73066
ARFGAP3	34093	9	3.72812
URB1	34442	9	3.72632
IFNAR2	34463	9	3.72541
PCP4	34562	9	3.72351
PPIE	781	8	3.71931
CMPK1	958	8	3.71851
NFIA	1118	8	3.71437
HIAT1	1459	8	3.71258
GDAP2	1698	8	3.70988
IRF2BP2	3096	8	3.708
HEATR1	3131	8	3.70796
CHRM3-AS2	3148	8	3.70631
LINC00276	3394	8	3.70567
TSN	4510	8	3.69845
CFLAR	5123	8	3.69637
EPHA4	5365	8	3.6951
USP40	5479	8	3.69481
GNAI2	6122	8	3.69424
LINC00883	6484	8	3.69409
H1FX	6740	8	3.69098
UGDH-AS1	7789	8	3.69064
PAQR3	8100	8	3.69003
PRDM5	8399	8	3.68342
ANKRD33B	9034	8	3.68204
MYO10	9067	8	3.67966
NSA2	9489	8	3.67757
PEX6	11363	8	3.67643
XPO5	11392	8	3.67401
PTP4A1	11543	8	3.67155
SMIM8	11691	8	3.66959
DSE	11901	8	3.66936
RWDD1	11911	8	3.66837
ZMIZ2	12834	8	3.6673
CCM2	12845	8	3.66723
AC004967.7	13324	8	3.66576
ZYX	13870	8	3.66252
IL3RA	14062	8	3.66209
ZC4H2	14540	8	3.66174
PRPS1	14855	8	3.66044
PLS3	14905	8	3.66025
TDRP	15276	8	3.6597
ARMC1	15953	8	3.65927
INTS8	16218	8	3.65901
NFIB	16809	8	3.65793
TMEM9B	18297	8	3.65621
DRAP1	19025	8	3.65345
SRSF8	19463	8	3.6524
ADARB2	19945	8	3.64959
MPP7	20202	8	3.64444
NCOA4	20375	8	3.64307
BMS1P1	20391	8	3.63901
KCNIP2	20984	8	3.63782
SLC11A2	22016	8	3.63772
ULK1	23089	8	3.63559
EEF1DP3	23317	8	3.6319
SPRYD7	23501	8	3.63173
NEK9	24614	8	3.62653
FAM98B	25263	8	3.62592
DISP2	25301	8	3.62573
SNAP23	25368	8	3.62556
RPS2	26398	8	3.62493
CBFB	27394	8	3.62379
MINK1	27981	8	3.62311
RPAIN	28010	8	3.62192
SKA2	29233	8	3.62183
RAB40B	29735	8	3.61996
SEMA6B	31509	8	3.6175
CARM1	31712	8	3.61723
SUGP1	32038	8	3.61706
RPL13A	32871	8	3.61363
ZIM2	33206	8	3.61002
KIAA1671	33693	8	3.60894
CSTB	34612	8	3.60687
COL6A1	34671	8	3.60599
DMAP1	886	7	3.60593
ITGB3BP	1141	7	3.60509
PIGK	1249	7	3.60393
NTNG1	1507	7	3.60158
UCHL5	2594	7	3.60024
ASAP2	3337	7	3.59989
EHD3	3596	7	3.59969
CEBPZ	3648	7	3.59917
DNAH6	4089	7	3.59782
EIF4E3	6335	7	3.59548
PLXNA1	6706	7	3.59477
MFSD1	7046	7	3.59395
SGCB	7874	7	3.59205
USP46	7877	7	3.58794
LIN54	8130	7	3.58757
H2AFZ	8250	7	3.58731
GLRA3	8777	7	3.58581
RP11-774D14.1	9086	7	3.58557
GPR98	9627	7	3.58172
DCP2	9782	7	3.58104
FBXO38	10205	7	3.58059
CNOT6	10587	7	3.58059
PRRT1	11136	7	3.57821
RING1	11182	7	3.57718
TBC1D22B	11286	7	3.57153
LIMK1	13113	7	3.56654
RBM28	13658	7	3.56644
MCTS1	14959	7	3.56513
CSGALNACT1	15489	7	3.56213
KIF13B	15624	7	3.55976
NECAB1	16169	7	3.55875
ZHX2	16433	7	3.55721
LY6E	16604	7	3.55652
EEF1D	16628	7	3.55569
GPSM1	18002	7	3.55549
RP11-499P20.2	20122	7	3.55426
IPMK	20469	7	3.54728
PANK1	20797	7	3.54521
LHFP	23381	7	3.54481
KLHL1	23602	7	3.54461
DNAJC3	23722	7	3.54176
GPR176	25282	7	3.5399
PARP16	25696	7	3.53914
ZFAND6	25969	7	3.53657
DNAJA2	27145	7	3.53482
USP10	27705	7	3.53328
ZNF236	30395	7	3.53298
FRG1B	30748	7	3.52801
RPN2	30903	7	3.52727
CSE1L	31080	7	3.5199
TCEA2	31295	7	3.5138
RTN2	32705	7	3.51101
KCNJ4	33980	7	3.50857
RP11-12M9.3	34038	7	3.5012
RRP7B	34088	7	3.50108
TRAPPC10	34617	7	3.49957
S100PBP	662	6	3.49948
C1orf216	706	6	3.49818
SLC30A7	1475	6	3.49682
C1orf43	2033	6	3.49398
IPO9-AS1	2660	6	3.49395
HNRNPU-AS1	3193	6	3.49375
KCNS3	3423	6	3.49211
SPOPL	4669	6	3.49029
RAD18	5640	6	3.48762
C3orf14	6277	6	3.4823
ENPP7P4	6685	6	3.48028
PIGZ	7420	6	3.47891
FRG1	8899	6	3.47877
CCT5	9020	6	3.47677
NHP2	10539	6	3.47648
WIPI2	12452	6	3.4763
ZNRF2	12691	6	3.47528
PURB	12839	6	3.47297
SYAP1	14176	6	3.47208
L1CAM	15203	6	3.47154
LEPROTL1	15640	6	3.46947
TMEM67	16200	6	3.46393
RBM18	17723	6	3.46197
POMT1	17920	6	3.45975
BRD3	17960	6	3.45748
PTGDS	18028	6	3.45708
CARS	18186	6	3.45497
ASRGL1	18852	6	3.45064
CTD-2562J17.6	19263	6	3.44882
CCDC7	20248	6	3.44519
ARHGEF25	22233	6	3.44137
MAPKAPK5	22781	6	3.43275
TMTC4	23768	6	3.4307
TOX4	23955	6	3.43008
FOXG1	24068	6	3.42905
SRP54	24128	6	3.42542
PNN	24180	6	3.42393
RAB15	24459	6	3.42372
RPS6KL1	24605	6	3.42032
OCA2	25121	6	3.41964
KIAA0430	26693	6	3.41926
THUMPD1	26765	6	3.4176
RP11-321A17.3	28496	6	3.41647
BTBD3	30593	6	3.41432
LSM7	31413	6	3.41414
GSK3A	32584	6	3.41284
NF2	33782	6	3.41263
JTB	2024	5	3.40685
PARP1	2984	5	3.403
DNAJC27	3492	5	3.40087
MZT2A	4610	5	3.40019
NFE2L2	4940	5	3.39126
SDAD1	8065	5	3.391
ELOVL7	9350	5	3.3896
RHOBTB3	9661	5	3.38661
CAST	9672	5	3.38516
RP11-373N22.3	10201	5	3.38456
G3BP1	10268	5	3.38329
XXbac-BPG154L12.5	11146	5	3.37854
WTAP	12273	5	3.37604
ADAP1	12399	5	3.37599
STARD3NL	12769	5	3.37546
POT1-AS1	13640	5	3.37142
TCEB1	16040	5	3.36708
DPF2	18988	5	3.36643
DDX25	19832	5	3.36493
MMS19	20907	5	3.36197
TRUB1	21114	5	3.35944
GNS	22303	5	3.35528
NHLRC3	23378	5	3.3546
ERH	24511	5	3.35281
AL132709.8	24894	5	3.35276
DNAJC17	25318	5	3.35106
SNRPA1	26276	5	3.3508
PCSK6	26278	5	3.35051
SLC7A6	27459	5	3.34615
EFTUD2	28956	5	3.3435
CTD-2026D20.3	29027	5	3.33696
GPS1	29710	5	3.33655
CSNK1D	29717	5	3.33442
VPS4B	30292	5	3.3331
C19orf60	32013	5	3.33182
DACT3	32755	5	3.33136
SCAF4	34432	5	3.3302
AHDC1	553	4	3.32602
KCNT2	2604	4	3.31338
B3GALNT2	3113	4	3.31321
HS6ST1	4552	4	3.31269
ZCWPW2	5819	4	3.30852
NFKBIZ	6472	4	3.30496
PLCXD3	9217	4	3.3048
SEPT8	9943	4	3.3008
SLC26A4	13516	4	3.29864
TBL1X	14111	4	3.29828
KRBOX4	14334	4	3.29725
TCEAL5	14810	4	3.2964
RP11-1114A5.4	15088	4	3.29586
PTK2B	15593	4	3.29298
TUB	18283	4	3.29019
RP11-295P9.3	20066	4	3.28995
ZFYVE27	20915	4	3.28878
ANO6	21879	4	3.28292
C12orf79	22534	4	3.27786
B3GALTL	23314	4	3.27777
TUBGCP3	23847	4	3.27754
GMFB	24316	4	3.27457
LINC00925	26110	4	3.26077
TAOK2	26971	4	3.25832
POLR2A	28078	4	3.25505
FAM20A	29412	4	3.25123
TSHZ2	31135	4	3.24839
SIRT2	32454	4	3.23874
NAT14	33152	4	3.23684
RP1-43E13.2	365	3	3.22938
MLK4	3083	3	3.22688
CARF	5155	3	3.21925
FBXO36	5421	3	3.2183
SLC16A14	5422	3	3.21678
CCNL1	7031	3	3.20876
AIMP1	8295	3	3.20294
LIFR	9195	3	3.20168
LHFPL2	9533	3	3.19545
MFAP3	10277	3	3.19296
ARL10	10484	3	3.1919
UBE2J1	11714	3	3.18907
PPP1R14C	12200	3	3.18223
CUL4B	14958	3	3.17998
RHPN1	16617	3	3.17689
KCNQ1	18176	3	3.17402
SPON1	18360	3	3.16331
RP11-113C12.4	21498	3	3.15771
WIF1	22309	3	3.15613
UBE3B	22740	3	3.15609
STK24	23741	3	3.15492
NFATC2IP	26921	3	3.15007
CDIPT	26963	3	3.13446
MMD	29174	3	3.13427
EPHB2	429	2	3.13146
NUDC	532	2	3.13134
RSBN1	1637	2	3.12827
SUSD4	2938	2	3.12335
PAPOLG	3841	2	3.11027
RFC1	7784	2	3.10934
FBLL1	10396	2	3.10751
RIPK1	10655	2	3.10733
CDYL	10684	2	3.10468
PRIM2	11524	2	3.09905
C1GALT1	12498	2	3.09825
PHKA2	14196	2	3.09597
TRO	14501	2	3.09174
TRPC5	14887	2	3.09057
FAM73B	17860	2	3.08442
FADS2	18837	2	3.08319
ARHGAP22	20418	2	3.07826
GPR123	21283	2	3.07355
WSCD2	22718	2	3.06312
LMF1	26344	2	3.05905
PRPF8	27882	2	3.05445
RALBP1	29861	2	3.04779
ANKRD20A5P	29943	2	3.0451
GNA11	31440	2	3.04421
EPDR1	12767	1	3.04044
MAGI2-AS3	13197	1	3.03906
RP11-624C23.1	15565	1	3.03725
CUL2	20265	1	3.03486
R3HCC1L	20920	1	3.02742
IRF2BPL	24649	1	3.0208
CALCOCO2	29068	1	3.02023
AP1M1	31917	1	3.01535
CLASRP	32687	1	3.00753
SCAF1	32880	1	3.00494
TEKT4P2	34268	1	3.00277

## Sheet: IN-SST_7_4
gene_name	gene_index	MRR_freq	zscore
CNTNAP2	13892	54	56.6061
MALAT1	18994	54	44.2226
SNHG14	25098	54	37.5759
RBFOX1	26569	54	34.5152
DLGAP1	29807	54	25.9839
SYT1	22454	53	24.4533
GRIK1	34415	53	24.0277
DLG2	19347	52	23.1567
FRMD4A	20067	52	22.2717
KIAA1217	20161	52	21.0115
MEG3	24888	50	20.2283
GRIK2	11778	49	17.6087
AUTS2	13071	49	17.1718
XKR4	15862	49	16.8306
NRXN1	3787	48	15.5688
LRP1B	4679	48	15.4258
SLC8A1	3687	47	13.7214
CADM2	6392	47	13.4845
CTNND2	9039	47	12.9185
NXPH1	12517	47	12.8768
NRG3	20719	47	12.701
RTN1	24383	47	12.4753
ANK2	8354	46	11.3042
TENM2	10387	46	11.1573
TMEM178B	13830	46	10.3323
RIMS2	16328	46	9.93595
SNAP25	30579	46	9.52292
RTN3	18910	45	9.23881
ANK3	20485	45	9.16496
PTPRN2	14038	44	8.92487
ASTN2	17682	44	8.09174
FRMD5	25411	44	7.51702
APP	34384	44	7.4263
SCN2A	4822	43	7.03537
CCSER1	8197	43	7.00379
MAGI2	13190	43	6.98
IL1RAPL1	14248	43	6.12159
CACNA1A	31824	43	5.77889
KAZN	274	42	5.36903
LINC00486	3616	42	5.27931
CLASP2	5864	42	5.21819
HSP90AB1	11409	42	5.20892
RASGEF1B	8115	41	5.12353
RERE	184	40	5.09598
PLCB1	30571	40	5.08995
TRIO	9046	38	5.08161
RABGAP1L	2422	37	5.07098
LINGO1	25916	37	5.05459
NRXN3	24670	36	5.04398
INO80D	5173	29	5.03862
FAIM2	21989	29	5.02573
COX6A1P2	11282	14	5.00458
PTMAP2	9828	13	4.99346
RPL41	22172	13	4.98102
AP000304.12	34475	13	4.96542
CTD-2192J16.15	31782	12	4.96291
UQCRHL	300	11	4.94729
LAMTOR5	1572	11	4.93919
RHOB	3445	11	4.9273
RPSA	5924	11	4.92649
RP11-317J19.1	19368	11	4.89221
RPL7AP6	24520	11	4.8828
HS3ST4	26861	11	4.87785
SPNS2	27957	11	4.85994
RPS5	33286	11	4.84791
NOC2L	36	10	4.84728
HES4	41	10	4.84347
SDF4	54	10	4.8388
CPSF3L	61	10	4.83774
CDK11B	84	10	4.83488
CEP104	133	10	4.81729
EXOSC10	226	10	4.80026
SH3BGRL3	512	10	4.79212
DHDDS	518	10	4.78332
HMGN2	521	10	4.77665
TMEM222	544	10	4.77552
RP1-159A19.3	555	10	4.7735
DNAJC8	572	10	4.77124
TRNAU1AP	581	10	4.7588
FABP3	616	10	4.7467
KPNA6	636	10	4.74131
PSMB2	705	10	4.74021
STK40	725	10	4.74012
RIMKLA	830	10	4.73814
YBX1	837	10	4.73788
PTPRF	867	10	4.73049
LRRC41	933	10	4.72753
EFCAB14	944	10	4.72445
CYP4X1	948	10	4.72295
HSPB11	1049	10	4.71811
LEPR	1163	10	4.71171
ZRANB2-AS2	1211	10	4.71126
C1orf52	1310	10	4.71079
ZNHIT6	1316	10	4.70566
TRMT13	1462	10	4.70428
EXTL2	1473	10	4.69971
RP11-475E11.9	1523	10	4.69574
CELSR2	1536	10	4.68982
KCNA2	1575	10	4.68909
LRIG2	1631	10	4.68755
CH17-118O6.2	1739	10	4.68416
RP11-403I13.8	1787	10	4.67625
CHD1L	1833	10	4.67448
GPR89B	1840	10	4.67304
RP4-565E6.1	1847	10	4.66348
OTUD7B	1893	10	4.66205
PI4KB	1945	10	4.64843
INTS3	2010	10	4.63583
UBAP2L	2034	10	4.6346
YY1AP1	2088	10	4.63305
KIAA0907	2095	10	4.63147
UHMK1	2268	10	4.62931
MPZL1	2331	10	4.62829
BLZF1	2355	10	4.62592
VAMP4	2391	10	4.62452
ANGPTL1	2459	10	4.6154
ARPC5	2526	10	4.61287
SWT1	2539	10	4.61151
ZBTB41	2611	10	4.60944
PPFIA4	2692	10	4.60119
TATDN3	2857	10	4.60119
ACBD3	2979	10	4.59932
FAM89A	3060	10	4.59865
TBCE	3112	10	4.59332
HNRNPU	3195	10	4.58473
IAH1	3341	10	4.58006
TAF1B	3350	10	4.57938
PDIA6	3370	10	4.57901
KCNK3	3520	10	4.56149
PPM1G	3552	10	4.56144
NRBP1	3553	10	4.55809
SUPT7L	3565	10	4.55743
WDR43	3581	10	4.55576
TTC27	3615	10	4.55058
SRBD1	3737	10	4.54755
MCFD2	3757	10	4.54643
FOXN2	3777	10	4.54642
CLHC1	3809	10	4.54318
SLC1A4	3909	10	4.54148
CEP68	3911	10	4.53086
C1D	3934	10	4.52871
PLGLB1	4135	10	4.52767
SNRNP200	4211	10	4.52758
ACTR1B	4238	10	4.52757
UXS1	4336	10	4.52573
LINC01106	4392	10	4.52092
ANAPC1	4410	10	4.51648
NIFK-AS1	4507	10	4.51612
ERCC3	4528	10	4.51373
SAP130	4545	10	4.51151
PLEKHA3	4957	10	4.51138
CWC22	4968	10	4.51053
WDR75	5022	10	4.50913
WDR12	5154	10	4.50554
PARD3B	5169	10	4.50451
SMARCAL1	5269	10	4.49259
SPEG	5347	10	4.4912
OBSL1	5354	10	4.48972
COPS8	5513	10	4.48866
ILKAP	5530	10	4.48806
AC093642.5	5593	10	4.4843
CAMK1	5653	10	4.48219
EMC3	5667	10	4.47983
FGD5-AS1	5731	10	4.47743
COLQ	5743	10	4.47626
XYLB	5907	10	4.47461
RP11-944L7.4	5983	10	4.46992
KLHL18	6033	10	4.46859
ZNF589	6047	10	4.46559
SHISA5	6055	10	4.46113
NEK4	6193	10	4.45977
ARF4	6241	10	4.45745
AC136289.1	6284	10	4.45691
ZNF717	6375	10	4.45437
C3orf38	6407	10	4.45271
CLDND1	6435	10	4.44922
ST3GAL6	6439	10	4.44892
ZBTB11	6465	10	4.44839
NXPE3	6470	10	4.44777
KIAA2018	6558	10	4.44741
LSAMP-AS1	6584	10	4.44732
RP11-379B18.5	6684	10	4.44723
SLC41A3	6689	10	4.44709
ZXDC	6698	10	4.444
SEC61A1	6717	10	4.44326
CNBP	6736	10	4.44286
PIK3R4	6768	10	4.44052
UBA5	6789	10	4.42857
MRAS	6841	10	4.42804
COPB2	6853	10	4.4274
PXYLP1	6867	10	4.426
B3GALNT1	7067	10	4.42594
PDCD10	7092	10	4.42471
CLDN11	7127	10	4.42258
RPS20P14	7291	10	4.42252
XXYLT1	7369	10	4.41954
FYTTD1	7434	10	4.41696
TMEM175	7472	10	4.41433
RGS12	7524	10	4.41335
LRPAP1	7528	10	4.40439
TBC1D14	7572	10	4.40111
FAM200B	7652	10	4.39984
MED28	7671	10	4.39876
CCDC149	7704	10	4.39691
ANAPC4	7711	10	4.39467
TBC1D1	7767	10	4.38687
GNPDA2	7834	10	4.37835
NFXL1	7852	10	4.37812
CHIC2	7891	10	4.37713
RCHY1	8056	10	4.3761
CDKL2	8059	10	4.37159
ENOPH1	8121	10	4.37016
AFF1	8160	10	4.36652
HSP90AB3P	8175	10	4.36335
FAM13A	8187	10	4.35996
STPG2	8220	10	4.35894
SEC24B-AS1	8312	10	4.3575
RPL7AP30	8352	10	4.3571
C4orf3	8388	10	4.35628
MFSD8	8441	10	4.3557
OTUD4	8562	10	4.35567
RTN3P1	8564	10	4.35481
SMAD1	8566	10	4.34745
SLC10A7	8579	10	4.34693
TMEM184C	8587	10	4.34586
PPID	8680	10	4.34585
TMEM192	8718	10	4.34573
KLHL2	8719	10	4.34573
MSMO1	8721	10	4.34376
LINC00290	8807	10	4.34299
TRAPPC11	8830	10	4.34283
CFAP97	8850	10	4.34259
LRP2BP	8852	10	4.34065
LPCAT1	8941	10	4.3393
PAPD7	8984	10	4.33801
AC091878.1	9071	10	4.3365
DNAJC21	9158	10	4.33388
SPEF2	9160	10	4.33215
C5orf28	9242	10	4.32886
PAIP1	9247	10	4.32402
PLK2	9337	10	4.32058
IPO11	9367	10	4.31729
SREK1IP1	9375	10	4.3146
TRAPPC13	9384	10	4.31394
SLC30A5	9412	10	4.31092
HEXB	9488	10	4.30947
TMEM167A	9579	10	4.30874
XRCC4	9580	10	4.30805
RP11-348J24.2	9634	10	4.30075
ATG12	9803	10	4.2951
SRFBP1	9846	10	4.29307
CEP120	9866	10	4.29291
SEC24A	9982	10	4.29289
TXNDC15	9986	10	4.29225
SMAD5	10010	10	4.28514
BRD8	10033	10	4.28321
LRRTM2	10047	10	4.28258
DNAJC18	10058	10	4.28121
CYSTM1	10078	10	4.27473
PFDN1	10079	10	4.27448
ZMAT2	10098	10	4.27192
TAF7	10130	10	4.27173
DIAPH1	10133	10	4.26998
HDAC3	10136	10	4.2698
PPARGC1B	10224	10	4.26789
NPM1	10418	10	4.26629
KIAA1191	10481	10	4.26538
TMED9	10522	10	4.26497
CLK4	10546	10	4.26404
RUFY1	10562	10	4.25763
C5orf45	10574	10	4.25736
WRNIP1	10644	10	4.25416
PSMG4	10662	10	4.25322
FAM8A1	10799	10	4.25321
PGBD1	10956	10	4.25132
PRRC2A	11095	10	4.25125
BRD2	11170	10	4.24744
PHF1	11198	10	4.24595
CUTA	11199	10	4.24362
C6orf1	11217	10	4.24175
GLO1	11301	10	4.23973
RPL7L1	11356	10	4.23835
KLC4	11371	10	4.23697
PAQR8	11469	10	4.23586
EFHC1	11470	10	4.23311
CEP162	11662	10	4.22746
SNHG5	11676	10	4.22738
UFL1	11743	10	4.22534
PRDM1	11796	10	4.22345
CEP57L1	11829	10	4.22284
MOXD1	12013	10	4.22132
EPM2A	12145	10	4.22116
RP11-545I5.3	12150	10	4.22017
PPIL4	12175	10	4.21992
RP11-514O12.4	12325	10	4.2109
INTS1	12412	10	4.20984
IQCE	12432	10	4.20709
GNA12	12435	10	4.20627
FOXK1	12444	10	4.20623
ZNF815P	12466	10	4.20607
USP42	12476	10	4.20355
ANKMY2	12558	10	4.20078
NUPL2	12618	10	4.19772
AC005154.6	12697	10	4.19737
RP9P	12727	10	4.19414
TMED4	12833	10	4.1935
COBL	12894	10	4.19072
SEC61G	12911	10	4.19026
CCT6A	12930	10	4.18808
ZNF138	13003	10	4.18752
GS1-124K5.2	13033	10	4.18726
KCTD7	13043	10	4.18596
MLXIPL	13102	10	4.18485
EIF4H	13114	10	4.18478
POR	13150	10	4.18379
TECPR1	13327	10	4.18186
BRI3	13328	10	4.17808
COPS6	13365	10	4.17789
ACTL6B	13403	10	4.17657
POLR2J2	13458	10	4.1741
NAMPT	13500	10	4.17387
GPR22	13510	10	4.17148
ZNF277	13540	10	4.17056
TMEM168	13548	10	4.16987
AGBL3	13762	10	4.16784
NUP205	13772	10	4.16749
MKRN1	13824	10	4.1653
KIAA1147	13836	10	4.16336
FAM131B	13867	10	4.16327
PIR	14160	10	4.16262
CXorf23	14200	10	4.16032
MBTPS2	14209	10	4.15968
ZFX	14226	10	4.15863
MED14	14297	10	4.15863
RBM10	14348	10	4.15813
CDK16	14351	10	4.15751
OTUD5	14413	10	4.15629
KDM5C	14485	10	4.15577
PHF8	14493	10	4.15519
FAM120C	14494	10	4.1532
MAGED2	14500	10	4.15256
MAGEH1	14507	10	4.15088
RRAGB	14509	10	4.14828
PIN4	14619	10	4.14783
DACH2	14721	10	4.14677
BHLHB9	14799	10	4.1447
TCEAL1	14821	10	4.1437
MTM1	15154	10	4.14111
GABRA3	15170	10	4.14051
ATP2B3	15188	10	4.14031
TAZ	15228	10	4.13955
FBXO25	15273	10	4.13924
FDFT1	15402	10	4.13885
LONRF1	15435	10	4.13862
RHOBTB2	15541	10	4.1384
ENTPD4	15555	10	4.13838
GTF2E2	15652	10	4.13787
ASH2L	15711	10	4.13713
AGPAT6	15759	10	4.13654
AP3M2	15768	10	4.13575
TMEM68	15866	10	4.13293
SDCBP	15903	10	4.13267
C8orf46	15964	10	4.13263
TRAM1	16006	10	4.13088
FABP5	16098	10	4.12781
ZFAND1	16110	10	4.12779
FAM92A1	16194	10	4.12649
KIAA1429	16210	10	4.12504
PTDSS1	16233	10	4.12421
ENY2	16361	10	4.12368
RP11-238K6.1	16553	10	4.12195
GLIS3	16738	10	4.11953
LURAP1L	16800	10	4.11937
RRAGA	16839	10	4.115
PLAA	16889	10	4.11385
RP11-613M10.9	17050	10	4.11373
ABHD17B	17240	10	4.11373
CEP78	17285	10	4.11256
SEMA4D	17374	10	4.11223
ZNF883	17640	10	4.11014
CDK5RAP2	17697	10	4.11011
PSMD5	17702	10	4.1096
DAB2IP	17717	10	4.10879
ZBTB43	17788	10	4.10653
RPL12	17797	10	4.10429
GPR107	17897	10	4.10407
WDR5	17963	10	4.10347
EGFL7	18014	10	4.10312
ABCA2	18032	10	4.10228
PNPLA7	18070	10	4.1019
DUSP8	18148	10	4.10046
SCUBE2	18301	10	4.09909
PARVA	18345	10	4.09642
ARNTL	18352	10	4.09632
RRAS2	18362	10	4.09618
LGR4	18475	10	4.09599
HSP90AA2P	18484	10	4.0953
DNAJC24	18507	10	4.09447
EIF3M	18518	10	4.09325
TCP11L1	18525	10	4.09219
CD59	18535	10	4.09193
CRY2	18620	10	4.09087
CPSF7	18824	10	4.09021
RP11-286N22.8	18825	10	4.08943
GANAB	18865	10	4.08859
STIP1	18924	10	4.08637
VPS51	18973	10	4.08343
TM7SF2	18975	10	4.07957
BANF1	19029	10	4.0782
SF3B2	19033	10	4.07817
KLC2	19038	10	4.0772
TMEM151A	19045	10	4.07536
CTSF	19065	10	4.07481
SPTBN2	19073	10	4.07308
SYT12	19080	10	4.07291
ANKRD13D	19085	10	4.07116
GSTP1	19104	10	4.07017
PAAF1	19230	10	4.06755
RP11-452H21.1	19315	10	4.06598
RAB30-AS1	19339	10	4.06551
PCF11	19342	10	4.06538
CREBZF	19352	10	4.06498
EED	19362	10	4.06255
CHORDC1	19416	10	4.06111
C11orf54	19442	10	4.06107
NPAT	19558	10	4.05927
CRYAB	19593	10	4.05861
TMEM25	19698	10	4.05773
HYOU1	19722	10	4.05727
MSANTD2	19802	10	4.05603
EI24	19819	10	4.05586
SNX19	19893	10	4.05366
CDC123	20051	10	4.05257
ITGB1	20252	10	4.05184
BMS1	20320	10	4.04996
REEP3	20508	10	4.04977
KIAA1279	20544	10	4.04702
VPS26A	20547	10	4.04692
H2AFY2	20560	10	4.046
SGPL1	20575	10	4.04454
ECD	20606	10	4.03914
DNAJC9	20608	10	4.03781
DLG5	20671	10	4.03622
POLR3A	20674	10	4.03463
SLIT1	20893	10	4.03304
MORN4	20911	10	4.03071
ACTR1A	21000	10	4.03032
PDCD4	21073	10	4.02848
NHLRC2	21100	10	4.02839
FAM160B1	21113	10	4.02715
RP11-539I5.1	21129	10	4.02465
RP11-215A21.2	21151	10	4.0236
FAM45A	21155	10	4.02259
SEC23IP	21167	10	4.02052
LHPP	21211	10	4.02032
ZRANB1	21220	10	4.01883
EDRF1	21231	10	4.01752
UROS	21234	10	4.01549
DHX32	21236	10	4.01502
GLRX3	21259	10	4.01381
CFAP46	21280	10	4.01376
TUBGCP2	21291	10	4.01259
RAD52	21324	10	4.00837
FKBP4	21348	10	4.00682
C12orf4	21377	10	4.00559
USP5	21442	10	4.00417
NECAP1	21486	10	3.99855
RASSF8	21736	10	3.998
TM7SF3	21748	10	3.99781
STK38L	21753	10	3.99754
KIAA1551	21814	10	3.9966
ATF1	22008	10	3.99569
CSRNP2	22017	10	3.99503
DAZAP2	22021	10	3.99404
EIF4B	22074	10	3.9939
SPRYD3	22077	10	3.99304
MARS	22226	10	3.99281
DCTN2	22229	10	3.99248
B4GALNT1	22236	10	3.99021
XPOT	22294	10	3.99017
MDM2	22354	10	3.99007
GLIPR1	22418	10	3.98741
KRR1	22420	10	3.98691
HCFC2	22676	10	3.98653
PWP1	22709	10	3.98577
FAM216A	22759	10	3.98536
PPP1CC	22764	10	3.98473
RNFT2	22842	10	3.98351
FBXW8	22846	10	3.98301
MLEC	22911	10	3.98218
CAMKK2	22928	10	3.98028
RPS7P10	23201	10	3.9801
SLC7A1	23287	10	3.97973
KBTBD6	23393	10	3.97764
COG3	23446	10	3.97306
CAB39L	23491	10	3.97245
TRIM13	23503	10	3.97199
DIS3	23611	10	3.97135
FBXL3	23641	10	3.96681
SLITRK5	23685	10	3.96678
GPR180	23711	10	3.96604
EFNB2	23799	10	3.96407
ATP11A	23851	10	3.96355
LAMP1	23864	10	3.96251
DCUN1D2	23869	10	3.95966
TMCO3	23871	10	3.95879
GAS6	23877	10	3.95846
RP11-66N24.4	24006	10	3.95681
ZFHX2	24007	10	3.95651
COCH	24087	10	3.95637
SRP54-AS1	24125	10	3.95493
PPP2R3C	24130	10	3.95354
BRMS1L	24145	10	3.95296
AL163953.3	24309	10	3.95016
ATG14	24332	10	3.94674
GPR135	24378	10	3.94541
ESR2	24441	10	3.94504
MPP5	24478	10	3.94415
ABCD4	24590	10	3.94377
AREL1	24599	10	3.94356
ACYP1	24612	10	3.94262
PSMC1	24745	10	3.94237
RCOR1	24934	10	3.94148
BRF1	25003	10	3.93888
HERC2P2	25058	10	3.93857
TUBGCP5	25069	10	3.93761
HERC2P9	25130	10	3.93718
RP11-1000B6.3	25193	10	3.93173
AVEN	25209	10	3.93163
ZNF770	25231	10	3.93163
RP11-624L4.1	25270	10	3.93125
VPS39	25362	10	3.9308
TMEM62	25383	10	3.92717
GABPB1	25492	10	3.92683
RSL24D1	25551	10	3.9259
RPS3AP6	25616	10	3.92542
PPIB	25667	10	3.92486
TRIP4	25671	10	3.9242
OAZ2	25676	10	3.92357
PDCD7	25693	10	3.92085
AAGAB	25733	10	3.92052
RP11-592N21.1	25784	10	3.92005
MAN2C1	25877	10	3.91724
PSMA4	25942	10	3.91644
UBE2Q2P6	26009	10	3.91374
CPEB1	26020	10	3.91229
BTBD1	26031	10	3.91086
UBE2Q2P1	26053	10	3.90913
AGBL1	26083	10	3.90845
SEMA4B	26132	10	3.90817
BLM	26150	10	3.90779
FAM174B	26177	10	3.90606
CHSY1	26274	10	3.9058
FBXL16	26333	10	3.90557
CLCN7	26375	10	3.9051
RAB26	26416	10	3.90286
PGP	26423	10	3.90228
ABCA17P	26432	10	3.90184
HMOX2	26537	10	3.90133
TXNDC11	26633	10	3.90083
METTL9	26784	10	3.90065
COG7	26820	10	3.89973
DCTN5	26830	10	3.89947
KIAA0556	26878	10	3.89704
MAPK3	26986	10	3.89546
RSPRY1	27291	10	3.89327
ARL2BP	27292	10	3.89321
CNOT1	27332	10	3.89278
PRMT7	27461	10	3.89185
SMPD3	27462	10	3.89111
WWP2	27493	10	3.89106
ST3GAL2	27507	10	3.88605
SF3B3	27511	10	3.88523
LINC01572	27554	10	3.88494
CDYL2	27652	10	3.88435
MPHOSPH6	27675	10	3.88293
SLC7A5	27762	10	3.87781
BANP	27765	10	3.87561
SPIRE2	27825	10	3.87492
DEF8	27831	10	3.87199
NXN	27862	10	3.8686
CRK	27873	10	3.8671
SLC43A2	27879	10	3.86611
C17orf85	27942	10	3.864
CAMKK1	27943	10	3.86341
CYB5D2	27948	10	3.86241
PITPNM3	28022	10	3.86207
KIAA0753	28024	10	3.86164
ALOX12P2	28035	10	3.86114
FXR2	28086	10	3.85953
NDEL1	28134	10	3.85933
ALKBH5	28294	10	3.8577
SLC47A1	28346	10	3.85659
CCDC144CP	28364	10	3.85557
IFT20	28452	10	3.85426
SUPT6H	28471	10	3.85415
COPRS	28567	10	3.854
MYO19	28675	10	3.85331
ARHGAP23	28708	10	3.85112
CACNB1	28740	10	3.85084
PSMD3	28765	10	3.85011
MED24	28768	10	3.85006
FAM134C	28860	10	3.84978
TUBG2	28864	10	3.84939
ARL4D	28901	10	3.84813
DUSP3	28911	10	3.84682
LSM12	28921	10	3.84658
UBTF	28931	10	3.84607
ADAM11	28951	10	3.84587
CTD-2020K17.1	28971	10	3.84516
ARL17A	29007	10	3.84365
CDK5RAP3	29046	10	3.84345
ITGA3	29106	10	3.84259
CA10	29158	10	3.84189
BZRAP1	29217	10	3.84096
MTMR4	29223	10	3.84058
RPS6KB1	29251	10	3.83683
PPM1D	29275	10	3.83673
RP13-104F24.2	29352	10	3.83588
ARSG	29407	10	3.83428
SLC39A11	29445	10	3.83274
KCTD2	29495	10	3.83179
HN1	29500	10	3.83127
UNK	29523	10	3.83036
SEPT9	29569	10	3.8298
ARHGDIA	29689	10	3.82843
NARF	29727	10	3.82763
MYL12B	29801	10	3.82475
ARHGAP28	29839	10	3.82336
GNAL	29889	10	3.82318
RIOK3	29990	10	3.82294
NPC1	29992	10	3.82236
ZNF24	30094	10	3.82185
SLC39A6	30104	10	3.82141
KATNAL2	30150	10	3.82103
MBD2	30203	10	3.81972
MALT1	30246	10	3.8178
RTTN	30333	10	3.81667
PQLC1	30424	10	3.81527
TXNL4A	30426	10	3.81404
ADNP2	30428	10	3.80875
PSMF1	30451	10	3.80801
NSFL1C	30463	10	3.80745
GPCPD1	30550	10	3.80725
MKKS	30581	10	3.8025
SNRPB2	30615	10	3.80198
NAA20	30656	10	3.80125
CFAP61	30658	10	3.8008
NOL4L	30786	10	3.8003
RALY	30827	10	3.79922
EIF2S2	30829	10	3.79847
RBL1	30900	10	3.7979
SLC32A1	30933	10	3.79646
IFT52	30974	10	3.79512
GDAP1L1	30981	10	3.79496
RIMS4	30997	10	3.79489
DPM1	31120	10	3.79299
RAB22A	31179	10	3.79275
OGFR	31242	10	3.78994
PPDPF	31267	10	3.78808
ZNF512B	31292	10	3.78773
PCMTD2	31300	10	3.78375
MAP2K2	31478	10	3.78328
ANKRD24	31482	10	3.78219
UBXN6	31499	10	3.78145
PNPLA6	31591	10	3.77906
EVI5L	31608	10	3.77659
ZNF562	31659	10	3.77495
ZNF846	31665	10	3.77431
UBL5	31671	10	3.77343
PRKCSH	31733	10	3.77267
ZNF791	31781	10	3.77152
C19orf43	31794	10	3.77015
RAD23A	31812	10	3.76986
CCDC130	31825	10	3.76676
C19orf53	31828	10	3.76603
TECR	31864	10	3.76574
TPM4	31909	10	3.76538
ABHD8	31955	10	3.76464
YJEFN3	32042	10	3.76388
ZNF714	32089	10	3.76302
ZNF429	32101	10	3.76268
C19orf12	32203	10	3.76236
PDCD5	32229	10	3.76138
ZNF146	32366	10	3.75815
ZNF566	32373	10	3.75815
ZNF382	32380	10	3.75714
ZNF345	32390	10	3.75675
ZNF420	32393	10	3.75659
ZNF793	32407	10	3.75648
ZNF573	32416	10	3.75579
PSMD8	32432	10	3.75456
FBXO17	32458	10	3.75437
FBXO27	32459	10	3.75367
AKT2	32509	10	3.75182
STRN4	32758	10	3.75059
MEIS3	32777	10	3.75057
PRMT1	32883	10	3.74957
KCNC3	32912	10	3.74809
SHANK1	32929	10	3.74754
IGLON5	32967	10	3.74438
ZSCAN5A	33181	10	3.74309
ZNF667-AS1	33191	10	3.74133
ZNF814	33252	10	3.74067
ZSCAN18	33267	10	3.73855
TRIM28	33303	10	3.73819
TTTY10	33397	10	3.73617
YPEL1	33605	10	3.73487
GNAZ	33633	10	3.72735
SMARCB1	33655	10	3.72723
SNRPD3	33683	10	3.72652
HPS4	33725	10	3.72464
TPST2	33729	10	3.72299
SELM	33822	10	3.72228
DRG1	33833	10	3.72059
EIF4ENIF1	33834	10	3.72028
DEPDC5	33838	10	3.71995
RP1-90G24.10	33851	10	3.71971
HMGXB4	33889	10	3.71948
H1F0	33953	10	3.71787
CBX7	34004	10	3.71621
ATF4	34013	10	3.71477
TEF	34048	10	3.71363
WBP2NL	34070	10	3.71196
PARVB	34110	10	3.70927
HMGN1	34551	10	3.70732
PKNOX1	34597	10	3.70578
PFKL	34627	10	3.7048
NPHP4	144	9	3.70475
FBXO2	235	9	3.70409
EPB41	591	9	3.70369
WDR78	1172	9	3.70316
SERBP1	1178	9	3.70246
RP11-418J17.1	1703	9	3.70188
PLEKHO1	1896	9	3.70131
FAM78B	2303	9	3.69787
CACYBP	2428	9	3.69784
KCNF1	3373	9	3.69638
MEMO1	3604	9	3.69534
CEBPZOS	3647	9	3.69345
RMDN2	3657	9	3.6872
AUP1	4044	9	3.6863
RMND5A	4128	9	3.68588
EIF2AK3	4160	9	3.68439
LINC00342	4201	9	3.68192
TMEM127	4209	9	3.6786
KANSL3	4218	9	3.67834
CCNT2-AS1	4643	9	3.67819
HNMT	4661	9	3.67732
ORMDL1	5029	9	3.67687
C2orf80	5212	9	3.67463
RHBDD1	5402	9	3.67353
PPP1R7	5568	9	3.67313
AC018816.3	5619	9	3.67173
RP4-613B23.1	5952	9	3.67106
PCBP4	6164	9	3.66949
SFMBT1	6202	9	3.668
FILIP1L	6447	9	3.66767
IGSF11	6592	9	3.66632
MAATS1	6608	9	3.66456
EGFEM1P	7098	9	3.66293
MB21D2	7334	9	3.66167
RNF168	7405	9	3.66053
ARAP2	7752	9	3.6595
RP11-731J8.2	7845	9	3.6594
HERC6	8180	9	3.65789
MED10	8978	9	3.65679
CCNH	9601	9	3.65661
SAR1B	9981	9	3.65596
ADAM19	10309	9	3.65523
RNF44	10488	9	3.65355
TBC1D9B	10576	9	3.64985
TMEM170B	10754	9	3.6497
DTNBP1	10785	9	3.64927
GUSBP2	10906	9	3.64909
FIG4	11841	9	3.64856
HDAC2	11890	9	3.64848
GTF2H5	12253	9	3.64457
RP1-167A14.2	12328	9	3.64329
SNX8	12424	9	3.64208
SP4	12599	9	3.64184
HUS1	12872	9	3.64146
UPP1	12877	9	3.63996
STAG3L3	13082	9	3.63795
GRM3	13223	9	3.63608
CFAP69	13250	9	3.63594
AP1S1	13423	9	3.63457
POT1	13639	9	3.63248
C7orf73	13775	9	3.63048
RAB9B	14828	9	3.62949
LAMP2	14957	9	3.62859
BCAP31	15197	9	3.62741
BRCC3	15250	9	3.62701
ERICH1	15277	9	3.6245
CTD-2541M15.1	15309	9	3.62427
RP11-380I10.4	15607	9	3.62407
RBM12B	16196	9	3.62345
LAPTM4B	16243	9	3.6227
TBC1D31	16437	9	3.62049
TSNARE1	16587	9	3.61731
VPS28	16673	9	3.61706
EBLN3	17039	9	3.6156
GKAP1	17312	9	3.61523
ANKRD18CP	17484	9	3.61381
ANKS6	17511	9	3.61296
TXN	17611	9	3.61232
PTGR1	17620	9	3.61211
SEC16A	18007	9	3.60974
RABL6	18023	9	3.6097
PTDSS2	18105	9	3.60928
TALDO1	18123	9	3.60667
POLR2L	18134	9	3.60638
GTF2H1	18407	9	3.60229
LIN7C	18478	9	3.60219
OSBP	18765	9	3.60197
TMEM132A	18808	9	3.59988
STX5	18883	9	3.59978
RASGRP2	18951	9	3.59822
AP000487.6	19160	9	3.59761
ENDOD1	19464	9	3.59605
SAR1A	20561	9	3.59522
FAM149B1	20607	9	3.5948
ZSWIM8	20633	9	3.5905
SORCS3	21049	9	3.59049
INPP5A	21278	9	3.58823
ING4	21425	9	3.58798
C12orf57	21448	9	3.5876
DUSP16	21602	9	3.58723
ARNTL2	21754	9	3.58478
PFKM	21921	9	3.5845
CCDC184	21925	9	3.58438
CCDC65	21953	9	3.58113
LIMA1	22000	9	3.58023
CALCOCO1	22106	9	3.57676
OS9	22237	9	3.57223
CCDC59	22478	9	3.57015
TMTC3	22504	9	3.56977
PGAM1P5	22583	9	3.56793
ACTR6	22627	9	3.56436
ZCCHC8	22957	9	3.56418
USPL1	23305	9	3.563
COMMD6	23627	9	3.55934
TTC5	23912	9	3.55912
EGLN3	24112	9	3.55888
RAD51B	24492	9	3.55757
PNMA1	24576	9	3.55756
NRDE2	24746	9	3.55691
RPS27L	25650	9	3.5539
SNX1	25665	9	3.5526
C16orf13	26326	9	3.55234
HERPUD1	27284	9	3.55218
FAM192A	27290	9	3.55124
CES4A	27391	9	3.5508
RP11-192H23.4	28463	9	3.54942
OMG	28558	9	3.54897
CBX1	29053	9	3.54628
TEX2	29344	9	3.54608
SNRPD1	29972	9	3.54384
SS18	30017	9	3.54249
RIT2	30126	9	3.54186
DSEL	30313	9	3.54051
LZTS3	30499	9	3.54019
CST3	30705	9	3.53958
ERGIC3	30866	9	3.53881
L3MBTL1	30969	9	3.53848
SPPL2B	31414	9	3.53793
FZR1	31453	9	3.53536
DNMT1	31684	9	3.53478
SLC44A2	31706	9	3.53468
CAPNS1	32362	9	3.53466
DPF1	32424	9	3.53096
CTC-490E21.12	32528	9	3.53052
HNRNPUL1	32544	9	3.52779
POU2F2	32579	9	3.52745
CTC-444N24.11	33219	9	3.52652
TTTY15	33365	9	3.52526
RANBP1	33547	9	3.52355
CRKL	33576	9	3.52335
BCR	33635	9	3.52308
JOSD1	33989	9	3.5222
ARFGAP3	34093	9	3.52123
URB1	34442	9	3.52059
IFNAR2	34463	9	3.52004
PCP4	34562	9	3.51864
SYNC	658	8	3.51818
PPIE	781	8	3.51684
CMPK1	958	8	3.51672
NFIA	1118	8	3.51607
RP11-389O22.1	1629	8	3.50942
IRF2BP2	3096	8	3.50552
HEATR1	3131	8	3.50188
TSN	4510	8	3.49933
KLF7	5190	8	3.49811
EPHA4	5365	8	3.49685
USP40	5479	8	3.49663
GNAI2	6122	8	3.49593
THOC7	6286	8	3.49575
LINC00883	6484	8	3.49407
H1FX	6740	8	3.49376
POLN	7501	8	3.49171
UGDH-AS1	7789	8	3.49113
PRDM5	8399	8	3.49092
MYO10	9067	8	3.48945
NSA2	9489	8	3.48903
AGGF1	9520	8	3.4885
RASGRF2-AS1	9561	8	3.48838
CTD-2287O16.1	9807	8	3.487
PEX6	11363	8	3.48679
XPO5	11392	8	3.48662
PTP4A1	11543	8	3.48644
KHDC1	11587	8	3.48464
SMIM8	11691	8	3.48326
AK9	11840	8	3.48252
DSE	11901	8	3.48182
URGCP	12812	8	3.48106
ZMIZ2	12834	8	3.481
CCM2	12845	8	3.48082
AC004967.7	13324	8	3.47973
ZYX	13870	8	3.47954
IL3RA	14062	8	3.47875
IGBP1	14573	8	3.47659
DDX3P1	14648	8	3.47563
PRPS1	14855	8	3.47519
PLS3	14905	8	3.47446
TDRP	15276	8	3.47329
ARMC1	15953	8	3.47223
INTS8	16218	8	3.47042
NFIB	16809	8	3.46976
TMEM9B	18297	8	3.46889
ACBD5	20189	8	3.46763
MPP7	20202	8	3.46692
NCOA4	20375	8	3.46555
BMS1P1	20391	8	3.46295
KCNIP2	20984	8	3.46223
IPO8	21789	8	3.46097
SLC11A2	22016	8	3.46045
ULK1	23089	8	3.45921
EEF1DP3	23317	8	3.45196
SPRYD7	23501	8	3.44745
COL4A2	23824	8	3.44739
NEK9	24614	8	3.44469
FAM98B	25263	8	3.44391
DISP2	25301	8	3.44288
CHP1	25337	8	3.44152
SNAP23	25368	8	3.4371
RPS2	26398	8	3.43652
PDPK1	26443	8	3.43604
MINK1	27981	8	3.43574
RPAIN	28010	8	3.43535
SKA2	29233	8	3.42502
RAB40B	29735	8	3.42095
SEMA6B	31509	8	3.41952
CARM1	31712	8	3.41802
SUGP1	32038	8	3.41684
ZIM2	33206	8	3.41663
SC22CB-1E7.1	33846	8	3.41147
CSTB	34612	8	3.411
COL6A1	34671	8	3.41086
NTNG1	1507	7	3.40829
UCK2	2300	7	3.40825
ASAP2	3337	7	3.40566
EHD3	3596	7	3.40564
CEBPZ	3648	7	3.40532
DNAH6	4089	7	3.40389
UGGT1	4547	7	3.40239
EIF4E3	6335	7	3.39888
PLXNA1	6706	7	3.3972
SGCB	7874	7	3.39485
RP11-692D12.1	8028	7	3.39418
LIN54	8130	7	3.39394
H2AFZ	8250	7	3.39214
NAF1	8697	7	3.39213
GLRA3	8777	7	3.3909
RP11-774D14.1	9086	7	3.38865
GPR98	9627	7	3.38716
DCP2	9782	7	3.38628
CNOT6	10587	7	3.38597
PRRT1	11136	7	3.38595
TBC1D22B	11286	7	3.38574
BRAT1	12431	7	3.38559
RBM28	13658	7	3.38444
MCTS1	14959	7	3.38225
CSGALNACT1	15489	7	3.38211
KIF13B	15624	7	3.38199
ZHX2	16433	7	3.38106
FKBP15	17645	7	3.38094
GPSM1	18002	7	3.3806
IPMK	20469	7	3.3805
CD63	22146	7	3.376
LHFP	23381	7	3.37461
KLHL1	23602	7	3.37426
GPR176	25282	7	3.37286
PARP16	25696	7	3.37089
USP10	27705	7	3.36977
FRG1B	30748	7	3.36675
RPN2	30903	7	3.3661
RPRD1B	30918	7	3.36513
NCOA5	31045	7	3.36475
TCEA2	31295	7	3.36154
RTN2	32705	7	3.36141
KCNJ4	33980	7	3.36103
RP11-12M9.3	34038	7	3.35694
RRP7B	34088	7	3.35572
S100PBP	662	6	3.35496
CHTOP	2005	6	3.35173
GGPS1	3110	6	3.34708
SPOPL	4669	6	3.34639
AC016723.4	4836	6	3.34607
SELK	6215	6	3.34468
C3orf14	6277	6	3.34399
LARP7	8348	6	3.34191
FRG1	8899	6	3.34058
CCT5	9020	6	3.33896
TAF11	11232	6	3.33797
CDC5L	11415	6	3.33791
AKAP12	12207	6	3.33786
WIPI2	12452	6	3.33736
STK3	16254	6	3.33666
KIAA0196	16474	6	3.33046
IFT74	16890	6	3.33004
TLE1	17297	6	3.3293
POMT1	17920	6	3.32898
BRD3	17960	6	3.32822
CARS	18186	6	3.32595
ATG13	18637	6	3.3232
ASRGL1	18852	6	3.32313
CTD-2562J17.6	19263	6	3.32273
SYTL2	19354	6	3.32254
CCDC7	20248	6	3.32148
WBP1L	21007	6	3.32148
VPS29	22760	6	3.32019
MAPKAPK5	22781	6	3.31983
FGF9	23202	6	3.31752
TMTC4	23768	6	3.31745
TOX4	23955	6	3.31684
FOXG1	24068	6	3.3153
PNN	24180	6	3.31458
RAB15	24459	6	3.31191
RPS6KL1	24605	6	3.31131
CEP170B	24992	6	3.30953
THUMPD1	26765	6	3.30858
FAM96B	27386	6	3.30455
FAM195B	29684	6	3.29942
COPE	32022	6	3.29665
GSK3A	32584	6	3.29644
NF2	33782	6	3.29041
ZC3H7B	34047	6	3.28902
KIAA1644	34114	6	3.28613
WDTC1	542	5	3.28453
DSTYK	2739	5	3.28359
PCYOX1	3972	5	3.28237
MZT2A	4610	5	3.28135
NFE2L2	4940	5	3.27702
CCDC12	6027	5	3.27678
MSL2	6820	5	3.27276
COPS4	8132	5	3.27118
HNRNPA0	10021	5	3.26933
WTAP	12273	5	3.26863
ADAP1	12399	5	3.26624
STARD3NL	12769	5	3.26228
NUB1	13970	5	3.25874
GOLGA7	15755	5	3.25714
TCEB1	16040	5	3.25308
SUSD1	17629	5	3.25109
FBXW2	17699	5	3.24999
DPF2	18988	5	3.24794
GNS	22303	5	3.24463
NHLRC3	23378	5	3.24249
PCID2	23861	5	3.24248
LINC01551	24069	5	3.24132
PRPF39	24213	5	3.24079
ERH	24511	5	3.23971
RP11-106M3.3	25797	5	3.23871
FLOT2	28487	5	3.23397
EFTUD2	28956	5	3.22941
GPS1	29710	5	3.22724
VPS4B	30292	5	3.22723
TLE2	31437	5	3.2263
MAST3	31988	5	3.22197
FXYD7	32300	5	3.21786
DDI2	292	4	3.21744
CROCCP2	331	4	3.2122
GAS5	2416	4	3.21216
KCNT2	2604	4	3.21076
RBKS	3568	4	3.21002
PPP1CB	3578	4	3.20693
FAR2P2	4579	4	3.20094
ABHD5	5971	4	3.20088
LRRC58	6617	4	3.2004
SH3PXD2B	10425	4	3.20029
TNFRSF21	11437	4	3.19976
SPDYE3	13380	4	3.19545
SLC37A3	13822	4	3.19354
TCEAL5	14810	4	3.19157
INTS9	15617	4	3.18238
TMEM261	16787	4	3.18035
LRSAM1	17798	4	3.17883
PFKFB3	20001	4	3.1779
MALRD1	20127	4	3.17411
DCP1B	21339	4	3.16523
EAPP	24115	4	3.16267
RP11-654A16.3	26234	4	3.16237
CHMP4B	30823	4	3.14818
NNAT	30909	4	3.14651
CDC37	31697	4	3.14649
CARF	5155	3	3.14601
SLC16A14	5422	3	3.14101
CCNL1	7031	3	3.13767
MFAP3	10277	3	3.13518
EIF3B	12426	3	3.13232
SUMF2	12931	3	3.13203
SBDS	13053	3	3.13195
PREX2	15984	3	3.12878
SH3GLB2	17859	3	3.12735
TRMT112	18939	3	3.12572
TMEM72-AS1	20347	3	3.12428
RPAP3	21901	3	3.12359
ERP29	22786	3	3.12223
SMCR5	28284	3	3.12102
MMD	29174	3	3.12038
MXRA7	29555	3	3.11977
C19orf66	31679	3	3.11744
ZNF667	33190	3	3.11731
GGA1	33944	3	3.1063
TTF2	1689	2	3.10298
PIGX	7413	2	3.10289
GSTCD	8290	2	3.10142
TBPL1	12031	2	3.0913
MEST	13721	2	3.08839
CLEC2L	13816	2	3.08526
ARPC5L	17764	2	3.08318
PSMD13	18093	2	3.08008
TET1	20536	2	3.07591
GRK5	21156	2	3.06873
FAM101A	22997	2	3.06731
PTMAP5	23672	2	3.06256
C15orf27	25901	2	3.06175
PRPF6	31293	2	3.05914
ZFP30	32412	2	3.05283
RPS4Y1	33311	2	3.05131
TPRG1L	123	1	3.04523
QSOX1	2485	1	3.04447
ZNF197	5984	1	3.03501
ABHD6	6253	1	3.03477
LINC00884	7356	1	3.03072
KB-1507C5.2	16311	1	3.02268
TBCEL	19759	1	3.02225
FBXO18	19995	1	3.0182
PHLDA1	22423	1	3.01658
CUL4A	23862	1	3.01166
ANP32A	25753	1	3.00797
OSBPL2	31220	1	3.00442

[truncated: 21 more sheets: IN-SST_8_6, IN-SST_9_7, IN-SST_10_4, L2_3_1_5, L2_3_5_25, L2_3_7_10, L2_3_9_7, L4_4_15, L5_6_1_8, L5_6_2_9, L5_6_3_12, L5_6_4_10, L5_6_5_7, L5_6_6_4, L5_6_7_9, L5_6_8_6, L5_6_9_12, L5_6_10_9, L5_6_CC_5_3, L5_6_CC_7_13 …]
