# Supplementary material for: Gene Module Analysis Reveals Cell-Type Specificity and Potential Target Genes in Autism’s Pathogenesis
Source: Biomedicines. 2021 Apr 10;9(4):410. doi: 10.3390/biomedicines9040410 (PMC8069308; doi:10.3390/biomedicines9040410)
Supplement: Supplementary file 1 [file biomedicines-09-00410-s001.zip › Supplementary Table S3.xlsx]

## Sheet: AST-PP_2_5
ONTOLOGY	ID	Description	GeneRatio	BgRatio	pvalue	p.adjust	qvalue	geneID	Count
BP	GO:0061564	axon development	56/553	490/14532	1.34805e-13	6.40996e-10	5.30563e-10	ENSG00000127603/ENSG00000116641/ENSG00000118200/ENSG00000171055/ENSG00000179915/ENSG00000115310/ENSG00000066032/ENSG00000204217/ENSG00000173166/ENSG00000118263/ENSG00000115414/ENSG00000182606/ENSG00000185008/ENSG00000073803/ENSG00000189058/ENSG00000018189/ENSG00000138696/ENSG00000182168/ENSG00000129116/ENSG00000038382/ENSG00000184349/ENSG00000137285/ENSG00000010017/ENSG00000112715/ENSG00000010810…	56
BP	GO:0007409	axonogenesis	52/553	450/14532	6.92709e-13	1.64692e-09	1.36318e-09	ENSG00000127603/ENSG00000116641/ENSG00000171055/ENSG00000179915/ENSG00000115310/ENSG00000066032/ENSG00000204217/ENSG00000173166/ENSG00000118263/ENSG00000115414/ENSG00000182606/ENSG00000185008/ENSG00000073803/ENSG00000018189/ENSG00000138696/ENSG00000182168/ENSG00000129116/ENSG00000038382/ENSG00000184349/ENSG00000137285/ENSG00000010017/ENSG00000112715/ENSG00000010810/ENSG00000075624/ENSG00000158321…	52
BP	GO:0034329	cell junction assembly	47/553	393/14532	2.76244e-12	4.37846e-09	3.62412e-09	ENSG00000127603/ENSG00000116489/ENSG00000135744/ENSG00000179915/ENSG00000071054/ENSG00000169756/ENSG00000178568/ENSG00000115414/ENSG00000185008/ENSG00000189058/ENSG00000151834/ENSG00000150471/ENSG00000145362/ENSG00000150625/ENSG00000169862/ENSG00000081189/ENSG00000184349/ENSG00000134982/ENSG00000112715/ENSG00000151914/ENSG00000135298/ENSG00000152661/ENSG00000075624/ENSG00000187391/ENSG00000128536…	47
BP	GO:0010632	regulation of epithelial cell migration	29/553	206/14532	1.09355e-09	1.29996e-06	1.076e-06	ENSG00000127603/ENSG00000162407/ENSG00000135821/ENSG00000092969/ENSG00000135744/ENSG00000117020/ENSG00000171132/ENSG00000115310/ENSG00000071054/ENSG00000204217/ENSG00000114861/ENSG00000138685/ENSG00000081189/ENSG00000112715/ENSG00000105894/ENSG00000136848/ENSG00000099250/ENSG00000150760/ENSG00000061273/ENSG00000133121/ENSG00000100644/ENSG00000166068/ENSG00000103769/ENSG00000196712/ENSG00000141376…	29
BP	GO:0001667	ameboidal-type cell migration	40/553	366/14532	1.85627e-09	1.55121e-06	1.28396e-06	ENSG00000127603/ENSG00000162407/ENSG00000135821/ENSG00000092969/ENSG00000135744/ENSG00000117020/ENSG00000171132/ENSG00000115310/ENSG00000071054/ENSG00000204217/ENSG00000178568/ENSG00000115414/ENSG00000114861/ENSG00000138685/ENSG00000081189/ENSG00000112715/ENSG00000131016/ENSG00000146535/ENSG00000105894/ENSG00000136848/ENSG00000150093/ENSG00000099250/ENSG00000150347/ENSG00000150760/ENSG00000061273…	40
BP	GO:0010975	regulation of neuron projection development	47/553	476/14532	1.99273e-09	1.55121e-06	1.28396e-06	ENSG00000127603/ENSG00000118200/ENSG00000135744/ENSG00000115310/ENSG00000115355/ENSG00000066032/ENSG00000071054/ENSG00000204217/ENSG00000115414/ENSG00000182606/ENSG00000185008/ENSG00000160145/ENSG00000073803/ENSG00000018189/ENSG00000138814/ENSG00000081189/ENSG00000184349/ENSG00000152377/ENSG00000137285/ENSG00000112715/ENSG00000135298/ENSG00000010810/ENSG00000185345/ENSG00000187391/ENSG00000257923…	47
BP	GO:0030335	positive regulation of cell migration	47/553	478/14532	2.28358e-09	1.55121e-06	1.28396e-06	ENSG00000162407/ENSG00000116641/ENSG00000142871/ENSG00000117525/ENSG00000092969/ENSG00000135744/ENSG00000117020/ENSG00000171132/ENSG00000115310/ENSG00000071054/ENSG00000152127/ENSG00000138448/ENSG00000204217/ENSG00000115414/ENSG00000068024/ENSG00000114861/ENSG00000018189/ENSG00000138814/ENSG00000138685/ENSG00000134982/ENSG00000079691/ENSG00000112715/ENSG00000131016/ENSG00000128512/ENSG00000105894…	47
BP	GO:2000147	positive regulation of cell motility	48/553	498/14532	2.9465e-09	1.75132e-06	1.4496e-06	ENSG00000162407/ENSG00000116641/ENSG00000142871/ENSG00000117525/ENSG00000092969/ENSG00000135744/ENSG00000117020/ENSG00000171132/ENSG00000115310/ENSG00000071054/ENSG00000152127/ENSG00000138448/ENSG00000204217/ENSG00000115414/ENSG00000068024/ENSG00000114861/ENSG00000018189/ENSG00000138814/ENSG00000138685/ENSG00000134982/ENSG00000079691/ENSG00000112715/ENSG00000131016/ENSG00000128512/ENSG00000105894…	48
MF	GO:0050839	cell adhesion molecule binding	46/543	473/14520	2.78572e-09	1.95836e-06	1.79752e-06	ENSG00000077549/ENSG00000127603/ENSG00000085832/ENSG00000142871/ENSG00000117519/ENSG00000116489/ENSG00000179915/ENSG00000115310/ENSG00000066032/ENSG00000157827/ENSG00000138448/ENSG00000115415/ENSG00000204217/ENSG00000115414/ENSG00000124831/ENSG00000138685/ENSG00000109472/ENSG00000169862/ENSG00000153113/ENSG00000151914/ENSG00000122545/ENSG00000128536/ENSG00000106278/ENSG00000105894/ENSG00000146938…	46
BP	GO:0010631	epithelial cell migration	31/553	262/14532	2.05566e-08	1.08607e-05	8.98961e-06	ENSG00000127603/ENSG00000162407/ENSG00000135821/ENSG00000092969/ENSG00000135744/ENSG00000117020/ENSG00000171132/ENSG00000115310/ENSG00000071054/ENSG00000204217/ENSG00000114861/ENSG00000138685/ENSG00000081189/ENSG00000112715/ENSG00000105894/ENSG00000136848/ENSG00000150093/ENSG00000099250/ENSG00000150760/ENSG00000061273/ENSG00000133121/ENSG00000100644/ENSG00000166068/ENSG00000103769/ENSG00000196712…	31
BP	GO:0022604	regulation of cell morphogenesis	44/553	466/14532	2.56095e-08	1.16144e-05	9.61342e-06	ENSG00000077549/ENSG00000159023/ENSG00000127603/ENSG00000115310/ENSG00000169756/ENSG00000157827/ENSG00000204217/ENSG00000115414/ENSG00000182606/ENSG00000185008/ENSG00000160145/ENSG00000073803/ENSG00000018189/ENSG00000138814/ENSG00000184349/ENSG00000137285/ENSG00000079691/ENSG00000112715/ENSG00000135298/ENSG00000146247/ENSG00000010810/ENSG00000185345/ENSG00000146535/ENSG00000122545/ENSG00000257923…	44
BP	GO:0090132	epithelium migration	31/553	265/14532	2.68682e-08	1.16144e-05	9.61342e-06	ENSG00000127603/ENSG00000162407/ENSG00000135821/ENSG00000092969/ENSG00000135744/ENSG00000117020/ENSG00000171132/ENSG00000115310/ENSG00000071054/ENSG00000204217/ENSG00000114861/ENSG00000138685/ENSG00000081189/ENSG00000112715/ENSG00000105894/ENSG00000136848/ENSG00000150093/ENSG00000099250/ENSG00000150760/ENSG00000061273/ENSG00000133121/ENSG00000100644/ENSG00000166068/ENSG00000103769/ENSG00000196712…	31
BP	GO:0050808	synapse organization	39/553	388/14532	3.07395e-08	1.21805e-05	1.0082e-05	ENSG00000162599/ENSG00000179915/ENSG00000066032/ENSG00000115183/ENSG00000178568/ENSG00000121440/ENSG00000185008/ENSG00000160145/ENSG00000151834/ENSG00000150471/ENSG00000138758/ENSG00000152583/ENSG00000150625/ENSG00000169862/ENSG00000081189/ENSG00000153113/ENSG00000184349/ENSG00000135298/ENSG00000010810/ENSG00000075624/ENSG00000187391/ENSG00000091129/ENSG00000105894/ENSG00000146938/ENSG00000079482…	39
CC	GO:0098978	glutamatergic synapse	35/560	342/15339	3.79908e-08	1.30585e-05	1.06821e-05	ENSG00000085832/ENSG00000058668/ENSG00000179915/ENSG00000178568/ENSG00000157087/ENSG00000163618/ENSG00000150471/ENSG00000138758/ENSG00000152583/ENSG00000138814/ENSG00000150625/ENSG00000112851/ENSG00000010810/ENSG00000075624/ENSG00000091129/ENSG00000146938/ENSG00000079482/ENSG00000120910/ENSG00000034677/ENSG00000110436/ENSG00000148948/ENSG00000150672/ENSG00000150093/ENSG00000099250/ENSG00000185737…	35
CC	GO:0031252	cell leading edge	38/560	395/15339	5.15129e-08	1.30585e-05	1.06821e-05	ENSG00000127603/ENSG00000143776/ENSG00000115355/ENSG00000115977/ENSG00000066032/ENSG00000138448/ENSG00000173166/ENSG00000185008/ENSG00000114790/ENSG00000151834/ENSG00000018189/ENSG00000163629/ENSG00000182168/ENSG00000129116/ENSG00000164199/ENSG00000134982/ENSG00000113645/ENSG00000079691/ENSG00000151914/ENSG00000146426/ENSG00000128585/ENSG00000174469/ENSG00000156011/ENSG00000104635/ENSG00000107201…	38
CC	GO:0099572	postsynaptic specialization	34/560	341/15339	1.12319e-07	1.63871e-05	1.3405e-05	ENSG00000159023/ENSG00000184588/ENSG00000117519/ENSG00000171385/ENSG00000115310/ENSG00000066032/ENSG00000115183/ENSG00000204217/ENSG00000178568/ENSG00000157087/ENSG00000047849/ENSG00000144847/ENSG00000184985/ENSG00000138758/ENSG00000169862/ENSG00000152377/ENSG00000113742/ENSG00000010810/ENSG00000187391/ENSG00000091129/ENSG00000146938/ENSG00000156011/ENSG00000164929/ENSG00000148948/ENSG00000134569…	34
CC	GO:0098984	neuron to neuron synapse	34/560	343/15339	1.29287e-07	1.63871e-05	1.3405e-05	ENSG00000159023/ENSG00000184588/ENSG00000117519/ENSG00000115310/ENSG00000066032/ENSG00000115183/ENSG00000204217/ENSG00000178568/ENSG00000157087/ENSG00000047849/ENSG00000144847/ENSG00000184985/ENSG00000138758/ENSG00000169862/ENSG00000152377/ENSG00000113742/ENSG00000010810/ENSG00000187391/ENSG00000091129/ENSG00000146938/ENSG00000156011/ENSG00000034677/ENSG00000164929/ENSG00000148948/ENSG00000134569…	34
BP	GO:0090130	tissue migration	31/553	271/14532	4.52918e-08	1.65663e-05	1.37122e-05	ENSG00000127603/ENSG00000162407/ENSG00000135821/ENSG00000092969/ENSG00000135744/ENSG00000117020/ENSG00000171132/ENSG00000115310/ENSG00000071054/ENSG00000204217/ENSG00000114861/ENSG00000138685/ENSG00000081189/ENSG00000112715/ENSG00000105894/ENSG00000136848/ENSG00000150093/ENSG00000099250/ENSG00000150760/ENSG00000061273/ENSG00000133121/ENSG00000100644/ENSG00000166068/ENSG00000103769/ENSG00000196712…	31
CC	GO:0014069	postsynaptic density	32/560	317/15339	2.01227e-07	2.04044e-05	1.66913e-05	ENSG00000159023/ENSG00000184588/ENSG00000117519/ENSG00000115310/ENSG00000066032/ENSG00000115183/ENSG00000204217/ENSG00000178568/ENSG00000157087/ENSG00000047849/ENSG00000144847/ENSG00000184985/ENSG00000169862/ENSG00000152377/ENSG00000113742/ENSG00000010810/ENSG00000187391/ENSG00000091129/ENSG00000146938/ENSG00000156011/ENSG00000164929/ENSG00000148948/ENSG00000134569/ENSG00000150672/ENSG00000136754…	32
CC	GO:0032279	asymmetric synapse	32/560	321/15339	2.67672e-07	2.26183e-05	1.85022e-05	ENSG00000159023/ENSG00000184588/ENSG00000117519/ENSG00000115310/ENSG00000066032/ENSG00000115183/ENSG00000204217/ENSG00000178568/ENSG00000157087/ENSG00000047849/ENSG00000144847/ENSG00000184985/ENSG00000169862/ENSG00000152377/ENSG00000113742/ENSG00000010810/ENSG00000187391/ENSG00000091129/ENSG00000146938/ENSG00000156011/ENSG00000164929/ENSG00000148948/ENSG00000134569/ENSG00000150672/ENSG00000136754…	32
BP	GO:0042060	wound healing	45/553	499/14532	6.94486e-08	2.35877e-05	1.95239e-05	ENSG00000077549/ENSG00000127603/ENSG00000162407/ENSG00000142871/ENSG00000117525/ENSG00000116489/ENSG00000092969/ENSG00000171132/ENSG00000178568/ENSG00000115414/ENSG00000135919/ENSG00000184500/ENSG00000188313/ENSG00000189058/ENSG00000138814/ENSG00000138685/ENSG00000079691/ENSG00000151914/ENSG00000010810/ENSG00000152661/ENSG00000197442/ENSG00000146535/ENSG00000075624/ENSG00000198898/ENSG00000105894…	45
CC	GO:0015629	actin cytoskeleton	41/560	488/15339	6.0914e-07	4.41192e-05	3.60904e-05	ENSG00000077549/ENSG00000127603/ENSG00000117519/ENSG00000116489/ENSG00000143776/ENSG00000155816/ENSG00000066032/ENSG00000068024/ENSG00000170011/ENSG00000160145/ENSG00000145012/ENSG00000138758/ENSG00000129116/ENSG00000079691/ENSG00000010810/ENSG00000075624/ENSG00000122545/ENSG00000158321/ENSG00000198898/ENSG00000079482/ENSG00000153317/ENSG00000107201/ENSG00000165495/ENSG00000078114/ENSG00000107863…	41
BP	GO:0010634	positive regulation of epithelial cell migration	20/553	134/14532	1.62419e-07	5.14867e-05	4.26164e-05	ENSG00000162407/ENSG00000092969/ENSG00000135744/ENSG00000117020/ENSG00000171132/ENSG00000115310/ENSG00000071054/ENSG00000204217/ENSG00000114861/ENSG00000138685/ENSG00000112715/ENSG00000099250/ENSG00000150760/ENSG00000061273/ENSG00000100644/ENSG00000103769/ENSG00000141376/ENSG00000154229/ENSG00000125398/ENSG00000166974	20
MF	GO:0005088	Ras guanyl-nucleotide exchange factor activity	20/543	136/14520	1.57367e-07	5.53144e-05	5.07715e-05	ENSG00000132694/ENSG00000143344/ENSG00000118873/ENSG00000163947/ENSG00000160145/ENSG00000114790/ENSG00000138670/ENSG00000038382/ENSG00000146426/ENSG00000104728/ENSG00000046889/ENSG00000184014/ENSG00000133812/ENSG00000196914/ENSG00000150760/ENSG00000152767/ENSG00000102606/ENSG00000174485/ENSG00000170776/ENSG00000205726	20
BP	GO:0046578	regulation of Ras protein signal transduction	27/553	231/14532	2.1778e-07	6.47216e-05	5.35711e-05	ENSG00000132694/ENSG00000092969/ENSG00000143772/ENSG00000071054/ENSG00000163947/ENSG00000160145/ENSG00000114790/ENSG00000113916/ENSG00000038382/ENSG00000146426/ENSG00000158321/ENSG00000079482/ENSG00000104728/ENSG00000156011/ENSG00000104695/ENSG00000046889/ENSG00000136848/ENSG00000196914/ENSG00000150093/ENSG00000099250/ENSG00000152767/ENSG00000185950/ENSG00000102606/ENSG00000170776/ENSG00000196712…	27
BP	GO:0007411	axon guidance	29/553	264/14532	2.95289e-07	7.78425e-05	6.44315e-05	ENSG00000171055/ENSG00000179915/ENSG00000204217/ENSG00000118263/ENSG00000185008/ENSG00000138696/ENSG00000182168/ENSG00000129116/ENSG00000038382/ENSG00000184349/ENSG00000137285/ENSG00000010017/ENSG00000112715/ENSG00000010810/ENSG00000091129/ENSG00000079482/ENSG00000092964/ENSG00000182197/ENSG00000033327/ENSG00000099250/ENSG00000151892/ENSG00000185950/ENSG00000021645/ENSG00000100784/ENSG00000067141…	29
BP	GO:0097485	neuron projection guidance	29/553	265/14532	3.19964e-07	7.78425e-05	6.44315e-05	ENSG00000171055/ENSG00000179915/ENSG00000204217/ENSG00000118263/ENSG00000185008/ENSG00000138696/ENSG00000182168/ENSG00000129116/ENSG00000038382/ENSG00000184349/ENSG00000137285/ENSG00000010017/ENSG00000112715/ENSG00000010810/ENSG00000091129/ENSG00000079482/ENSG00000092964/ENSG00000182197/ENSG00000033327/ENSG00000099250/ENSG00000151892/ENSG00000185950/ENSG00000021645/ENSG00000100784/ENSG00000067141…	29
BP	GO:0007044	cell-substrate junction assembly	16/553	92/14532	3.36638e-07	7.78425e-05	6.44315e-05	ENSG00000127603/ENSG00000071054/ENSG00000169756/ENSG00000115414/ENSG00000189058/ENSG00000184349/ENSG00000112715/ENSG00000151914/ENSG00000149177/ENSG00000099250/ENSG00000095637/ENSG00000102606/ENSG00000072110/ENSG00000103647/ENSG00000141376/ENSG00000124145	16
BP	GO:0150115	cell-substrate junction organization	16/553	92/14532	3.36638e-07	7.78425e-05	6.44315e-05	ENSG00000127603/ENSG00000071054/ENSG00000169756/ENSG00000115414/ENSG00000189058/ENSG00000184349/ENSG00000112715/ENSG00000151914/ENSG00000149177/ENSG00000099250/ENSG00000095637/ENSG00000102606/ENSG00000072110/ENSG00000103647/ENSG00000141376/ENSG00000124145	16
BP	GO:1903827	regulation of cellular protein localization	43/553	493/14532	3.463e-07	7.78425e-05	6.44315e-05	ENSG00000159023/ENSG00000264522/ENSG00000135821/ENSG00000171132/ENSG00000115310/ENSG00000115355/ENSG00000175497/ENSG00000178568/ENSG00000138376/ENSG00000135926/ENSG00000123983/ENSG00000181555/ENSG00000152977/ENSG00000189058/ENSG00000018189/ENSG00000170390/ENSG00000134982/ENSG00000010810/ENSG00000185345/ENSG00000075624/ENSG00000105894/ENSG00000186480/ENSG00000079482/ENSG00000147324/ENSG00000120910…	43
BP	GO:0007160	cell-matrix adhesion	25/553	208/14532	3.60154e-07	7.78425e-05	6.44315e-05	ENSG00000127603/ENSG00000071054/ENSG00000169756/ENSG00000138448/ENSG00000115414/ENSG00000113916/ENSG00000189058/ENSG00000184349/ENSG00000112715/ENSG00000128585/ENSG00000026508/ENSG00000149177/ENSG00000131626/ENSG00000150093/ENSG00000099250/ENSG00000035403/ENSG00000095637/ENSG00000135404/ENSG00000102606/ENSG00000072110/ENSG00000103647/ENSG00000141503/ENSG00000196712/ENSG00000141376/ENSG00000124145	25
CC	GO:0030055	cell-substrate junction	35/560	398/15339	1.46633e-06	9.29287e-05	7.60177e-05	ENSG00000116641/ENSG00000117519/ENSG00000071054/ENSG00000169756/ENSG00000138448/ENSG00000145012/ENSG00000129116/ENSG00000112851/ENSG00000145819/ENSG00000151914/ENSG00000152661/ENSG00000131016/ENSG00000146535/ENSG00000075624/ENSG00000085063/ENSG00000026508/ENSG00000131626/ENSG00000150093/ENSG00000099250/ENSG00000035403/ENSG00000095637/ENSG00000058272/ENSG00000102606/ENSG00000072110/ENSG00000133961…	35
BP	GO:0016358	dendrite development	26/553	225/14532	4.57068e-07	9.44938e-05	7.8214e-05	ENSG00000118200/ENSG00000066032/ENSG00000118263/ENSG00000182606/ENSG00000160145/ENSG00000138814/ENSG00000169862/ENSG00000081189/ENSG00000135298/ENSG00000010810/ENSG00000049618/ENSG00000257923/ENSG00000105894/ENSG00000046889/ENSG00000153317/ENSG00000136848/ENSG00000134569/ENSG00000183049/ENSG00000136754/ENSG00000150093/ENSG00000099250/ENSG00000185532/ENSG00000152767/ENSG00000141503/ENSG00000100320…	26
BP	GO:0010770	positive regulation of cell morphogenesis involved in differentiation	20/553	145/14532	5.99974e-07	0.00011887	9.83904e-05	ENSG00000127603/ENSG00000169756/ENSG00000204217/ENSG00000115414/ENSG00000182606/ENSG00000185008/ENSG00000160145/ENSG00000073803/ENSG00000018189/ENSG00000184349/ENSG00000137285/ENSG00000079691/ENSG00000112715/ENSG00000257923/ENSG00000099250/ENSG00000150760/ENSG00000102606/ENSG00000103769/ENSG00000169032/ENSG00000140538	20
BP	GO:0010594	regulation of endothelial cell migration	20/553	146/14532	6.71002e-07	0.000127625	0.000105637	ENSG00000162407/ENSG00000135821/ENSG00000135744/ENSG00000117020/ENSG00000204217/ENSG00000114861/ENSG00000138685/ENSG00000081189/ENSG00000112715/ENSG00000105894/ENSG00000136848/ENSG00000099250/ENSG00000061273/ENSG00000133121/ENSG00000100644/ENSG00000166068/ENSG00000196712/ENSG00000141376/ENSG00000154229/ENSG00000173482	20
BP	GO:0001764	neuron migration	20/553	147/14532	7.49631e-07	0.000137096	0.000113477	ENSG00000134369/ENSG00000066032/ENSG00000178568/ENSG00000152580/ENSG00000150471/ENSG00000150625/ENSG00000081189/ENSG00000152377/ENSG00000137285/ENSG00000112715/ENSG00000010810/ENSG00000152661/ENSG00000158321/ENSG00000091129/ENSG00000136848/ENSG00000099250/ENSG00000185532/ENSG00000185737/ENSG00000140538/ENSG00000168610	20
MF	GO:0045296	cadherin binding	31/543	311/14520	6.78988e-07	0.000144072	0.00013224	ENSG00000077549/ENSG00000127603/ENSG00000085832/ENSG00000117519/ENSG00000116489/ENSG00000115310/ENSG00000066032/ENSG00000157827/ENSG00000115415/ENSG00000204217/ENSG00000124831/ENSG00000169862/ENSG00000153113/ENSG00000122545/ENSG00000128536/ENSG00000153317/ENSG00000136848/ENSG00000149177/ENSG00000067057/ENSG00000136754/ENSG00000150093/ENSG00000035403/ENSG00000133961/ENSG00000104067/ENSG00000186260…	31
MF	GO:0005089	Rho guanyl-nucleotide exchange factor activity	14/543	78/14520	9.9996e-07	0.000144072	0.00013224	ENSG00000132694/ENSG00000163947/ENSG00000160145/ENSG00000114790/ENSG00000038382/ENSG00000146426/ENSG00000104728/ENSG00000046889/ENSG00000196914/ENSG00000150760/ENSG00000152767/ENSG00000102606/ENSG00000170776/ENSG00000205726	14
MF	GO:0004674	protein serine/threonine kinase activity	37/543	417/14520	1.0247e-06	0.000144072	0.00013224	ENSG00000143776/ENSG00000117020/ENSG00000049323/ENSG00000011566/ENSG00000171132/ENSG00000115977/ENSG00000071054/ENSG00000204217/ENSG00000160145/ENSG00000073803/ENSG00000138696/ENSG00000170390/ENSG00000038382/ENSG00000069020/ENSG00000113712/ENSG00000197442/ENSG00000058091/ENSG00000064393/ENSG00000104375/ENSG00000119408/ENSG00000170145/ENSG00000160584/ENSG00000183049/ENSG00000185532/ENSG00000107779…	37
CC	GO:0005925	focal adhesion	34/560	391/15339	2.66307e-06	0.00015002	0.000122719	ENSG00000116641/ENSG00000117519/ENSG00000071054/ENSG00000169756/ENSG00000138448/ENSG00000145012/ENSG00000129116/ENSG00000145819/ENSG00000151914/ENSG00000152661/ENSG00000131016/ENSG00000146535/ENSG00000075624/ENSG00000085063/ENSG00000026508/ENSG00000131626/ENSG00000150093/ENSG00000099250/ENSG00000035403/ENSG00000095637/ENSG00000058272/ENSG00000102606/ENSG00000072110/ENSG00000133961/ENSG00000166710…	34
MF	GO:0005085	guanyl-nucleotide exchange factor activity	24/543	212/14520	1.34633e-06	0.000157745	0.00014479	ENSG00000116641/ENSG00000132694/ENSG00000143344/ENSG00000118873/ENSG00000163947/ENSG00000160145/ENSG00000114790/ENSG00000138670/ENSG00000038382/ENSG00000146426/ENSG00000128512/ENSG00000104728/ENSG00000156011/ENSG00000046889/ENSG00000160271/ENSG00000184014/ENSG00000133812/ENSG00000196914/ENSG00000150760/ENSG00000152767/ENSG00000102606/ENSG00000174485/ENSG00000170776/ENSG00000205726	24
BP	GO:0051056	regulation of small GTPase mediated signal transduction	32/553	326/14532	9.23418e-07	0.000162624	0.000134607	ENSG00000132694/ENSG00000092969/ENSG00000143772/ENSG00000071054/ENSG00000163947/ENSG00000160145/ENSG00000114790/ENSG00000113916/ENSG00000038382/ENSG00000145819/ENSG00000146426/ENSG00000158321/ENSG00000079482/ENSG00000104728/ENSG00000156011/ENSG00000104695/ENSG00000046889/ENSG00000136848/ENSG00000196914/ENSG00000107863/ENSG00000150093/ENSG00000099250/ENSG00000133121/ENSG00000152767/ENSG00000185950…	32
BP	GO:0045666	positive regulation of neuron differentiation	33/553	344/14532	1.04565e-06	0.000177573	0.00014698	ENSG00000127603/ENSG00000135744/ENSG00000084676/ENSG00000204217/ENSG00000115414/ENSG00000182606/ENSG00000185008/ENSG00000160145/ENSG00000073803/ENSG00000113916/ENSG00000018189/ENSG00000081189/ENSG00000184349/ENSG00000137285/ENSG00000112715/ENSG00000010810/ENSG00000185345/ENSG00000187391/ENSG00000257923/ENSG00000091129/ENSG00000105894/ENSG00000078725/ENSG00000136848/ENSG00000183049/ENSG00000148516…	33
BP	GO:0031589	cell-substrate adhesion	32/553	329/14532	1.12897e-06	0.000183843	0.00015217	ENSG00000127603/ENSG00000142871/ENSG00000171132/ENSG00000071054/ENSG00000169756/ENSG00000138448/ENSG00000115414/ENSG00000113916/ENSG00000189058/ENSG00000184349/ENSG00000152377/ENSG00000079691/ENSG00000112715/ENSG00000128585/ENSG00000105894/ENSG00000026508/ENSG00000149084/ENSG00000149177/ENSG00000131626/ENSG00000150093/ENSG00000099250/ENSG00000035403/ENSG00000095637/ENSG00000150760/ENSG00000135404…	32
BP	GO:0043087	regulation of GTPase activity	39/553	446/14532	1.15989e-06	0.000183843	0.00015217	ENSG00000116641/ENSG00000132694/ENSG00000118873/ENSG00000071054/ENSG00000169756/ENSG00000157985/ENSG00000160145/ENSG00000113916/ENSG00000109680/ENSG00000164327/ENSG00000184349/ENSG00000145819/ENSG00000135298/ENSG00000164506/ENSG00000146426/ENSG00000128512/ENSG00000079482/ENSG00000104728/ENSG00000046889/ENSG00000153317/ENSG00000156052/ENSG00000136848/ENSG00000133812/ENSG00000196914/ENSG00000107863…	39
CC	GO:0005911	cell-cell junction	34/560	397/15339	3.72475e-06	0.000188845	0.000154479	ENSG00000162407/ENSG00000081026/ENSG00000116539/ENSG00000143776/ENSG00000066032/ENSG00000169756/ENSG00000116117/ENSG00000144847/ENSG00000150471/ENSG00000138814/ENSG00000145362/ENSG00000169862/ENSG00000184349/ENSG00000134982/ENSG00000152661/ENSG00000135541/ENSG00000187391/ENSG00000174469/ENSG00000107201/ENSG00000149177/ENSG00000182985/ENSG00000150093/ENSG00000148498/ENSG00000035403/ENSG00000095637…	34
BP	GO:0031346	positive regulation of cell projection organization	34/553	365/14532	1.4023e-06	0.000214411	0.000177471	ENSG00000127603/ENSG00000135744/ENSG00000115355/ENSG00000204217/ENSG00000115414/ENSG00000068024/ENSG00000182606/ENSG00000185008/ENSG00000160145/ENSG00000073803/ENSG00000018189/ENSG00000150625/ENSG00000184349/ENSG00000134982/ENSG00000137285/ENSG00000079691/ENSG00000112715/ENSG00000010810/ENSG00000185345/ENSG00000122545/ENSG00000158321/ENSG00000187391/ENSG00000257923/ENSG00000105894/ENSG00000136848…	34
BP	GO:0048041	focal adhesion assembly	14/553	79/14532	1.44293e-06	0.000214411	0.000177471	ENSG00000127603/ENSG00000071054/ENSG00000169756/ENSG00000189058/ENSG00000184349/ENSG00000112715/ENSG00000149177/ENSG00000099250/ENSG00000095637/ENSG00000102606/ENSG00000072110/ENSG00000103647/ENSG00000141376/ENSG00000124145	14
BP	GO:0099173	postsynapse organization	20/553	155/14532	1.75304e-06	0.000238704	0.000197579	ENSG00000179915/ENSG00000115183/ENSG00000160145/ENSG00000169862/ENSG00000010810/ENSG00000075624/ENSG00000187391/ENSG00000091129/ENSG00000105894/ENSG00000146938/ENSG00000079482/ENSG00000134569/ENSG00000150672/ENSG00000099250/ENSG00000171723/ENSG00000072110/ENSG00000140538/ENSG00000140443/ENSG00000184009/ENSG00000171867	20
BP	GO:0010810	regulation of cell-substrate adhesion	23/553	197/14532	1.75702e-06	0.000238704	0.000197579	ENSG00000127603/ENSG00000142871/ENSG00000171132/ENSG00000071054/ENSG00000169756/ENSG00000115414/ENSG00000113916/ENSG00000189058/ENSG00000184349/ENSG00000152377/ENSG00000079691/ENSG00000112715/ENSG00000105894/ENSG00000149084/ENSG00000149177/ENSG00000099250/ENSG00000150760/ENSG00000102606/ENSG00000103647/ENSG00000141503/ENSG00000196712/ENSG00000141376/ENSG00000124145	23
BP	GO:0010769	regulation of cell morphogenesis involved in differentiation	29/553	290/14532	2.06618e-06	0.000272908	0.00022589	ENSG00000127603/ENSG00000115310/ENSG00000169756/ENSG00000204217/ENSG00000115414/ENSG00000182606/ENSG00000185008/ENSG00000160145/ENSG00000073803/ENSG00000018189/ENSG00000138814/ENSG00000184349/ENSG00000137285/ENSG00000079691/ENSG00000112715/ENSG00000135298/ENSG00000257923/ENSG00000091129/ENSG00000092964/ENSG00000148948/ENSG00000134569/ENSG00000099250/ENSG00000150760/ENSG00000102606/ENSG00000103769…	29
BP	GO:1905475	regulation of protein localization to membrane	21/553	171/14532	2.18616e-06	0.000280951	0.000232548	ENSG00000171132/ENSG00000175497/ENSG00000135926/ENSG00000123983/ENSG00000010810/ENSG00000185345/ENSG00000075624/ENSG00000105894/ENSG00000120910/ENSG00000134569/ENSG00000131626/ENSG00000150093/ENSG00000095637/ENSG00000179399/ENSG00000183098/ENSG00000131981/ENSG00000133961/ENSG00000103769/ENSG00000169410/ENSG00000006125/ENSG00000171867	21
BP	GO:0050769	positive regulation of neurogenesis	38/553	441/14532	2.27306e-06	0.000284432	0.000235429	ENSG00000127603/ENSG00000135744/ENSG00000084676/ENSG00000204217/ENSG00000115414/ENSG00000135919/ENSG00000182606/ENSG00000185008/ENSG00000160145/ENSG00000073803/ENSG00000113916/ENSG00000018189/ENSG00000081189/ENSG00000184349/ENSG00000137285/ENSG00000112715/ENSG00000010810/ENSG00000185345/ENSG00000187391/ENSG00000257923/ENSG00000091129/ENSG00000106278/ENSG00000105894/ENSG00000078725/ENSG00000136848…	38
BP	GO:0051403	stress-activated MAPK cascade	27/553	261/14532	2.44077e-06	0.000297587	0.000246317	ENSG00000081026/ENSG00000092969/ENSG00000135744/ENSG00000011566/ENSG00000071054/ENSG00000073803/ENSG00000181826/ENSG00000072803/ENSG00000112715/ENSG00000111907/ENSG00000197442/ENSG00000185345/ENSG00000064393/ENSG00000147324/ENSG00000104375/ENSG00000136848/ENSG00000150991/ENSG00000074696/ENSG00000169032/ENSG00000140443/ENSG00000141503/ENSG00000141027/ENSG00000160551/ENSG00000008294/ENSG00000182621…	27
BP	GO:0043542	endothelial cell migration	22/553	187/14532	2.59112e-06	0.000301909	0.000249895	ENSG00000162407/ENSG00000135821/ENSG00000135744/ENSG00000117020/ENSG00000204217/ENSG00000114861/ENSG00000138685/ENSG00000081189/ENSG00000112715/ENSG00000105894/ENSG00000136848/ENSG00000150093/ENSG00000099250/ENSG00000061273/ENSG00000133121/ENSG00000100644/ENSG00000166068/ENSG00000196712/ENSG00000141376/ENSG00000154229/ENSG00000173482/ENSG00000100345	22
BP	GO:0048639	positive regulation of developmental growth	20/553	159/14532	2.6194e-06	0.000301909	0.000249895	ENSG00000127603/ENSG00000204217/ENSG00000178568/ENSG00000115414/ENSG00000073803/ENSG00000018189/ENSG00000138685/ENSG00000081189/ENSG00000184349/ENSG00000112715/ENSG00000185345/ENSG00000137693/ENSG00000099250/ENSG00000107779/ENSG00000066468/ENSG00000060138/ENSG00000103769/ENSG00000140538/ENSG00000103528/ENSG00000182621	20
BP	GO:0050772	positive regulation of axonogenesis	14/553	83/14532	2.6667e-06	0.000301909	0.000249895	ENSG00000127603/ENSG00000204217/ENSG00000115414/ENSG00000182606/ENSG00000185008/ENSG00000073803/ENSG00000018189/ENSG00000184349/ENSG00000137285/ENSG00000112715/ENSG00000099250/ENSG00000103769/ENSG00000169032/ENSG00000140538	14
BP	GO:0043547	positive regulation of GTPase activity	34/553	380/14532	3.44518e-06	0.000380973	0.000315337	ENSG00000116641/ENSG00000132694/ENSG00000118873/ENSG00000071054/ENSG00000169756/ENSG00000157985/ENSG00000160145/ENSG00000109680/ENSG00000145819/ENSG00000135298/ENSG00000164506/ENSG00000146426/ENSG00000128512/ENSG00000079482/ENSG00000104728/ENSG00000046889/ENSG00000153317/ENSG00000156052/ENSG00000136848/ENSG00000196914/ENSG00000107863/ENSG00000150093/ENSG00000099250/ENSG00000150760/ENSG00000133121…	34
BP	GO:0016055	Wnt signaling pathway	40/553	487/14532	4.01343e-06	0.000433725	0.000359001	ENSG00000127603/ENSG00000162407/ENSG00000144642/ENSG00000163637/ENSG00000018408/ENSG00000138814/ENSG00000109472/ENSG00000169862/ENSG00000134982/ENSG00000113712/ENSG00000072803/ENSG00000118689/ENSG00000185345/ENSG00000187391/ENSG00000058091/ENSG00000101849/ENSG00000147050/ENSG00000173273/ENSG00000137573/ENSG00000104375/ENSG00000104517/ENSG00000156052/ENSG00000106829/ENSG00000136848/ENSG00000205213…	40
BP	GO:0050770	regulation of axonogenesis	21/553	178/14532	4.17451e-06	0.000441107	0.000365111	ENSG00000127603/ENSG00000115310/ENSG00000204217/ENSG00000115414/ENSG00000182606/ENSG00000185008/ENSG00000073803/ENSG00000018189/ENSG00000184349/ENSG00000137285/ENSG00000112715/ENSG00000091129/ENSG00000092964/ENSG00000148948/ENSG00000134569/ENSG00000099250/ENSG00000103769/ENSG00000169032/ENSG00000169783/ENSG00000140538/ENSG00000149658	21
BP	GO:0198738	cell-cell signaling by wnt	40/553	489/14532	4.43339e-06	0.000458278	0.000379324	ENSG00000127603/ENSG00000162407/ENSG00000144642/ENSG00000163637/ENSG00000018408/ENSG00000138814/ENSG00000109472/ENSG00000169862/ENSG00000134982/ENSG00000113712/ENSG00000072803/ENSG00000118689/ENSG00000185345/ENSG00000187391/ENSG00000058091/ENSG00000101849/ENSG00000147050/ENSG00000173273/ENSG00000137573/ENSG00000104375/ENSG00000104517/ENSG00000156052/ENSG00000106829/ENSG00000136848/ENSG00000205213…	40
BP	GO:0045216	cell-cell junction organization	21/553	179/14532	4.5647e-06	0.000459913	0.000380677	ENSG00000092969/ENSG00000135744/ENSG00000071054/ENSG00000169756/ENSG00000175161/ENSG00000145362/ENSG00000169862/ENSG00000134982/ENSG00000112715/ENSG00000152661/ENSG00000128536/ENSG00000146938/ENSG00000182985/ENSG00000148498/ENSG00000035403/ENSG00000123094/ENSG00000061273/ENSG00000133961/ENSG00000104067/ENSG00000154229/ENSG00000166974	21
BP	GO:0045765	regulation of angiogenesis	27/553	270/14532	4.64266e-06	0.000459913	0.000380677	ENSG00000117525/ENSG00000135821/ENSG00000133048/ENSG00000092969/ENSG00000135744/ENSG00000117020/ENSG00000115415/ENSG00000138685/ENSG00000112715/ENSG00000135298/ENSG00000105894/ENSG00000064393/ENSG00000102144/ENSG00000137573/ENSG00000136848/ENSG00000150093/ENSG00000099250/ENSG00000061273/ENSG00000133121/ENSG00000100644/ENSG00000140105/ENSG00000166068/ENSG00000196712/ENSG00000168610/ENSG00000154229…	27
BP	GO:0001525	angiogenesis	38/553	457/14532	5.27903e-06	0.000512281	0.000424023	ENSG00000142871/ENSG00000117525/ENSG00000135821/ENSG00000133048/ENSG00000092969/ENSG00000135744/ENSG00000117020/ENSG00000138448/ENSG00000115415/ENSG00000115414/ENSG00000181555/ENSG00000189058/ENSG00000138685/ENSG00000112715/ENSG00000135298/ENSG00000091129/ENSG00000105894/ENSG00000064393/ENSG00000130066/ENSG00000102144/ENSG00000137573/ENSG00000136848/ENSG00000150093/ENSG00000099250/ENSG00000066468…	38
BP	GO:0048813	dendrite morphogenesis	18/553	139/14532	5.45478e-06	0.00051875	0.000429377	ENSG00000066032/ENSG00000118263/ENSG00000182606/ENSG00000160145/ENSG00000138814/ENSG00000169862/ENSG00000135298/ENSG00000010810/ENSG00000257923/ENSG00000105894/ENSG00000046889/ENSG00000134569/ENSG00000136754/ENSG00000150093/ENSG00000099250/ENSG00000152767/ENSG00000141503/ENSG00000100320	18
BP	GO:0031098	stress-activated protein kinase signaling cascade	28/553	289/14532	5.70227e-06	0.000531652	0.000440057	ENSG00000081026/ENSG00000092969/ENSG00000135744/ENSG00000011566/ENSG00000071054/ENSG00000073803/ENSG00000181826/ENSG00000072803/ENSG00000112715/ENSG00000111907/ENSG00000197442/ENSG00000185345/ENSG00000064393/ENSG00000147324/ENSG00000104375/ENSG00000136848/ENSG00000150991/ENSG00000074696/ENSG00000169032/ENSG00000140443/ENSG00000141503/ENSG00000141027/ENSG00000160551/ENSG00000006062/ENSG00000008294…	28
BP	GO:0007612	learning	18/553	140/14532	6.04261e-06	0.000552551	0.000457355	ENSG00000135744/ENSG00000179915/ENSG00000115183/ENSG00000160145/ENSG00000135298/ENSG00000010810/ENSG00000185345/ENSG00000105894/ENSG00000174469/ENSG00000146938/ENSG00000150093/ENSG00000100644/ENSG00000170345/ENSG00000021645/ENSG00000134138/ENSG00000033800/ENSG00000196712/ENSG00000149658	18
BP	GO:0050878	regulation of body fluid levels	37/553	443/14532	6.3555e-06	0.000570196	0.000471961	ENSG00000077549/ENSG00000117525/ENSG00000116489/ENSG00000084676/ENSG00000171132/ENSG00000178568/ENSG00000135919/ENSG00000184500/ENSG00000160145/ENSG00000188313/ENSG00000078295/ENSG00000145730/ENSG00000079691/ENSG00000112715/ENSG00000010810/ENSG00000152661/ENSG00000146535/ENSG00000075624/ENSG00000198898/ENSG00000156049/ENSG00000156052/ENSG00000085063/ENSG00000154127/ENSG00000185532/ENSG00000171988…	37
BP	GO:0098657	import into cell	21/553	183/14532	6.47856e-06	0.000570473	0.00047219	ENSG00000085832/ENSG00000135821/ENSG00000058668/ENSG00000135744/ENSG00000123983/ENSG00000132164/ENSG00000181804/ENSG00000079215/ENSG00000010810/ENSG00000185345/ENSG00000075624/ENSG00000153956/ENSG00000079482/ENSG00000104635/ENSG00000110436/ENSG00000204442/ENSG00000185950/ENSG00000133961/ENSG00000129244/ENSG00000006125/ENSG00000171867	21
BP	GO:0007611	learning or memory	25/553	246/14532	7.86355e-06	0.00067984	0.000562714	ENSG00000135744/ENSG00000179915/ENSG00000115183/ENSG00000160145/ENSG00000081189/ENSG00000135298/ENSG00000010810/ENSG00000185345/ENSG00000106278/ENSG00000105894/ENSG00000174469/ENSG00000146938/ENSG00000078725/ENSG00000150093/ENSG00000100644/ENSG00000170345/ENSG00000021645/ENSG00000134138/ENSG00000166710/ENSG00000033800/ENSG00000196712/ENSG00000171867/ENSG00000182621/ENSG00000149658/ENSG00000130164	25
BP	GO:0001936	regulation of endothelial cell proliferation	16/553	118/14532	9.96504e-06	0.000831294	0.000688075	ENSG00000117525/ENSG00000117020/ENSG00000115415/ENSG00000204217/ENSG00000138685/ENSG00000164327/ENSG00000081189/ENSG00000112715/ENSG00000152661/ENSG00000137573/ENSG00000099250/ENSG00000100644/ENSG00000196712/ENSG00000168610/ENSG00000154229/ENSG00000173482	16
BP	GO:0048675	axon extension	16/553	118/14532	9.96504e-06	0.000831294	0.000688075	ENSG00000127603/ENSG00000115310/ENSG00000204217/ENSG00000173166/ENSG00000115414/ENSG00000073803/ENSG00000018189/ENSG00000112715/ENSG00000158321/ENSG00000091129/ENSG00000092964/ENSG00000150093/ENSG00000099250/ENSG00000035403/ENSG00000103769/ENSG00000140538	16
BP	GO:0030500	regulation of bone mineralization	12/553	70/14532	1.15931e-05	0.000950433	0.000786689	ENSG00000142871/ENSG00000204217/ENSG00000138696/ENSG00000081189/ENSG00000164199/ENSG00000152661/ENSG00000105894/ENSG00000183337/ENSG00000107779/ENSG00000177119/ENSG00000100644/ENSG00000125398	12
CC	GO:0030027	lamellipodium	20/560	190/15339	2.13395e-05	0.000983556	0.00080457	ENSG00000143776/ENSG00000115355/ENSG00000066032/ENSG00000138448/ENSG00000173166/ENSG00000018189/ENSG00000163629/ENSG00000182168/ENSG00000129116/ENSG00000134982/ENSG00000079691/ENSG00000146426/ENSG00000104635/ENSG00000026508/ENSG00000136754/ENSG00000150093/ENSG00000099204/ENSG00000102606/ENSG00000173482/ENSG00000205726	20
BP	GO:0050678	regulation of epithelial cell proliferation	28/553	301/14532	1.22847e-05	0.000990065	0.000819493	ENSG00000117525/ENSG00000135821/ENSG00000092969/ENSG00000117020/ENSG00000115310/ENSG00000115415/ENSG00000204217/ENSG00000138685/ENSG00000164327/ENSG00000081189/ENSG00000112715/ENSG00000152661/ENSG00000105894/ENSG00000137573/ENSG00000136848/ENSG00000137693/ENSG00000099250/ENSG00000107779/ENSG00000148737/ENSG00000066468/ENSG00000100644/ENSG00000166710/ENSG00000196712/ENSG00000168610/ENSG00000154229…	28
BP	GO:1904375	regulation of protein localization to cell periphery	15/553	109/14532	1.56883e-05	0.00124021	0.00102654	ENSG00000159023/ENSG00000171132/ENSG00000175497/ENSG00000135926/ENSG00000123983/ENSG00000075624/ENSG00000131626/ENSG00000150093/ENSG00000095637/ENSG00000183098/ENSG00000131981/ENSG00000133961/ENSG00000103769/ENSG00000169410/ENSG00000171867	15
BP	GO:0035023	regulation of Rho protein signal transduction	17/553	136/14532	1.59102e-05	0.00124021	0.00102654	ENSG00000132694/ENSG00000163947/ENSG00000160145/ENSG00000114790/ENSG00000113916/ENSG00000038382/ENSG00000146426/ENSG00000079482/ENSG00000104728/ENSG00000046889/ENSG00000196914/ENSG00000150093/ENSG00000099250/ENSG00000152767/ENSG00000102606/ENSG00000170776/ENSG00000205726	17
BP	GO:0007265	Ras protein signal transduction	35/553	427/14532	1.69329e-05	0.00129864	0.00107491	ENSG00000132694/ENSG00000092969/ENSG00000143772/ENSG00000071054/ENSG00000163947/ENSG00000160145/ENSG00000075785/ENSG00000114790/ENSG00000113916/ENSG00000138685/ENSG00000038382/ENSG00000146426/ENSG00000146535/ENSG00000158321/ENSG00000079482/ENSG00000104728/ENSG00000156011/ENSG00000104695/ENSG00000046889/ENSG00000136848/ENSG00000160271/ENSG00000175582/ENSG00000196914/ENSG00000150093/ENSG00000099250…	35
BP	GO:1905477	positive regulation of protein localization to membrane	15/553	110/14532	1.75406e-05	0.0013108	0.00108497	ENSG00000171132/ENSG00000175497/ENSG00000123983/ENSG00000010810/ENSG00000185345/ENSG00000105894/ENSG00000120910/ENSG00000134569/ENSG00000150093/ENSG00000095637/ENSG00000131981/ENSG00000103769/ENSG00000169410/ENSG00000006125/ENSG00000171867	15
BP	GO:0060560	developmental growth involved in morphogenesis	23/553	226/14532	1.76427e-05	0.0013108	0.00108497	ENSG00000127603/ENSG00000115310/ENSG00000204217/ENSG00000173166/ENSG00000115414/ENSG00000073803/ENSG00000018189/ENSG00000184349/ENSG00000112715/ENSG00000185345/ENSG00000158321/ENSG00000187391/ENSG00000091129/ENSG00000092964/ENSG00000137693/ENSG00000150093/ENSG00000099250/ENSG00000035403/ENSG00000066468/ENSG00000103769/ENSG00000140538/ENSG00000103528/ENSG00000125398	23
BP	GO:0003015	heart process	25/553	259/14532	1.91658e-05	0.00140174	0.00116024	ENSG00000184588/ENSG00000171385/ENSG00000058668/ENSG00000092969/ENSG00000135744/ENSG00000068024/ENSG00000157087/ENSG00000157445/ENSG00000018408/ENSG00000185774/ENSG00000145362/ENSG00000170624/ENSG00000182132/ENSG00000010810/ENSG00000152661/ENSG00000153956/ENSG00000198363/ENSG00000137693/ENSG00000048740/ENSG00000165995/ENSG00000151067/ENSG00000123104/ENSG00000198838/ENSG00000170776/ENSG00000129244	25
BP	GO:0032872	regulation of stress-activated MAPK cascade	22/553	212/14532	1.97511e-05	0.00140174	0.00116024	ENSG00000081026/ENSG00000092969/ENSG00000071054/ENSG00000073803/ENSG00000181826/ENSG00000112715/ENSG00000111907/ENSG00000197442/ENSG00000185345/ENSG00000064393/ENSG00000147324/ENSG00000104375/ENSG00000136848/ENSG00000074696/ENSG00000169032/ENSG00000140443/ENSG00000141503/ENSG00000141027/ENSG00000160551/ENSG00000008294/ENSG00000182621/ENSG00000099860	22
BP	GO:0051961	negative regulation of nervous system development	27/553	294/14532	2.20603e-05	0.0015426	0.00127683	ENSG00000115310/ENSG00000071054/ENSG00000178568/ENSG00000185008/ENSG00000018189/ENSG00000138814/ENSG00000152377/ENSG00000118689/ENSG00000105894/ENSG00000153317/ENSG00000078725/ENSG00000184014/ENSG00000134569/ENSG00000099250/ENSG00000185737/ENSG00000107779/ENSG00000198825/ENSG00000111783/ENSG00000166710/ENSG00000169410/ENSG00000169783/ENSG00000140538/ENSG00000109099/ENSG00000196712/ENSG00000168610…	27
BP	GO:0070302	regulation of stress-activated protein kinase signaling cascade	22/553	214/14532	2.28705e-05	0.00155356	0.0012859	ENSG00000081026/ENSG00000092969/ENSG00000071054/ENSG00000073803/ENSG00000181826/ENSG00000112715/ENSG00000111907/ENSG00000197442/ENSG00000185345/ENSG00000064393/ENSG00000147324/ENSG00000104375/ENSG00000136848/ENSG00000074696/ENSG00000169032/ENSG00000140443/ENSG00000141503/ENSG00000141027/ENSG00000160551/ENSG00000008294/ENSG00000182621/ENSG00000099860	22
BP	GO:0048588	developmental cell growth	22/553	215/14532	2.45907e-05	0.00164688	0.00136315	ENSG00000127603/ENSG00000135744/ENSG00000115310/ENSG00000204217/ENSG00000173166/ENSG00000115414/ENSG00000073803/ENSG00000018189/ENSG00000184349/ENSG00000112715/ENSG00000185345/ENSG00000158321/ENSG00000091129/ENSG00000092964/ENSG00000150093/ENSG00000099250/ENSG00000035403/ENSG00000103769/ENSG00000170776/ENSG00000140538/ENSG00000103528/ENSG00000125398	22
CC	GO:0098685	Schaffer collateral - CA1 synapse	12/560	82/15339	4.00834e-05	0.00169352	0.00138534	ENSG00000179915/ENSG00000138814/ENSG00000137285/ENSG00000010810/ENSG00000164506/ENSG00000131016/ENSG00000075624/ENSG00000148948/ENSG00000150093/ENSG00000103769/ENSG00000168610/ENSG00000184009	12
BP	GO:0016049	cell growth	35/553	436/14532	2.62765e-05	0.00173535	0.00143637	ENSG00000127603/ENSG00000132694/ENSG00000092969/ENSG00000135744/ENSG00000115310/ENSG00000204217/ENSG00000173166/ENSG00000115414/ENSG00000135919/ENSG00000073803/ENSG00000113916/ENSG00000163453/ENSG00000018189/ENSG00000184349/ENSG00000152377/ENSG00000112715/ENSG00000152661/ENSG00000185345/ENSG00000158321/ENSG00000091129/ENSG00000092964/ENSG00000149177/ENSG00000150093/ENSG00000099250/ENSG00000035403…	35
BP	GO:0010976	positive regulation of neuron projection development	25/553	266/14532	3.00749e-05	0.00194054	0.00160622	ENSG00000127603/ENSG00000135744/ENSG00000204217/ENSG00000115414/ENSG00000182606/ENSG00000185008/ENSG00000160145/ENSG00000073803/ENSG00000018189/ENSG00000184349/ENSG00000137285/ENSG00000112715/ENSG00000010810/ENSG00000185345/ENSG00000187391/ENSG00000257923/ENSG00000105894/ENSG00000136848/ENSG00000183049/ENSG00000099250/ENSG00000103769/ENSG00000169032/ENSG00000140538/ENSG00000103528/ENSG00000205726	25
BP	GO:1903076	regulation of protein localization to plasma membrane	13/553	89/14532	3.01998e-05	0.00194054	0.00160622	ENSG00000171132/ENSG00000175497/ENSG00000135926/ENSG00000123983/ENSG00000075624/ENSG00000131626/ENSG00000150093/ENSG00000095637/ENSG00000131981/ENSG00000133961/ENSG00000103769/ENSG00000169410/ENSG00000171867	13
BP	GO:1901342	regulation of vasculature development	27/553	300/14532	3.15395e-05	0.00199961	0.00165511	ENSG00000117525/ENSG00000135821/ENSG00000133048/ENSG00000092969/ENSG00000135744/ENSG00000117020/ENSG00000115415/ENSG00000138685/ENSG00000112715/ENSG00000135298/ENSG00000105894/ENSG00000064393/ENSG00000102144/ENSG00000137573/ENSG00000136848/ENSG00000150093/ENSG00000099250/ENSG00000061273/ENSG00000133121/ENSG00000100644/ENSG00000140105/ENSG00000166068/ENSG00000196712/ENSG00000168610/ENSG00000154229…	27
MF	GO:0003779	actin binding	34/543	423/14520	2.33921e-05	0.00210188	0.00192925	ENSG00000077549/ENSG00000159023/ENSG00000127603/ENSG00000117519/ENSG00000116489/ENSG00000155816/ENSG00000171132/ENSG00000115355/ENSG00000066032/ENSG00000157827/ENSG00000170011/ENSG00000129116/ENSG00000151914/ENSG00000185345/ENSG00000198898/ENSG00000079482/ENSG00000165495/ENSG00000165995/ENSG00000078114/ENSG00000150093/ENSG00000035403/ENSG00000095637/ENSG00000099204/ENSG00000100592/ENSG00000072110…	34
MF	GO:0017048	Rho GTPase binding	19/543	172/14520	2.39189e-05	0.00210188	0.00192925	ENSG00000116641/ENSG00000132694/ENSG00000157827/ENSG00000163947/ENSG00000160145/ENSG00000114790/ENSG00000038382/ENSG00000146426/ENSG00000128512/ENSG00000104728/ENSG00000046889/ENSG00000196914/ENSG00000150760/ENSG00000060138/ENSG00000152767/ENSG00000102606/ENSG00000100592/ENSG00000170776/ENSG00000205726	19
BP	GO:1901888	regulation of cell junction assembly	20/553	189/14532	3.53074e-05	0.00220903	0.00182845	ENSG00000127603/ENSG00000135744/ENSG00000179915/ENSG00000071054/ENSG00000169756/ENSG00000185008/ENSG00000189058/ENSG00000150471/ENSG00000081189/ENSG00000184349/ENSG00000112715/ENSG00000135298/ENSG00000152661/ENSG00000149177/ENSG00000099250/ENSG00000127314/ENSG00000104067/ENSG00000140538/ENSG00000141376/ENSG00000124145	20
BP	GO:0050673	epithelial cell proliferation	30/553	355/14532	3.84757e-05	0.002376	0.00196665	ENSG00000117525/ENSG00000135821/ENSG00000092969/ENSG00000117020/ENSG00000115310/ENSG00000115415/ENSG00000204217/ENSG00000138685/ENSG00000164327/ENSG00000081189/ENSG00000112715/ENSG00000152661/ENSG00000105894/ENSG00000137573/ENSG00000136848/ENSG00000205213/ENSG00000137693/ENSG00000099250/ENSG00000107779/ENSG00000148737/ENSG00000066468/ENSG00000100644/ENSG00000166710/ENSG00000169032/ENSG00000196712…	30
BP	GO:1990138	neuron projection extension	18/553	162/14532	4.52345e-05	0.00270282	0.00223717	ENSG00000127603/ENSG00000115310/ENSG00000204217/ENSG00000173166/ENSG00000115414/ENSG00000073803/ENSG00000018189/ENSG00000112715/ENSG00000185345/ENSG00000158321/ENSG00000091129/ENSG00000092964/ENSG00000150093/ENSG00000099250/ENSG00000035403/ENSG00000103769/ENSG00000140538/ENSG00000103528	18
BP	GO:0001935	endothelial cell proliferation	16/553	133/14532	4.52732e-05	0.00270282	0.00223717	ENSG00000117525/ENSG00000117020/ENSG00000115415/ENSG00000204217/ENSG00000138685/ENSG00000164327/ENSG00000081189/ENSG00000112715/ENSG00000152661/ENSG00000137573/ENSG00000099250/ENSG00000100644/ENSG00000196712/ENSG00000168610/ENSG00000154229/ENSG00000173482	16
BP	GO:0030336	negative regulation of cell migration	23/553	240/14532	4.58855e-05	0.00270282	0.00223717	ENSG00000178568/ENSG00000189058/ENSG00000138685/ENSG00000081189/ENSG00000118689/ENSG00000122545/ENSG00000187391/ENSG00000105894/ENSG00000137573/ENSG00000136848/ENSG00000149177/ENSG00000185532/ENSG00000035403/ENSG00000185737/ENSG00000107779/ENSG00000133121/ENSG00000166068/ENSG00000196712/ENSG00000168610/ENSG00000173482/ENSG00000168675/ENSG00000182621/ENSG00000130303	23
BP	GO:1902532	negative regulation of intracellular signal transduction	35/553	448/14532	4.60417e-05	0.00270282	0.00223717	ENSG00000264522/ENSG00000116539/ENSG00000058668/ENSG00000092969/ENSG00000198369/ENSG00000115415/ENSG00000135919/ENSG00000113916/ENSG00000112851/ENSG00000113645/ENSG00000072803/ENSG00000010017/ENSG00000024048/ENSG00000080546/ENSG00000185345/ENSG00000187391/ENSG00000120885/ENSG00000104695/ENSG00000136848/ENSG00000026508/ENSG00000149177/ENSG00000170145/ENSG00000150093/ENSG00000060138/ENSG00000061273…	35
BP	GO:0050768	negative regulation of neurogenesis	25/553	274/14532	4.91791e-05	0.00284695	0.00235647	ENSG00000115310/ENSG00000071054/ENSG00000178568/ENSG00000018189/ENSG00000138814/ENSG00000152377/ENSG00000118689/ENSG00000105894/ENSG00000153317/ENSG00000078725/ENSG00000184014/ENSG00000134569/ENSG00000099250/ENSG00000185737/ENSG00000107779/ENSG00000198825/ENSG00000166710/ENSG00000169410/ENSG00000169783/ENSG00000140538/ENSG00000109099/ENSG00000196712/ENSG00000168610/ENSG00000125398/ENSG00000130164	25
MF	GO:0008047	enzyme activator activity	37/543	488/14520	3.66422e-05	0.00286216	0.00262709	ENSG00000132694/ENSG00000118873/ENSG00000171132/ENSG00000115414/ENSG00000157985/ENSG00000109680/ENSG00000164327/ENSG00000184349/ENSG00000145819/ENSG00000135298/ENSG00000164506/ENSG00000146426/ENSG00000128512/ENSG00000079482/ENSG00000046889/ENSG00000104375/ENSG00000153317/ENSG00000156052/ENSG00000136848/ENSG00000196914/ENSG00000136770/ENSG00000107863/ENSG00000136754/ENSG00000099250/ENSG00000185737…	37
MF	GO:0008013	beta-catenin binding	12/543	81/14520	4.45084e-05	0.00297673	0.00273225	ENSG00000144893/ENSG00000169862/ENSG00000134982/ENSG00000118689/ENSG00000185345/ENSG00000101849/ENSG00000149177/ENSG00000035403/ENSG00000148737/ENSG00000133961/ENSG00000069667/ENSG00000125398	12
MF	GO:0005096	GTPase activator activity	24/543	261/14520	4.65775e-05	0.00297673	0.00273225	ENSG00000132694/ENSG00000118873/ENSG00000157985/ENSG00000109680/ENSG00000145819/ENSG00000135298/ENSG00000164506/ENSG00000146426/ENSG00000128512/ENSG00000079482/ENSG00000046889/ENSG00000153317/ENSG00000156052/ENSG00000136848/ENSG00000196914/ENSG00000107863/ENSG00000099250/ENSG00000150760/ENSG00000133121/ENSG00000074696/ENSG00000066933/ENSG00000196712/ENSG00000182621/ENSG00000188559	24
BP	GO:0048638	regulation of developmental growth	27/553	309/14532	5.27466e-05	0.00298583	0.00247142	ENSG00000127603/ENSG00000115310/ENSG00000204217/ENSG00000178568/ENSG00000115414/ENSG00000073803/ENSG00000018189/ENSG00000138685/ENSG00000081189/ENSG00000184349/ENSG00000113645/ENSG00000112715/ENSG00000152661/ENSG00000185345/ENSG00000091129/ENSG00000092964/ENSG00000104375/ENSG00000137693/ENSG00000099250/ENSG00000107779/ENSG00000066468/ENSG00000060138/ENSG00000103769/ENSG00000140538/ENSG00000103528…	27
BP	GO:0061337	cardiac conduction	16/553	135/14532	5.43774e-05	0.00304194	0.00251786	ENSG00000171385/ENSG00000058668/ENSG00000135744/ENSG00000157087/ENSG00000157445/ENSG00000185774/ENSG00000145362/ENSG00000182132/ENSG00000152661/ENSG00000153956/ENSG00000198363/ENSG00000165995/ENSG00000151067/ENSG00000123104/ENSG00000198838/ENSG00000129244	16
BP	GO:0030099	myeloid cell differentiation	30/553	362/14532	5.52368e-05	0.00305408	0.00252791	ENSG00000143772/ENSG00000115415/ENSG00000114861/ENSG00000113916/ENSG00000081189/ENSG00000112715/ENSG00000118689/ENSG00000005483/ENSG00000064393/ENSG00000055609/ENSG00000147324/ENSG00000033327/ENSG00000109906/ENSG00000154127/ENSG00000150867/ENSG00000136754/ENSG00000131981/ENSG00000100644/ENSG00000072110/ENSG00000170345/ENSG00000134138/ENSG00000166710/ENSG00000090905/ENSG00000196712/ENSG00000168610…	30
BP	GO:0030282	bone mineralization	14/553	108/14532	5.88887e-05	0.00321857	0.00266406	ENSG00000142871/ENSG00000204217/ENSG00000138696/ENSG00000081189/ENSG00000164199/ENSG00000152661/ENSG00000105894/ENSG00000183337/ENSG00000205213/ENSG00000107779/ENSG00000066468/ENSG00000177119/ENSG00000100644/ENSG00000125398	14
BP	GO:0050890	cognition	25/553	279/14532	6.60841e-05	0.00357079	0.0029556	ENSG00000135744/ENSG00000179915/ENSG00000115183/ENSG00000160145/ENSG00000081189/ENSG00000135298/ENSG00000010810/ENSG00000185345/ENSG00000106278/ENSG00000105894/ENSG00000174469/ENSG00000146938/ENSG00000078725/ENSG00000150093/ENSG00000100644/ENSG00000170345/ENSG00000021645/ENSG00000134138/ENSG00000166710/ENSG00000033800/ENSG00000196712/ENSG00000171867/ENSG00000182621/ENSG00000149658/ENSG00000130164	25
BP	GO:0060828	regulation of canonical Wnt signaling pathway	24/553	263/14532	6.91335e-05	0.00369359	0.00305725	ENSG00000144642/ENSG00000018408/ENSG00000169862/ENSG00000134982/ENSG00000113712/ENSG00000118689/ENSG00000185345/ENSG00000058091/ENSG00000101849/ENSG00000173273/ENSG00000104375/ENSG00000104517/ENSG00000156052/ENSG00000106829/ENSG00000136848/ENSG00000205213/ENSG00000134569/ENSG00000137693/ENSG00000148737/ENSG00000066468/ENSG00000179399/ENSG00000108854/ENSG00000125398/ENSG00000183579	24
BP	GO:0007596	blood coagulation	26/553	297/14532	7.00923e-05	0.00370321	0.00306521	ENSG00000077549/ENSG00000117525/ENSG00000116489/ENSG00000171132/ENSG00000135919/ENSG00000184500/ENSG00000188313/ENSG00000079691/ENSG00000010810/ENSG00000146535/ENSG00000075624/ENSG00000198898/ENSG00000156049/ENSG00000156052/ENSG00000085063/ENSG00000154127/ENSG00000185532/ENSG00000171988/ENSG00000035403/ENSG00000150760/ENSG00000123104/ENSG00000177119/ENSG00000154229/ENSG00000132475/ENSG00000184009…	26
BP	GO:0010721	negative regulation of cell development	27/553	315/14532	7.32887e-05	0.00382953	0.00316977	ENSG00000115310/ENSG00000071054/ENSG00000178568/ENSG00000018189/ENSG00000138814/ENSG00000184349/ENSG00000152377/ENSG00000112715/ENSG00000118689/ENSG00000105894/ENSG00000153317/ENSG00000078725/ENSG00000184014/ENSG00000134569/ENSG00000099250/ENSG00000185737/ENSG00000107779/ENSG00000198825/ENSG00000166710/ENSG00000169410/ENSG00000169783/ENSG00000140538/ENSG00000109099/ENSG00000196712/ENSG00000168610…	27
BP	GO:0050817	coagulation	26/553	299/14532	7.83386e-05	0.00386268	0.00319721	ENSG00000077549/ENSG00000117525/ENSG00000116489/ENSG00000171132/ENSG00000135919/ENSG00000184500/ENSG00000188313/ENSG00000079691/ENSG00000010810/ENSG00000146535/ENSG00000075624/ENSG00000198898/ENSG00000156049/ENSG00000156052/ENSG00000085063/ENSG00000154127/ENSG00000185532/ENSG00000171988/ENSG00000035403/ENSG00000150760/ENSG00000123104/ENSG00000177119/ENSG00000154229/ENSG00000132475/ENSG00000184009…	26
BP	GO:0007254	JNK cascade	20/553	200/14532	7.87613e-05	0.00386268	0.00319721	ENSG00000081026/ENSG00000011566/ENSG00000071054/ENSG00000073803/ENSG00000111907/ENSG00000197442/ENSG00000185345/ENSG00000064393/ENSG00000147324/ENSG00000104375/ENSG00000136848/ENSG00000150991/ENSG00000074696/ENSG00000140443/ENSG00000141503/ENSG00000141027/ENSG00000160551/ENSG00000008294/ENSG00000182621/ENSG00000099860	20
BP	GO:0045637	regulation of myeloid cell differentiation	21/553	216/14532	7.91149e-05	0.00386268	0.00319721	ENSG00000143772/ENSG00000115415/ENSG00000114861/ENSG00000081189/ENSG00000118689/ENSG00000005483/ENSG00000055609/ENSG00000109906/ENSG00000154127/ENSG00000131981/ENSG00000100644/ENSG00000170345/ENSG00000134138/ENSG00000166710/ENSG00000090905/ENSG00000196712/ENSG00000168610/ENSG00000154229/ENSG00000132475/ENSG00000128016/ENSG00000100320	21
BP	GO:0051893	regulation of focal adhesion assembly	10/553	60/14532	7.96095e-05	0.00386268	0.00319721	ENSG00000127603/ENSG00000071054/ENSG00000169756/ENSG00000189058/ENSG00000184349/ENSG00000112715/ENSG00000149177/ENSG00000099250/ENSG00000141376/ENSG00000124145	10
BP	GO:0090109	regulation of cell-substrate junction assembly	10/553	60/14532	7.96095e-05	0.00386268	0.00319721	ENSG00000127603/ENSG00000071054/ENSG00000169756/ENSG00000189058/ENSG00000184349/ENSG00000112715/ENSG00000149177/ENSG00000099250/ENSG00000141376/ENSG00000124145	10
BP	GO:0150116	regulation of cell-substrate junction organization	10/553	60/14532	7.96095e-05	0.00386268	0.00319721	ENSG00000127603/ENSG00000071054/ENSG00000169756/ENSG00000189058/ENSG00000184349/ENSG00000112715/ENSG00000149177/ENSG00000099250/ENSG00000141376/ENSG00000124145	10
BP	GO:1903829	positive regulation of cellular protein localization	26/553	300/14532	8.27794e-05	0.00395327	0.00327218	ENSG00000159023/ENSG00000171132/ENSG00000115310/ENSG00000115355/ENSG00000175497/ENSG00000178568/ENSG00000123983/ENSG00000152977/ENSG00000018189/ENSG00000134982/ENSG00000010810/ENSG00000185345/ENSG00000105894/ENSG00000120910/ENSG00000104517/ENSG00000134569/ENSG00000150093/ENSG00000095637/ENSG00000148737/ENSG00000131981/ENSG00000103769/ENSG00000169410/ENSG00000006125/ENSG00000141376/ENSG00000171867…	26
BP	GO:0045927	positive regulation of growth	22/553	233/14532	8.33161e-05	0.00395327	0.00327218	ENSG00000127603/ENSG00000092969/ENSG00000204217/ENSG00000178568/ENSG00000115414/ENSG00000073803/ENSG00000018189/ENSG00000138685/ENSG00000081189/ENSG00000184349/ENSG00000112715/ENSG00000185345/ENSG00000137693/ENSG00000099250/ENSG00000107779/ENSG00000066468/ENSG00000060138/ENSG00000103769/ENSG00000140538/ENSG00000103528/ENSG00000132475/ENSG00000182621	22
BP	GO:0030111	regulation of Wnt signaling pathway	28/553	335/14532	8.39706e-05	0.00395327	0.00327218	ENSG00000127603/ENSG00000162407/ENSG00000144642/ENSG00000018408/ENSG00000169862/ENSG00000134982/ENSG00000113712/ENSG00000118689/ENSG00000185345/ENSG00000058091/ENSG00000101849/ENSG00000173273/ENSG00000137573/ENSG00000104375/ENSG00000104517/ENSG00000156052/ENSG00000106829/ENSG00000136848/ENSG00000205213/ENSG00000134569/ENSG00000137693/ENSG00000148737/ENSG00000066468/ENSG00000179399/ENSG00000186153…	28
BP	GO:0007599	hemostasis	26/553	301/14532	8.74445e-05	0.00406379	0.00336366	ENSG00000077549/ENSG00000117525/ENSG00000116489/ENSG00000171132/ENSG00000135919/ENSG00000184500/ENSG00000188313/ENSG00000079691/ENSG00000010810/ENSG00000146535/ENSG00000075624/ENSG00000198898/ENSG00000156049/ENSG00000156052/ENSG00000085063/ENSG00000154127/ENSG00000185532/ENSG00000171988/ENSG00000035403/ENSG00000150760/ENSG00000123104/ENSG00000177119/ENSG00000154229/ENSG00000132475/ENSG00000184009…	26
BP	GO:0040013	negative regulation of locomotion	25/553	284/14532	8.80273e-05	0.00406379	0.00336366	ENSG00000178568/ENSG00000185008/ENSG00000189058/ENSG00000138685/ENSG00000081189/ENSG00000118689/ENSG00000122545/ENSG00000187391/ENSG00000105894/ENSG00000137573/ENSG00000136848/ENSG00000149177/ENSG00000099250/ENSG00000185532/ENSG00000035403/ENSG00000185737/ENSG00000107779/ENSG00000133121/ENSG00000166068/ENSG00000196712/ENSG00000168610/ENSG00000173482/ENSG00000168675/ENSG00000182621/ENSG00000130303	25
BP	GO:0046328	regulation of JNK cascade	18/553	171/14532	9.20165e-05	0.00412816	0.00341695	ENSG00000081026/ENSG00000071054/ENSG00000073803/ENSG00000111907/ENSG00000197442/ENSG00000185345/ENSG00000064393/ENSG00000147324/ENSG00000104375/ENSG00000136848/ENSG00000074696/ENSG00000140443/ENSG00000141503/ENSG00000141027/ENSG00000160551/ENSG00000008294/ENSG00000182621/ENSG00000099860	18
BP	GO:1904377	positive regulation of protein localization to cell periphery	10/553	61/14532	9.20264e-05	0.00412816	0.00341695	ENSG00000159023/ENSG00000171132/ENSG00000175497/ENSG00000123983/ENSG00000150093/ENSG00000095637/ENSG00000131981/ENSG00000103769/ENSG00000169410/ENSG00000171867	10
BP	GO:0072073	kidney epithelium development	15/553	127/14532	9.60935e-05	0.0042092	0.00348402	ENSG00000135744/ENSG00000115415/ENSG00000185008/ENSG00000018408/ENSG00000138685/ENSG00000081189/ENSG00000112715/ENSG00000135541/ENSG00000187391/ENSG00000205213/ENSG00000137693/ENSG00000066468/ENSG00000157483/ENSG00000125398/ENSG00000124145	15
BP	GO:0010811	positive regulation of cell-substrate adhesion	14/553	113/14532	9.71109e-05	0.0042092	0.00348402	ENSG00000142871/ENSG00000171132/ENSG00000071054/ENSG00000169756/ENSG00000115414/ENSG00000079691/ENSG00000112715/ENSG00000105894/ENSG00000149084/ENSG00000149177/ENSG00000099250/ENSG00000150760/ENSG00000102606/ENSG00000124145	14
BP	GO:2000146	negative regulation of cell motility	23/553	252/14532	9.719e-05	0.0042092	0.00348402	ENSG00000178568/ENSG00000189058/ENSG00000138685/ENSG00000081189/ENSG00000118689/ENSG00000122545/ENSG00000187391/ENSG00000105894/ENSG00000137573/ENSG00000136848/ENSG00000149177/ENSG00000185532/ENSG00000035403/ENSG00000185737/ENSG00000107779/ENSG00000133121/ENSG00000166068/ENSG00000196712/ENSG00000168610/ENSG00000173482/ENSG00000168675/ENSG00000182621/ENSG00000130303	23
BP	GO:0051271	negative regulation of cellular component movement	25/553	286/14532	9.84905e-05	0.00421912	0.00349223	ENSG00000178568/ENSG00000189058/ENSG00000138685/ENSG00000081189/ENSG00000118689/ENSG00000122545/ENSG00000187391/ENSG00000105894/ENSG00000137573/ENSG00000136848/ENSG00000149177/ENSG00000099250/ENSG00000185532/ENSG00000035403/ENSG00000185737/ENSG00000107779/ENSG00000133121/ENSG00000072110/ENSG00000166068/ENSG00000196712/ENSG00000168610/ENSG00000173482/ENSG00000168675/ENSG00000182621/ENSG00000130303	25
CC	GO:0042641	actomyosin	11/560	78/15339	0.000117791	0.00459386	0.00375787	ENSG00000143776/ENSG00000068024/ENSG00000145012/ENSG00000138758/ENSG00000122545/ENSG00000078114/ENSG00000095637/ENSG00000099204/ENSG00000100592/ENSG00000072110/ENSG00000100345	11
MF	GO:0060589	nucleoside-triphosphatase regulator activity	27/543	323/14520	8.36653e-05	0.00490139	0.00449885	ENSG00000132694/ENSG00000118873/ENSG00000157985/ENSG00000109680/ENSG00000145819/ENSG00000135298/ENSG00000164506/ENSG00000146426/ENSG00000128512/ENSG00000079482/ENSG00000046889/ENSG00000153317/ENSG00000156052/ENSG00000136848/ENSG00000160271/ENSG00000196914/ENSG00000136770/ENSG00000107863/ENSG00000099250/ENSG00000150760/ENSG00000133121/ENSG00000074696/ENSG00000066933/ENSG00000129244/ENSG00000196712…	27
BP	GO:0070167	regulation of biomineral tissue development	12/553	88/14532	0.000120138	0.00496746	0.00411165	ENSG00000142871/ENSG00000204217/ENSG00000138696/ENSG00000081189/ENSG00000164199/ENSG00000152661/ENSG00000105894/ENSG00000183337/ENSG00000107779/ENSG00000177119/ENSG00000100644/ENSG00000125398	12
BP	GO:0110149	regulation of biomineralization	12/553	88/14532	0.000120138	0.00496746	0.00411165	ENSG00000142871/ENSG00000204217/ENSG00000138696/ENSG00000081189/ENSG00000164199/ENSG00000152661/ENSG00000105894/ENSG00000183337/ENSG00000107779/ENSG00000177119/ENSG00000100644/ENSG00000125398	12
MF	GO:0030695	GTPase regulator activity	25/543	290/14520	9.33747e-05	0.00504942	0.00463471	ENSG00000132694/ENSG00000118873/ENSG00000157985/ENSG00000109680/ENSG00000145819/ENSG00000135298/ENSG00000164506/ENSG00000146426/ENSG00000128512/ENSG00000079482/ENSG00000046889/ENSG00000153317/ENSG00000156052/ENSG00000136848/ENSG00000160271/ENSG00000196914/ENSG00000107863/ENSG00000099250/ENSG00000150760/ENSG00000133121/ENSG00000074696/ENSG00000066933/ENSG00000196712/ENSG00000182621/ENSG00000188559	25
BP	GO:0031345	negative regulation of cell projection organization	18/553	175/14532	0.000123905	0.00507903	0.00420399	ENSG00000077549/ENSG00000115310/ENSG00000071054/ENSG00000047849/ENSG00000018189/ENSG00000138814/ENSG00000152377/ENSG00000010810/ENSG00000153317/ENSG00000184014/ENSG00000134569/ENSG00000099250/ENSG00000198825/ENSG00000166710/ENSG00000169410/ENSG00000169783/ENSG00000109099/ENSG00000171867	18
BP	GO:0043410	positive regulation of MAPK cascade	36/553	490/14532	0.000126073	0.00512373	0.00424099	ENSG00000133048/ENSG00000092969/ENSG00000011566/ENSG00000171132/ENSG00000178568/ENSG00000073803/ENSG00000181826/ENSG00000138685/ENSG00000113645/ENSG00000112715/ENSG00000111907/ENSG00000197442/ENSG00000131016/ENSG00000064393/ENSG00000147324/ENSG00000104375/ENSG00000136848/ENSG00000026508/ENSG00000149177/ENSG00000099250/ENSG00000066468/ENSG00000127314/ENSG00000150991/ENSG00000074696/ENSG00000169032…	36
MF	GO:0019838	growth factor binding	15/543	130/14520	0.00010343	0.00519366	0.0047671	ENSG00000142871/ENSG00000049323/ENSG00000150938/ENSG00000138448/ENSG00000204217/ENSG00000163453/ENSG00000138696/ENSG00000145623/ENSG00000105894/ENSG00000099250/ENSG00000107779/ENSG00000066468/ENSG00000140538/ENSG00000140443/ENSG00000090863	15
BP	GO:0030278	regulation of ossification	18/553	176/14532	0.000133255	0.00531368	0.00439822	ENSG00000142871/ENSG00000092969/ENSG00000204217/ENSG00000068024/ENSG00000138696/ENSG00000081189/ENSG00000164199/ENSG00000152661/ENSG00000105894/ENSG00000183337/ENSG00000134569/ENSG00000109906/ENSG00000107779/ENSG00000066468/ENSG00000177119/ENSG00000061273/ENSG00000100644/ENSG00000125398	18
BP	GO:0090276	regulation of peptide hormone secretion	18/553	176/14532	0.000133255	0.00531368	0.00439822	ENSG00000135821/ENSG00000171132/ENSG00000071054/ENSG00000118263/ENSG00000170011/ENSG00000160145/ENSG00000138814/ENSG00000184349/ENSG00000152661/ENSG00000185345/ENSG00000148737/ENSG00000151067/ENSG00000123104/ENSG00000185950/ENSG00000100644/ENSG00000154229/ENSG00000167470/ENSG00000205726	18
BP	GO:1990778	protein localization to cell periphery	26/553	309/14532	0.000134099	0.00531368	0.00439822	ENSG00000159023/ENSG00000127603/ENSG00000084710/ENSG00000171132/ENSG00000175497/ENSG00000135926/ENSG00000123983/ENSG00000185774/ENSG00000145362/ENSG00000075624/ENSG00000132294/ENSG00000131626/ENSG00000150672/ENSG00000165995/ENSG00000150093/ENSG00000095637/ENSG00000130779/ENSG00000183098/ENSG00000131981/ENSG00000171723/ENSG00000133961/ENSG00000165914/ENSG00000103769/ENSG00000169410/ENSG00000171867…	26
BP	GO:0035637	multicellular organismal signaling	19/553	192/14532	0.000135644	0.0053273	0.00440949	ENSG00000171385/ENSG00000058668/ENSG00000135744/ENSG00000157087/ENSG00000157445/ENSG00000185774/ENSG00000145362/ENSG00000182132/ENSG00000152661/ENSG00000153956/ENSG00000091129/ENSG00000174469/ENSG00000198363/ENSG00000165995/ENSG00000151067/ENSG00000123104/ENSG00000198838/ENSG00000140538/ENSG00000129244	19
BP	GO:0003013	circulatory system process	36/553	492/14532	0.000136684	0.0053273	0.00440949	ENSG00000184588/ENSG00000171385/ENSG00000058668/ENSG00000092969/ENSG00000135744/ENSG00000115415/ENSG00000204217/ENSG00000068024/ENSG00000157087/ENSG00000157445/ENSG00000018408/ENSG00000185774/ENSG00000145362/ENSG00000170624/ENSG00000182132/ENSG00000112715/ENSG00000010810/ENSG00000152661/ENSG00000131016/ENSG00000153956/ENSG00000128512/ENSG00000198363/ENSG00000148120/ENSG00000166833/ENSG00000149177…	36
CC	GO:0044304	main axon	10/560	67/15339	0.000147719	0.00534955	0.00437605	ENSG00000134369/ENSG00000185008/ENSG00000145362/ENSG00000152377/ENSG00000091129/ENSG00000174469/ENSG00000184156/ENSG00000110436/ENSG00000150672/ENSG00000148498	10
BP	GO:0014855	striated muscle cell proliferation	10/553	64/14532	0.000139555	0.00539498	0.00446551	ENSG00000092969/ENSG00000178568/ENSG00000138685/ENSG00000081189/ENSG00000152661/ENSG00000149256/ENSG00000137693/ENSG00000107779/ENSG00000066468/ENSG00000168610	10
BP	GO:0050679	positive regulation of epithelial cell proliferation	18/553	177/14532	0.000143219	0.00549197	0.00454579	ENSG00000117525/ENSG00000135821/ENSG00000117020/ENSG00000115310/ENSG00000204217/ENSG00000138685/ENSG00000164327/ENSG00000112715/ENSG00000105894/ENSG00000099250/ENSG00000107779/ENSG00000148737/ENSG00000066468/ENSG00000100644/ENSG00000196712/ENSG00000168610/ENSG00000154229/ENSG00000125398	18
BP	GO:0032970	regulation of actin filament-based process	29/553	364/14532	0.00014611	0.00555802	0.00460046	ENSG00000077549/ENSG00000184588/ENSG00000116489/ENSG00000155816/ENSG00000171132/ENSG00000115355/ENSG00000066032/ENSG00000196776/ENSG00000145362/ENSG00000164327/ENSG00000081189/ENSG00000145730/ENSG00000184349/ENSG00000079691/ENSG00000185345/ENSG00000198898/ENSG00000104728/ENSG00000131626/ENSG00000099250/ENSG00000151067/ENSG00000103647/ENSG00000170776/ENSG00000140538/ENSG00000160551/ENSG00000141376…	29
BP	GO:2001236	regulation of extrinsic apoptotic signaling pathway	15/553	132/14532	0.000149006	0.00562271	0.00465401	ENSG00000185104/ENSG00000135744/ENSG00000115760/ENSG00000138448/ENSG00000135926/ENSG00000138696/ENSG00000146247/ENSG00000010810/ENSG00000104375/ENSG00000137693/ENSG00000099250/ENSG00000148737/ENSG00000131981/ENSG00000186153/ENSG00000196712	15
BP	GO:0097581	lamellipodium organization	11/553	77/14532	0.000150176	0.00562271	0.00465401	ENSG00000077549/ENSG00000115355/ENSG00000068024/ENSG00000079691/ENSG00000158321/ENSG00000026508/ENSG00000136754/ENSG00000150093/ENSG00000035403/ENSG00000099204/ENSG00000102606	11
BP	GO:0060070	canonical Wnt signaling pathway	26/553	312/14532	0.000156649	0.00581925	0.00481669	ENSG00000162407/ENSG00000144642/ENSG00000018408/ENSG00000169862/ENSG00000134982/ENSG00000113712/ENSG00000118689/ENSG00000185345/ENSG00000058091/ENSG00000101849/ENSG00000147050/ENSG00000173273/ENSG00000104375/ENSG00000104517/ENSG00000156052/ENSG00000106829/ENSG00000136848/ENSG00000205213/ENSG00000134569/ENSG00000137693/ENSG00000148737/ENSG00000066468/ENSG00000179399/ENSG00000108854/ENSG00000125398…	26
CC	GO:0097060	synaptic membrane	31/560	421/15339	0.000173924	0.00587863	0.00480884	ENSG00000171385/ENSG00000058668/ENSG00000179915/ENSG00000176204/ENSG00000066032/ENSG00000115183/ENSG00000178568/ENSG00000157087/ENSG00000132164/ENSG00000151834/ENSG00000145362/ENSG00000109472/ENSG00000150625/ENSG00000113742/ENSG00000164506/ENSG00000091129/ENSG00000146938/ENSG00000156011/ENSG00000164929/ENSG00000110436/ENSG00000148948/ENSG00000134569/ENSG00000150672/ENSG00000136754/ENSG00000150093…	31
BP	GO:0071560	cellular response to transforming growth factor beta stimulus	21/553	228/14532	0.000170209	0.00626659	0.00518696	ENSG00000142611/ENSG00000092969/ENSG00000049323/ENSG00000169756/ENSG00000204217/ENSG00000138696/ENSG00000081189/ENSG00000010810/ENSG00000064393/ENSG00000148516/ENSG00000148498/ENSG00000107779/ENSG00000066468/ENSG00000134532/ENSG00000150991/ENSG00000170345/ENSG00000090863/ENSG00000186153/ENSG00000108854/ENSG00000125398/ENSG00000168675	21
BP	GO:0032147	activation of protein kinase activity	26/553	314/14532	0.0001735	0.00629765	0.00521266	ENSG00000133048/ENSG00000092969/ENSG00000135744/ENSG00000011566/ENSG00000115355/ENSG00000071054/ENSG00000073803/ENSG00000138685/ENSG00000078295/ENSG00000164327/ENSG00000184349/ENSG00000112715/ENSG00000197442/ENSG00000104375/ENSG00000136848/ENSG00000185737/ENSG00000150991/ENSG00000074696/ENSG00000169032/ENSG00000140538/ENSG00000141503/ENSG00000160551/ENSG00000006062/ENSG00000008294/ENSG00000171867…	26
BP	GO:0050796	regulation of insulin secretion	16/553	149/14532	0.000176783	0.0063553	0.00526038	ENSG00000135821/ENSG00000171132/ENSG00000071054/ENSG00000118263/ENSG00000170011/ENSG00000138814/ENSG00000184349/ENSG00000152661/ENSG00000185345/ENSG00000148737/ENSG00000151067/ENSG00000123104/ENSG00000185950/ENSG00000100644/ENSG00000154229/ENSG00000167470	16
BP	GO:0007266	Rho protein signal transduction	19/553	196/14532	0.000177761	0.0063553	0.00526038	ENSG00000132694/ENSG00000163947/ENSG00000160145/ENSG00000114790/ENSG00000113916/ENSG00000038382/ENSG00000146426/ENSG00000146535/ENSG00000079482/ENSG00000104728/ENSG00000046889/ENSG00000196914/ENSG00000150093/ENSG00000099250/ENSG00000152767/ENSG00000102606/ENSG00000074696/ENSG00000170776/ENSG00000205726	19
BP	GO:0043534	blood vessel endothelial cell migration	13/553	106/14532	0.000189592	0.00658261	0.00544853	ENSG00000117020/ENSG00000138685/ENSG00000081189/ENSG00000112715/ENSG00000150093/ENSG00000099250/ENSG00000061273/ENSG00000133121/ENSG00000100644/ENSG00000166068/ENSG00000196712/ENSG00000154229/ENSG00000100345	13
BP	GO:0055017	cardiac muscle tissue growth	11/553	79/14532	0.000189657	0.00658261	0.00544853	ENSG00000092969/ENSG00000135744/ENSG00000178568/ENSG00000138685/ENSG00000081189/ENSG00000152661/ENSG00000149256/ENSG00000137693/ENSG00000107779/ENSG00000066468/ENSG00000170776	11
BP	GO:0010595	positive regulation of endothelial cell migration	12/553	93/14532	0.000205117	0.00706764	0.00584999	ENSG00000162407/ENSG00000135744/ENSG00000117020/ENSG00000204217/ENSG00000114861/ENSG00000138685/ENSG00000112715/ENSG00000099250/ENSG00000061273/ENSG00000100644/ENSG00000141376/ENSG00000154229	12
BP	GO:0033002	muscle cell proliferation	18/553	183/14532	0.000217898	0.007454	0.00616979	ENSG00000092969/ENSG00000135744/ENSG00000115415/ENSG00000178568/ENSG00000068024/ENSG00000114861/ENSG00000189058/ENSG00000138685/ENSG00000081189/ENSG00000152661/ENSG00000197442/ENSG00000149256/ENSG00000137693/ENSG00000185532/ENSG00000107779/ENSG00000148737/ENSG00000066468/ENSG00000168610	18
BP	GO:0001558	regulation of cell growth	29/553	373/14532	0.000221632	0.00745935	0.00617423	ENSG00000127603/ENSG00000132694/ENSG00000092969/ENSG00000135744/ENSG00000115310/ENSG00000204217/ENSG00000115414/ENSG00000135919/ENSG00000073803/ENSG00000113916/ENSG00000163453/ENSG00000018189/ENSG00000184349/ENSG00000152377/ENSG00000112715/ENSG00000152661/ENSG00000185345/ENSG00000091129/ENSG00000092964/ENSG00000149177/ENSG00000099250/ENSG00000185737/ENSG00000214548/ENSG00000103769/ENSG00000140538…	29
BP	GO:0032874	positive regulation of stress-activated MAPK cascade	16/553	152/14532	0.000222761	0.00745935	0.00617423	ENSG00000092969/ENSG00000073803/ENSG00000181826/ENSG00000112715/ENSG00000111907/ENSG00000197442/ENSG00000064393/ENSG00000147324/ENSG00000104375/ENSG00000136848/ENSG00000074696/ENSG00000141503/ENSG00000160551/ENSG00000008294/ENSG00000182621/ENSG00000099860	16
BP	GO:0030516	regulation of axon extension	12/553	94/14532	0.000227175	0.00755397	0.00625254	ENSG00000127603/ENSG00000115310/ENSG00000204217/ENSG00000115414/ENSG00000073803/ENSG00000018189/ENSG00000112715/ENSG00000091129/ENSG00000092964/ENSG00000099250/ENSG00000103769/ENSG00000140538	12
BP	GO:0061387	regulation of extent of cell growth	13/553	108/14532	0.000228942	0.00755985	0.0062574	ENSG00000127603/ENSG00000115310/ENSG00000204217/ENSG00000115414/ENSG00000073803/ENSG00000018189/ENSG00000184349/ENSG00000112715/ENSG00000091129/ENSG00000092964/ENSG00000099250/ENSG00000103769/ENSG00000140538	13
BP	GO:0070304	positive regulation of stress-activated protein kinase signaling cascade	16/553	153/14532	0.000240235	0.00772482	0.00639395	ENSG00000092969/ENSG00000073803/ENSG00000181826/ENSG00000112715/ENSG00000111907/ENSG00000197442/ENSG00000064393/ENSG00000147324/ENSG00000104375/ENSG00000136848/ENSG00000074696/ENSG00000141503/ENSG00000160551/ENSG00000008294/ENSG00000182621/ENSG00000099860	16
BP	GO:1903034	regulation of response to wounding	16/553	153/14532	0.000240235	0.00772482	0.00639395	ENSG00000162407/ENSG00000117525/ENSG00000171132/ENSG00000135919/ENSG00000184500/ENSG00000138685/ENSG00000152661/ENSG00000105894/ENSG00000154127/ENSG00000185532/ENSG00000198825/ENSG00000177119/ENSG00000169032/ENSG00000140538/ENSG00000154229/ENSG00000100345	16
BP	GO:0072001	renal system development	23/553	268/14532	0.000242218	0.00772482	0.00639395	ENSG00000162599/ENSG00000092969/ENSG00000135744/ENSG00000115415/ENSG00000185008/ENSG00000018408/ENSG00000138685/ENSG00000081189/ENSG00000112715/ENSG00000135541/ENSG00000187391/ENSG00000137573/ENSG00000205213/ENSG00000134569/ENSG00000137693/ENSG00000109906/ENSG00000099250/ENSG00000150347/ENSG00000066468/ENSG00000157483/ENSG00000196712/ENSG00000125398/ENSG00000124145	23
BP	GO:0071559	response to transforming growth factor beta	21/553	234/14532	0.000243685	0.00772482	0.00639395	ENSG00000142611/ENSG00000092969/ENSG00000049323/ENSG00000169756/ENSG00000204217/ENSG00000138696/ENSG00000081189/ENSG00000010810/ENSG00000064393/ENSG00000148516/ENSG00000148498/ENSG00000107779/ENSG00000066468/ENSG00000134532/ENSG00000150991/ENSG00000170345/ENSG00000090863/ENSG00000186153/ENSG00000108854/ENSG00000125398/ENSG00000168675	21
BP	GO:2000027	regulation of animal organ morphogenesis	21/553	234/14532	0.000243685	0.00772482	0.00639395	ENSG00000092969/ENSG00000135744/ENSG00000115415/ENSG00000204217/ENSG00000163637/ENSG00000185008/ENSG00000112715/ENSG00000135541/ENSG00000187391/ENSG00000105894/ENSG00000183337/ENSG00000137573/ENSG00000205213/ENSG00000107779/ENSG00000066468/ENSG00000183098/ENSG00000100592/ENSG00000006125/ENSG00000108854/ENSG00000125398/ENSG00000183579	21
BP	GO:0048015	phosphatidylinositol-mediated signaling	17/553	169/14532	0.000247805	0.00780339	0.00645899	ENSG00000092969/ENSG00000135744/ENSG00000178568/ENSG00000135919/ENSG00000163629/ENSG00000010810/ENSG00000046889/ENSG00000136848/ENSG00000033327/ENSG00000150867/ENSG00000198825/ENSG00000185950/ENSG00000140538/ENSG00000140443/ENSG00000196712/ENSG00000125398/ENSG00000182621	17
BP	GO:0035265	organ growth	17/553	170/14532	0.000265863	0.00831698	0.0068841	ENSG00000092969/ENSG00000135744/ENSG00000178568/ENSG00000138685/ENSG00000081189/ENSG00000113645/ENSG00000152661/ENSG00000146938/ENSG00000168077/ENSG00000104375/ENSG00000149256/ENSG00000137693/ENSG00000107779/ENSG00000066468/ENSG00000060138/ENSG00000170776/ENSG00000125398	17
CC	GO:0005938	cell cortex	24/560	299/15339	0.000265726	0.0084202	0.00688791	ENSG00000159023/ENSG00000116489/ENSG00000155816/ENSG00000066032/ENSG00000116117/ENSG00000170011/ENSG00000182606/ENSG00000138758/ENSG00000151914/ENSG00000131016/ENSG00000075624/ENSG00000122545/ENSG00000198898/ENSG00000128585/ENSG00000131558/ENSG00000198363/ENSG00000187239/ENSG00000148498/ENSG00000066468/ENSG00000123104/ENSG00000102606/ENSG00000170776/ENSG00000134278/ENSG00000100345	24
BP	GO:0001822	kidney development	22/553	253/14532	0.000273321	0.00848488	0.00702307	ENSG00000092969/ENSG00000135744/ENSG00000115415/ENSG00000185008/ENSG00000018408/ENSG00000138685/ENSG00000081189/ENSG00000112715/ENSG00000135541/ENSG00000187391/ENSG00000137573/ENSG00000205213/ENSG00000134569/ENSG00000137693/ENSG00000109906/ENSG00000099250/ENSG00000150347/ENSG00000066468/ENSG00000157483/ENSG00000196712/ENSG00000125398/ENSG00000124145	22
BP	GO:0001952	regulation of cell-matrix adhesion	13/553	110/14532	0.000275083	0.00848488	0.00702307	ENSG00000127603/ENSG00000071054/ENSG00000169756/ENSG00000113916/ENSG00000189058/ENSG00000184349/ENSG00000112715/ENSG00000149177/ENSG00000099250/ENSG00000141503/ENSG00000196712/ENSG00000141376/ENSG00000124145	13
BP	GO:0048017	inositol lipid-mediated signaling	17/553	172/14532	0.000305436	0.00903298	0.00747674	ENSG00000092969/ENSG00000135744/ENSG00000178568/ENSG00000135919/ENSG00000163629/ENSG00000010810/ENSG00000046889/ENSG00000136848/ENSG00000033327/ENSG00000150867/ENSG00000198825/ENSG00000185950/ENSG00000140538/ENSG00000140443/ENSG00000196712/ENSG00000125398/ENSG00000182621	17
BP	GO:0016525	negative regulation of angiogenesis	12/553	97/14532	0.000305849	0.00903298	0.00747674	ENSG00000092969/ENSG00000135744/ENSG00000115415/ENSG00000135298/ENSG00000105894/ENSG00000102144/ENSG00000137573/ENSG00000136848/ENSG00000133121/ENSG00000166068/ENSG00000196712/ENSG00000173482	12
CC	GO:0031594	neuromuscular junction	10/560	73/15339	0.000304297	0.00907522	0.00742372	ENSG00000135919/ENSG00000068024/ENSG00000121440/ENSG00000152377/ENSG00000164506/ENSG00000105894/ENSG00000134569/ENSG00000150672/ENSG00000150093/ENSG00000100345	10
CC	GO:0042383	sarcolemma	14/560	132/15339	0.000332449	0.00936398	0.00765993	ENSG00000171385/ENSG00000058668/ENSG00000138814/ENSG00000145362/ENSG00000170624/ENSG00000153956/ENSG00000165995/ENSG00000150093/ENSG00000035403/ENSG00000151067/ENSG00000198838/ENSG00000171885/ENSG00000134769/ENSG00000172270	14
BP	GO:0051897	positive regulation of protein kinase B signaling	16/553	157/14532	0.000322553	0.00943055	0.00780582	ENSG00000117525/ENSG00000133048/ENSG00000115310/ENSG00000178568/ENSG00000138685/ENSG00000164327/ENSG00000010810/ENSG00000147324/ENSG00000104375/ENSG00000149177/ENSG00000150093/ENSG00000148737/ENSG00000066468/ENSG00000185950/ENSG00000140443/ENSG00000205726	16
BP	GO:0008016	regulation of heart contraction	20/553	222/14532	0.000323277	0.00943055	0.00780582	ENSG00000184588/ENSG00000171385/ENSG00000058668/ENSG00000092969/ENSG00000135744/ENSG00000068024/ENSG00000157087/ENSG00000157445/ENSG00000185774/ENSG00000145362/ENSG00000182132/ENSG00000152661/ENSG00000153956/ENSG00000198363/ENSG00000048740/ENSG00000165995/ENSG00000151067/ENSG00000123104/ENSG00000198838/ENSG00000129244	20
BP	GO:0043535	regulation of blood vessel endothelial cell migration	11/553	84/14532	0.00032848	0.00947953	0.00784636	ENSG00000117020/ENSG00000138685/ENSG00000081189/ENSG00000112715/ENSG00000099250/ENSG00000061273/ENSG00000133121/ENSG00000100644/ENSG00000166068/ENSG00000196712/ENSG00000154229	11
BP	GO:0072089	stem cell proliferation	13/553	112/14532	0.000328943	0.00947953	0.00784636	ENSG00000116641/ENSG00000138685/ENSG00000112715/ENSG00000105894/ENSG00000137693/ENSG00000066468/ENSG00000139083/ENSG00000134532/ENSG00000244754/ENSG00000100644/ENSG00000133961/ENSG00000196712/ENSG00000183579	13
BP	GO:0072009	nephron epithelium development	12/553	98/14532	0.000336739	0.00964576	0.00798395	ENSG00000135744/ENSG00000115415/ENSG00000018408/ENSG00000138685/ENSG00000081189/ENSG00000112715/ENSG00000135541/ENSG00000187391/ENSG00000205213/ENSG00000137693/ENSG00000157483/ENSG00000125398	12
BP	GO:0060419	heart growth	11/553	85/14532	0.00036462	0.01008	0.00834341	ENSG00000092969/ENSG00000135744/ENSG00000178568/ENSG00000138685/ENSG00000081189/ENSG00000152661/ENSG00000149256/ENSG00000137693/ENSG00000107779/ENSG00000066468/ENSG00000170776	11
BP	GO:1901890	positive regulation of cell junction assembly	12/553	99/14532	0.000370232	0.0101175	0.00837444	ENSG00000135744/ENSG00000179915/ENSG00000071054/ENSG00000169756/ENSG00000150471/ENSG00000184349/ENSG00000112715/ENSG00000135298/ENSG00000149177/ENSG00000099250/ENSG00000140538/ENSG00000124145	12
BP	GO:2000181	negative regulation of blood vessel morphogenesis	12/553	99/14532	0.000370232	0.0101175	0.00837444	ENSG00000092969/ENSG00000135744/ENSG00000115415/ENSG00000135298/ENSG00000105894/ENSG00000102144/ENSG00000137573/ENSG00000136848/ENSG00000133121/ENSG00000166068/ENSG00000196712/ENSG00000173482	12
BP	GO:0030168	platelet activation	15/553	144/14532	0.000388577	0.0105582	0.00873918	ENSG00000171132/ENSG00000135919/ENSG00000188313/ENSG00000010810/ENSG00000146535/ENSG00000075624/ENSG00000156049/ENSG00000156052/ENSG00000154127/ENSG00000185532/ENSG00000035403/ENSG00000123104/ENSG00000154229/ENSG00000184009/ENSG00000100345	15
BP	GO:0097191	extrinsic apoptotic signaling pathway	18/553	192/14532	0.000393165	0.0106221	0.00879212	ENSG00000185104/ENSG00000092969/ENSG00000135744/ENSG00000115760/ENSG00000138448/ENSG00000135926/ENSG00000138696/ENSG00000146247/ENSG00000118689/ENSG00000010810/ENSG00000104375/ENSG00000136848/ENSG00000137693/ENSG00000099250/ENSG00000148737/ENSG00000131981/ENSG00000186153/ENSG00000196712	18
BP	GO:0002262	myeloid cell homeostasis	14/553	129/14532	0.000396274	0.0106457	0.0088116	ENSG00000184588/ENSG00000143772/ENSG00000115415/ENSG00000113916/ENSG00000112715/ENSG00000118689/ENSG00000005483/ENSG00000064393/ENSG00000147324/ENSG00000100644/ENSG00000166710/ENSG00000168610/ENSG00000128016/ENSG00000100320	14
BP	GO:0060840	artery development	11/553	86/14532	0.000404042	0.0107934	0.00893384	ENSG00000092969/ENSG00000117020/ENSG00000049323/ENSG00000204217/ENSG00000185008/ENSG00000112715/ENSG00000099250/ENSG00000107779/ENSG00000196712/ENSG00000006125/ENSG00000130164	11
BP	GO:0030218	erythrocyte differentiation	12/553	100/14532	0.000406498	0.0107983	0.00893793	ENSG00000115415/ENSG00000113916/ENSG00000112715/ENSG00000118689/ENSG00000005483/ENSG00000064393/ENSG00000147324/ENSG00000100644/ENSG00000166710/ENSG00000168610/ENSG00000128016/ENSG00000100320	12
BP	GO:0032092	positive regulation of protein binding	11/553	87/14532	0.000446977	0.0116174	0.00961591	ENSG00000159023/ENSG00000081189/ENSG00000185345/ENSG00000064393/ENSG00000104695/ENSG00000104375/ENSG00000099250/ENSG00000148737/ENSG00000131981/ENSG00000075413/ENSG00000166710	11
BP	GO:0030900	forebrain development	27/553	352/14532	0.000447105	0.0116174	0.00961591	ENSG00000116641/ENSG00000058668/ENSG00000084676/ENSG00000115310/ENSG00000178568/ENSG00000181555/ENSG00000185008/ENSG00000136527/ENSG00000170390/ENSG00000010810/ENSG00000105894/ENSG00000174469/ENSG00000079482/ENSG00000182197/ENSG00000136848/ENSG00000110436/ENSG00000099250/ENSG00000185532/ENSG00000185737/ENSG00000107779/ENSG00000066468/ENSG00000111783/ENSG00000100644/ENSG00000133961/ENSG00000166710…	27
BP	GO:1903522	regulation of blood circulation	22/553	263/14532	0.000467391	0.0120785	0.00999757	ENSG00000184588/ENSG00000171385/ENSG00000058668/ENSG00000092969/ENSG00000135744/ENSG00000204217/ENSG00000068024/ENSG00000157087/ENSG00000157445/ENSG00000185774/ENSG00000145362/ENSG00000182132/ENSG00000152661/ENSG00000153956/ENSG00000128512/ENSG00000198363/ENSG00000048740/ENSG00000165995/ENSG00000151067/ENSG00000123104/ENSG00000198838/ENSG00000129244	22
BP	GO:1902904	negative regulation of supramolecular fiber organization	14/553	132/14532	0.000501295	0.0128476	0.0106342	ENSG00000077549/ENSG00000116489/ENSG00000118200/ENSG00000066032/ENSG00000134982/ENSG00000079691/ENSG00000185345/ENSG00000198898/ENSG00000120885/ENSG00000131626/ENSG00000103647/ENSG00000160551/ENSG00000130164/ENSG00000157540	14
MF	GO:0140297	DNA-binding transcription factor binding	26/543	330/14520	0.000289116	0.0135499	0.0124371	ENSG00000142611/ENSG00000185104/ENSG00000084676/ENSG00000115415/ENSG00000153827/ENSG00000068024/ENSG00000134107/ENSG00000114861/ENSG00000081189/ENSG00000075624/ENSG00000064393/ENSG00000106829/ENSG00000119408/ENSG00000137693/ENSG00000095794/ENSG00000171988/ENSG00000148737/ENSG00000061273/ENSG00000100644/ENSG00000170345/ENSG00000140262/ENSG00000033800/ENSG00000141027/ENSG00000168610/ENSG00000141376…	26
BP	GO:0001938	positive regulation of endothelial cell proliferation	11/553	89/14532	0.000544369	0.0138421	0.0114573	ENSG00000117525/ENSG00000117020/ENSG00000204217/ENSG00000138685/ENSG00000164327/ENSG00000112715/ENSG00000099250/ENSG00000100644/ENSG00000196712/ENSG00000168610/ENSG00000154229	11
CC	GO:0150034	distal axon	22/560	277/15339	0.000545674	0.0144107	0.0117883	ENSG00000116641/ENSG00000135821/ENSG00000115977/ENSG00000115183/ENSG00000182606/ENSG00000018189/ENSG00000182168/ENSG00000129116/ENSG00000150625/ENSG00000113742/ENSG00000146426/ENSG00000075624/ENSG00000158321/ENSG00000131558/ENSG00000079482/ENSG00000136754/ENSG00000099250/ENSG00000148498/ENSG00000184226/ENSG00000066933/ENSG00000184009/ENSG00000205726	22
CC	GO:0043025	neuronal cell body	32/560	472/15339	0.000591019	0.0144107	0.0117883	ENSG00000117519/ENSG00000171385/ENSG00000135821/ENSG00000092969/ENSG00000179915/ENSG00000115310/ENSG00000115183/ENSG00000204217/ENSG00000189058/ENSG00000018189/ENSG00000163625/ENSG00000138696/ENSG00000182168/ENSG00000109472/ENSG00000150625/ENSG00000169862/ENSG00000079215/ENSG00000145730/ENSG00000012660/ENSG00000131016/ENSG00000174469/ENSG00000078725/ENSG00000136848/ENSG00000134569/ENSG00000099250…	32
BP	GO:0060047	heart contraction	21/553	250/14532	0.000590904	0.0147549	0.0122128	ENSG00000184588/ENSG00000171385/ENSG00000058668/ENSG00000092969/ENSG00000135744/ENSG00000068024/ENSG00000157087/ENSG00000157445/ENSG00000185774/ENSG00000145362/ENSG00000170624/ENSG00000182132/ENSG00000152661/ENSG00000153956/ENSG00000198363/ENSG00000048740/ENSG00000165995/ENSG00000151067/ENSG00000123104/ENSG00000198838/ENSG00000129244	21
BP	GO:0032956	regulation of actin cytoskeleton organization	25/553	322/14532	0.000603085	0.0149358	0.0123626	ENSG00000077549/ENSG00000116489/ENSG00000155816/ENSG00000171132/ENSG00000115355/ENSG00000066032/ENSG00000196776/ENSG00000164327/ENSG00000081189/ENSG00000145730/ENSG00000184349/ENSG00000079691/ENSG00000185345/ENSG00000198898/ENSG00000104728/ENSG00000131626/ENSG00000099250/ENSG00000103647/ENSG00000170776/ENSG00000140538/ENSG00000160551/ENSG00000141376/ENSG00000134278/ENSG00000124145/ENSG00000130303	25
BP	GO:0030072	peptide hormone secretion	19/553	216/14532	0.000607661	0.0149711	0.0123918	ENSG00000135821/ENSG00000171132/ENSG00000071054/ENSG00000118263/ENSG00000170011/ENSG00000160145/ENSG00000138814/ENSG00000109472/ENSG00000184349/ENSG00000152661/ENSG00000185345/ENSG00000148737/ENSG00000151067/ENSG00000123104/ENSG00000185950/ENSG00000100644/ENSG00000154229/ENSG00000167470/ENSG00000205726	19
BP	GO:0072659	protein localization to plasma membrane	21/553	251/14532	0.000622538	0.0152586	0.0126298	ENSG00000127603/ENSG00000084710/ENSG00000171132/ENSG00000175497/ENSG00000135926/ENSG00000123983/ENSG00000185774/ENSG00000145362/ENSG00000075624/ENSG00000132294/ENSG00000131626/ENSG00000165995/ENSG00000150093/ENSG00000095637/ENSG00000131981/ENSG00000133961/ENSG00000165914/ENSG00000103769/ENSG00000169410/ENSG00000171867/ENSG00000172270	21
BP	GO:0018105	peptidyl-serine phosphorylation	22/553	270/14532	0.000666592	0.0159494	0.0132016	ENSG00000116641/ENSG00000058668/ENSG00000117020/ENSG00000171132/ENSG00000073803/ENSG00000170390/ENSG00000164327/ENSG00000069020/ENSG00000113712/ENSG00000112715/ENSG00000064393/ENSG00000173273/ENSG00000119408/ENSG00000026508/ENSG00000185532/ENSG00000198825/ENSG00000100784/ENSG00000075413/ENSG00000140538/ENSG00000154229/ENSG00000198900/ENSG00000157540	22
BP	GO:0038127	ERBB signaling pathway	14/553	136/14532	0.000677444	0.0161062	0.0133314	ENSG00000085832/ENSG00000135744/ENSG00000115310/ENSG00000178568/ENSG00000075785/ENSG00000159733/ENSG00000112851/ENSG00000136848/ENSG00000149177/ENSG00000102606/ENSG00000100784/ENSG00000154229/ENSG00000125398/ENSG00000141441	14
BP	GO:0050804	modulation of chemical synaptic transmission	30/553	419/14532	0.000694388	0.0162036	0.013412	ENSG00000135821/ENSG00000135744/ENSG00000171132/ENSG00000179915/ENSG00000127838/ENSG00000135919/ENSG00000144847/ENSG00000184985/ENSG00000138814/ENSG00000079215/ENSG00000081189/ENSG00000137285/ENSG00000010810/ENSG00000131016/ENSG00000185345/ENSG00000105894/ENSG00000146938/ENSG00000079482/ENSG00000034677/ENSG00000148948/ENSG00000165995/ENSG00000150093/ENSG00000185737/ENSG00000127314/ENSG00000103769…	30
BP	GO:0045860	positive regulation of protein kinase activity	34/553	497/14532	0.000705742	0.0163698	0.0135495	ENSG00000142871/ENSG00000133048/ENSG00000058668/ENSG00000092969/ENSG00000135744/ENSG00000011566/ENSG00000115355/ENSG00000071054/ENSG00000073803/ENSG00000138685/ENSG00000078295/ENSG00000164327/ENSG00000184349/ENSG00000112715/ENSG00000010810/ENSG00000111907/ENSG00000197442/ENSG00000120885/ENSG00000104375/ENSG00000136848/ENSG00000136754/ENSG00000185737/ENSG00000150991/ENSG00000074696/ENSG00000169032…	34
BP	GO:0099177	regulation of trans-synaptic signaling	30/553	420/14532	0.000721699	0.0166134	0.0137512	ENSG00000135821/ENSG00000135744/ENSG00000171132/ENSG00000179915/ENSG00000127838/ENSG00000135919/ENSG00000144847/ENSG00000184985/ENSG00000138814/ENSG00000079215/ENSG00000081189/ENSG00000137285/ENSG00000010810/ENSG00000131016/ENSG00000185345/ENSG00000105894/ENSG00000146938/ENSG00000079482/ENSG00000034677/ENSG00000148948/ENSG00000165995/ENSG00000150093/ENSG00000185737/ENSG00000127314/ENSG00000103769…	30
BP	GO:0045807	positive regulation of endocytosis	11/553	92/14532	0.000723234	0.0166134	0.0137512	ENSG00000138814/ENSG00000112715/ENSG00000135541/ENSG00000187391/ENSG00000120910/ENSG00000120885/ENSG00000177119/ENSG00000135404/ENSG00000166710/ENSG00000006125/ENSG00000205726	11
BP	GO:0014065	phosphatidylinositol 3-kinase signaling	14/553	137/14532	0.000728875	0.0166625	0.0137918	ENSG00000092969/ENSG00000135744/ENSG00000178568/ENSG00000135919/ENSG00000163629/ENSG00000010810/ENSG00000046889/ENSG00000136848/ENSG00000150867/ENSG00000185950/ENSG00000140538/ENSG00000140443/ENSG00000196712/ENSG00000125398	14
MF	GO:0017016	Ras GTPase binding	30/543	413/14520	0.000411709	0.0170254	0.0156271	ENSG00000116641/ENSG00000132694/ENSG00000143344/ENSG00000118873/ENSG00000157827/ENSG00000170011/ENSG00000163947/ENSG00000160145/ENSG00000114790/ENSG00000138670/ENSG00000038382/ENSG00000010017/ENSG00000164506/ENSG00000146426/ENSG00000128512/ENSG00000131558/ENSG00000104728/ENSG00000046889/ENSG00000184014/ENSG00000133812/ENSG00000196914/ENSG00000150760/ENSG00000060138/ENSG00000152767/ENSG00000102606…	30
BP	GO:0009896	positive regulation of catabolic process	28/553	383/14532	0.000752796	0.0170786	0.0141362	ENSG00000048707/ENSG00000185104/ENSG00000118873/ENSG00000171132/ENSG00000138376/ENSG00000181722/ENSG00000075785/ENSG00000134982/ENSG00000113712/ENSG00000118689/ENSG00000080546/ENSG00000152661/ENSG00000185345/ENSG00000120885/ENSG00000034677/ENSG00000136848/ENSG00000170525/ENSG00000150867/ENSG00000185950/ENSG00000100644/ENSG00000033800/ENSG00000166233/ENSG00000038532/ENSG00000090905/ENSG00000108854…	28
BP	GO:0034101	erythrocyte homeostasis	12/553	107/14532	0.000754258	0.0170786	0.0141362	ENSG00000115415/ENSG00000113916/ENSG00000112715/ENSG00000118689/ENSG00000005483/ENSG00000064393/ENSG00000147324/ENSG00000100644/ENSG00000166710/ENSG00000168610/ENSG00000128016/ENSG00000100320	12
BP	GO:0031032	actomyosin structure organization	17/553	187/14532	0.000801344	0.0179579	0.014864	ENSG00000159023/ENSG00000117519/ENSG00000143776/ENSG00000196776/ENSG00000081189/ENSG00000079691/ENSG00000104728/ENSG00000131626/ENSG00000078114/ENSG00000150093/ENSG00000099250/ENSG00000095637/ENSG00000103647/ENSG00000170776/ENSG00000184009/ENSG00000124145/ENSG00000100345	17
BP	GO:0042692	muscle cell differentiation	25/553	329/14532	0.000822924	0.0182	0.0150644	ENSG00000135744/ENSG00000066032/ENSG00000115183/ENSG00000068024/ENSG00000138814/ENSG00000145362/ENSG00000081189/ENSG00000170624/ENSG00000112715/ENSG00000135298/ENSG00000112531/ENSG00000078114/ENSG00000148516/ENSG00000150093/ENSG00000066468/ENSG00000069667/ENSG00000033800/ENSG00000170776/ENSG00000186260/ENSG00000008294/ENSG00000125398/ENSG00000132475/ENSG00000184009/ENSG00000100345/ENSG00000196588	25
BP	GO:0042326	negative regulation of phosphorylation	29/553	405/14532	0.000846861	0.0186427	0.0154309	ENSG00000162407/ENSG00000116539/ENSG00000198369/ENSG00000068024/ENSG00000173193/ENSG00000018408/ENSG00000159733/ENSG00000163629/ENSG00000134982/ENSG00000010017/ENSG00000185345/ENSG00000156052/ENSG00000136848/ENSG00000149177/ENSG00000154127/ENSG00000148498/ENSG00000198825/ENSG00000185950/ENSG00000140105/ENSG00000166068/ENSG00000140538/ENSG00000140443/ENSG00000141027/ENSG00000196712/ENSG00000168610…	29
MF	GO:0033613	activating transcription factor binding	10/543	76/14520	0.000510597	0.0188921	0.0173405	ENSG00000142611/ENSG00000068024/ENSG00000134107/ENSG00000081189/ENSG00000064393/ENSG00000119408/ENSG00000137693/ENSG00000061273/ENSG00000170345/ENSG00000141027	10
BP	GO:0042552	myelination	13/553	124/14532	0.000877909	0.0192371	0.0159229	ENSG00000145362/ENSG00000112531/ENSG00000106278/ENSG00000105894/ENSG00000104728/ENSG00000120885/ENSG00000133812/ENSG00000149256/ENSG00000148498/ENSG00000140538/ENSG00000109099/ENSG00000196712/ENSG00000153902	13
BP	GO:1902903	regulation of supramolecular fiber organization	25/553	331/14532	0.000897329	0.0195725	0.0162005	ENSG00000077549/ENSG00000116489/ENSG00000118200/ENSG00000155816/ENSG00000171132/ENSG00000066032/ENSG00000196776/ENSG00000164327/ENSG00000081189/ENSG00000134982/ENSG00000079691/ENSG00000185345/ENSG00000198898/ENSG00000104728/ENSG00000120885/ENSG00000131626/ENSG00000099250/ENSG00000130779/ENSG00000103647/ENSG00000170776/ENSG00000160551/ENSG00000134278/ENSG00000124145/ENSG00000130164/ENSG00000157540	25
BP	GO:0099003	vesicle-mediated transport in synapse	18/553	206/14532	0.000905242	0.0196549	0.0162687	ENSG00000085832/ENSG00000179915/ENSG00000163618/ENSG00000164506/ENSG00000075624/ENSG00000187391/ENSG00000146938/ENSG00000079482/ENSG00000120910/ENSG00000165995/ENSG00000127314/ENSG00000100505/ENSG00000133961/ENSG00000103769/ENSG00000103528/ENSG00000006125/ENSG00000184009/ENSG00000205726	18
BP	GO:0001701	in utero embryonic development	26/553	350/14532	0.00091074	0.0196844	0.0162931	ENSG00000142871/ENSG00000264522/ENSG00000084676/ENSG00000115760/ENSG00000115310/ENSG00000144357/ENSG00000181555/ENSG00000152601/ENSG00000171476/ENSG00000112715/ENSG00000152661/ENSG00000146535/ENSG00000183337/ENSG00000147050/ENSG00000104375/ENSG00000150093/ENSG00000107779/ENSG00000066468/ENSG00000060138/ENSG00000068650/ENSG00000100644/ENSG00000157483/ENSG00000169032/ENSG00000153815/ENSG00000170921…	26
BP	GO:0051896	regulation of protein kinase B signaling	18/553	207/14532	0.000957361	0.0197911	0.0163814	ENSG00000117525/ENSG00000133048/ENSG00000115310/ENSG00000178568/ENSG00000138685/ENSG00000164327/ENSG00000010810/ENSG00000187391/ENSG00000147324/ENSG00000104375/ENSG00000149177/ENSG00000150093/ENSG00000148737/ENSG00000198825/ENSG00000066468/ENSG00000185950/ENSG00000140443/ENSG00000205726	18
BP	GO:0048736	appendage development	15/553	157/14532	0.000964643	0.0197911	0.0163814	ENSG00000092969/ENSG00000204217/ENSG00000152601/ENSG00000138696/ENSG00000145730/ENSG00000152661/ENSG00000146535/ENSG00000198363/ENSG00000134569/ENSG00000109906/ENSG00000107779/ENSG00000066468/ENSG00000151067/ENSG00000125398/ENSG00000183579	15
BP	GO:0060173	limb development	15/553	157/14532	0.000964643	0.0197911	0.0163814	ENSG00000092969/ENSG00000204217/ENSG00000152601/ENSG00000138696/ENSG00000145730/ENSG00000152661/ENSG00000146535/ENSG00000198363/ENSG00000134569/ENSG00000109906/ENSG00000107779/ENSG00000066468/ENSG00000151067/ENSG00000125398/ENSG00000183579	15
BP	GO:1901343	negative regulation of vasculature development	12/553	110/14532	0.000965624	0.0197911	0.0163814	ENSG00000092969/ENSG00000135744/ENSG00000115415/ENSG00000135298/ENSG00000105894/ENSG00000102144/ENSG00000137573/ENSG00000136848/ENSG00000133121/ENSG00000166068/ENSG00000196712/ENSG00000173482	12
MF	GO:0019199	transmembrane receptor protein kinase activity	10/543	77/14520	0.000567571	0.0199501	0.0183116	ENSG00000049323/ENSG00000150938/ENSG00000204217/ENSG00000178568/ENSG00000138696/ENSG00000099250/ENSG00000107779/ENSG00000066468/ENSG00000140538/ENSG00000140443	10
BP	GO:0046883	regulation of hormone secretion	19/553	225/14532	0.00099531	0.020312	0.0168126	ENSG00000135821/ENSG00000135744/ENSG00000171132/ENSG00000071054/ENSG00000118263/ENSG00000170011/ENSG00000160145/ENSG00000138814/ENSG00000184349/ENSG00000152661/ENSG00000185345/ENSG00000148737/ENSG00000151067/ENSG00000123104/ENSG00000185950/ENSG00000100644/ENSG00000154229/ENSG00000167470/ENSG00000205726	19
BP	GO:0007272	ensheathment of neurons	13/553	126/14532	0.00101979	0.0206345	0.0170795	ENSG00000145362/ENSG00000112531/ENSG00000106278/ENSG00000105894/ENSG00000104728/ENSG00000120885/ENSG00000133812/ENSG00000149256/ENSG00000148498/ENSG00000140538/ENSG00000109099/ENSG00000196712/ENSG00000153902	13
BP	GO:0008366	axon ensheathment	13/553	126/14532	0.00101979	0.0206345	0.0170795	ENSG00000145362/ENSG00000112531/ENSG00000106278/ENSG00000105894/ENSG00000104728/ENSG00000120885/ENSG00000133812/ENSG00000149256/ENSG00000148498/ENSG00000140538/ENSG00000109099/ENSG00000196712/ENSG00000153902	13
BP	GO:0008361	regulation of cell size	16/553	175/14532	0.00106351	0.0213375	0.0176614	ENSG00000127603/ENSG00000117020/ENSG00000115310/ENSG00000204217/ENSG00000115414/ENSG00000073803/ENSG00000018189/ENSG00000184349/ENSG00000112715/ENSG00000091129/ENSG00000092964/ENSG00000099250/ENSG00000177119/ENSG00000103769/ENSG00000140538/ENSG00000171885	16
BP	GO:0072080	nephron tubule development	10/553	82/14532	0.00106956	0.0213687	0.0176872	ENSG00000135744/ENSG00000115415/ENSG00000018408/ENSG00000138685/ENSG00000081189/ENSG00000112715/ENSG00000135541/ENSG00000205213/ENSG00000137693/ENSG00000125398	10
BP	GO:0046330	positive regulation of JNK cascade	13/553	127/14532	0.00109763	0.0218378	0.0180755	ENSG00000073803/ENSG00000111907/ENSG00000197442/ENSG00000064393/ENSG00000147324/ENSG00000104375/ENSG00000136848/ENSG00000074696/ENSG00000141503/ENSG00000160551/ENSG00000008294/ENSG00000182621/ENSG00000099860	13
BP	GO:0019216	regulation of lipid metabolic process	25/553	336/14532	0.00110942	0.0219803	0.0181935	ENSG00000142871/ENSG00000143344/ENSG00000135744/ENSG00000152904/ENSG00000084676/ENSG00000171132/ENSG00000123983/ENSG00000181722/ENSG00000189058/ENSG00000163453/ENSG00000138685/ENSG00000112972/ENSG00000012660/ENSG00000146426/ENSG00000186480/ENSG00000101849/ENSG00000079459/ENSG00000136848/ENSG00000095637/ENSG00000185950/ENSG00000069667/ENSG00000141027/ENSG00000167772/ENSG00000130164/ENSG00000198911	25
BP	GO:0045785	positive regulation of cell adhesion	27/553	374/14532	0.00112031	0.022104	0.0182958	ENSG00000162407/ENSG00000142871/ENSG00000092969/ENSG00000143772/ENSG00000171132/ENSG00000071054/ENSG00000169756/ENSG00000138448/ENSG00000115414/ENSG00000196776/ENSG00000113916/ENSG00000138814/ENSG00000079691/ENSG00000204592/ENSG00000112715/ENSG00000010810/ENSG00000105894/ENSG00000026508/ENSG00000149084/ENSG00000149177/ENSG00000109906/ENSG00000099250/ENSG00000150760/ENSG00000102606/ENSG00000102908…	27
BP	GO:0070588	calcium ion transmembrane transport	22/553	281/14532	0.00112812	0.0221662	0.0183473	ENSG00000158966/ENSG00000184588/ENSG00000058668/ENSG00000171132/ENSG00000138448/ENSG00000157087/ENSG00000157445/ENSG00000145362/ENSG00000138685/ENSG00000150625/ENSG00000010810/ENSG00000153956/ENSG00000083067/ENSG00000154127/ENSG00000165995/ENSG00000151067/ENSG00000123104/ENSG00000177119/ENSG00000204442/ENSG00000198838/ENSG00000171867/ENSG00000182621	22
BP	GO:0001655	urogenital system development	23/553	300/14532	0.00116457	0.0226948	0.0187848	ENSG00000162599/ENSG00000092969/ENSG00000135744/ENSG00000115415/ENSG00000185008/ENSG00000018408/ENSG00000138685/ENSG00000081189/ENSG00000112715/ENSG00000135541/ENSG00000187391/ENSG00000137573/ENSG00000205213/ENSG00000134569/ENSG00000137693/ENSG00000109906/ENSG00000099250/ENSG00000150347/ENSG00000066468/ENSG00000157483/ENSG00000196712/ENSG00000125398/ENSG00000124145	23
BP	GO:0045778	positive regulation of ossification	10/553	83/14532	0.00117561	0.0227232	0.0188084	ENSG00000142871/ENSG00000092969/ENSG00000204217/ENSG00000138696/ENSG00000081189/ENSG00000164199/ENSG00000105894/ENSG00000109906/ENSG00000107779/ENSG00000177119	10
BP	GO:0072006	nephron development	13/553	128/14532	0.00118036	0.0227232	0.0188084	ENSG00000135744/ENSG00000115415/ENSG00000018408/ENSG00000138685/ENSG00000081189/ENSG00000112715/ENSG00000135541/ENSG00000187391/ENSG00000137573/ENSG00000205213/ENSG00000137693/ENSG00000157483/ENSG00000125398	13
BP	GO:0097553	calcium ion transmembrane import into cytosol	13/553	128/14532	0.00118036	0.0227232	0.0188084	ENSG00000058668/ENSG00000171132/ENSG00000145362/ENSG00000138685/ENSG00000010810/ENSG00000153956/ENSG00000154127/ENSG00000151067/ENSG00000123104/ENSG00000204442/ENSG00000198838/ENSG00000171867/ENSG00000182621	13
BP	GO:0050807	regulation of synapse organization	18/553	211/14532	0.00119227	0.02273	0.018814	ENSG00000179915/ENSG00000066032/ENSG00000185008/ENSG00000160145/ENSG00000150471/ENSG00000138758/ENSG00000150625/ENSG00000081189/ENSG00000184349/ENSG00000135298/ENSG00000010810/ENSG00000091129/ENSG00000105894/ENSG00000136848/ENSG00000134569/ENSG00000140538/ENSG00000171867/ENSG00000205726	18
BP	GO:0030073	insulin secretion	16/553	177/14532	0.00119966	0.02273	0.018814	ENSG00000135821/ENSG00000171132/ENSG00000071054/ENSG00000118263/ENSG00000170011/ENSG00000138814/ENSG00000184349/ENSG00000152661/ENSG00000185345/ENSG00000148737/ENSG00000151067/ENSG00000123104/ENSG00000185950/ENSG00000100644/ENSG00000154229/ENSG00000167470	16
MF	GO:0046332	SMAD binding	10/543	79/14520	0.000697351	0.0227517	0.0208831	ENSG00000142611/ENSG00000204217/ENSG00000138696/ENSG00000187391/ENSG00000064393/ENSG00000107779/ENSG00000170345/ENSG00000140262/ENSG00000108854/ENSG00000168675	10
MF	GO:0031267	small GTPase binding	30/543	427/14520	0.000712002	0.0227517	0.0208831	ENSG00000116641/ENSG00000132694/ENSG00000143344/ENSG00000118873/ENSG00000157827/ENSG00000170011/ENSG00000163947/ENSG00000160145/ENSG00000114790/ENSG00000138670/ENSG00000038382/ENSG00000010017/ENSG00000164506/ENSG00000146426/ENSG00000128512/ENSG00000131558/ENSG00000104728/ENSG00000046889/ENSG00000184014/ENSG00000133812/ENSG00000196914/ENSG00000150760/ENSG00000060138/ENSG00000152767/ENSG00000102606…	30
CC	GO:0030426	growth cone	15/560	166/15339	0.00112936	0.0236027	0.0193075	ENSG00000116641/ENSG00000182606/ENSG00000018189/ENSG00000182168/ENSG00000129116/ENSG00000150625/ENSG00000113742/ENSG00000146426/ENSG00000158321/ENSG00000131558/ENSG00000136754/ENSG00000099250/ENSG00000148498/ENSG00000184226/ENSG00000066933	15
CC	GO:0043292	contractile fiber	18/560	221/15339	0.00127406	0.0236027	0.0193075	ENSG00000077549/ENSG00000184588/ENSG00000058668/ENSG00000068024/ENSG00000138814/ENSG00000145362/ENSG00000129116/ENSG00000151914/ENSG00000152661/ENSG00000078114/ENSG00000035403/ENSG00000151067/ENSG00000058272/ENSG00000072110/ENSG00000198838/ENSG00000149925/ENSG00000184009/ENSG00000124145	18
CC	GO:0001726	ruffle	15/560	169/15339	0.00135321	0.0236027	0.0193075	ENSG00000127603/ENSG00000138448/ENSG00000114790/ENSG00000129116/ENSG00000134982/ENSG00000113645/ENSG00000128585/ENSG00000156011/ENSG00000107201/ENSG00000149177/ENSG00000150093/ENSG00000130779/ENSG00000102606/ENSG00000072110/ENSG00000100345	15
CC	GO:0045211	postsynaptic membrane	23/560	316/15339	0.00135341	0.0236027	0.0193075	ENSG00000171385/ENSG00000176204/ENSG00000066032/ENSG00000115183/ENSG00000178568/ENSG00000157087/ENSG00000132164/ENSG00000151834/ENSG00000145362/ENSG00000113742/ENSG00000091129/ENSG00000146938/ENSG00000156011/ENSG00000164929/ENSG00000148948/ENSG00000150672/ENSG00000136754/ENSG00000099250/ENSG00000151067/ENSG00000171723/ENSG00000140538/ENSG00000141503/ENSG00000170579	23
CC	GO:0016607	nuclear speck	26/560	375/15339	0.00136929	0.0236027	0.0193075	ENSG00000075292/ENSG00000138376/ENSG00000153827/ENSG00000163660/ENSG00000112851/ENSG00000081189/ENSG00000113712/ENSG00000079691/ENSG00000132424/ENSG00000185345/ENSG00000005483/ENSG00000119408/ENSG00000184384/ENSG00000109906/ENSG00000150760/ENSG00000100644/ENSG00000100650/ENSG00000140262/ENSG00000033800/ENSG00000108848/ENSG00000108854/ENSG00000182621/ENSG00000131051/ENSG00000086544/ENSG00000159140…	26
CC	GO:0031674	I band	13/560	136/15339	0.00142378	0.0236027	0.0193075	ENSG00000184588/ENSG00000058668/ENSG00000068024/ENSG00000138814/ENSG00000145362/ENSG00000129116/ENSG00000151914/ENSG00000078114/ENSG00000151067/ENSG00000058272/ENSG00000072110/ENSG00000198838/ENSG00000149925	13
CC	GO:0030427	site of polarized growth	15/560	171/15339	0.00152225	0.0241181	0.0197291	ENSG00000116641/ENSG00000182606/ENSG00000018189/ENSG00000182168/ENSG00000129116/ENSG00000150625/ENSG00000113742/ENSG00000146426/ENSG00000158321/ENSG00000131558/ENSG00000136754/ENSG00000099250/ENSG00000148498/ENSG00000184226/ENSG00000066933	15
BP	GO:0061326	renal tubule development	10/553	84/14532	0.00129008	0.0242464	0.0200691	ENSG00000135744/ENSG00000115415/ENSG00000018408/ENSG00000138685/ENSG00000081189/ENSG00000112715/ENSG00000135541/ENSG00000205213/ENSG00000137693/ENSG00000125398	10
BP	GO:0002009	morphogenesis of an epithelium	33/553	496/14532	0.00134124	0.0251086	0.0207828	ENSG00000142871/ENSG00000092969/ENSG00000135744/ENSG00000115415/ENSG00000181555/ENSG00000163637/ENSG00000114861/ENSG00000138685/ENSG00000081189/ENSG00000112715/ENSG00000152661/ENSG00000135541/ENSG00000187391/ENSG00000147050/ENSG00000079482/ENSG00000137573/ENSG00000104375/ENSG00000205213/ENSG00000026508/ENSG00000137693/ENSG00000099250/ENSG00000035403/ENSG00000066468/ENSG00000133121/ENSG00000183098…	33
BP	GO:0014066	regulation of phosphatidylinositol 3-kinase signaling	12/553	115/14532	0.00142641	0.0262185	0.0217015	ENSG00000092969/ENSG00000135744/ENSG00000178568/ENSG00000135919/ENSG00000163629/ENSG00000010810/ENSG00000136848/ENSG00000150867/ENSG00000185950/ENSG00000140538/ENSG00000140443/ENSG00000125398	12
BP	GO:0050680	negative regulation of epithelial cell proliferation	12/553	115/14532	0.00142641	0.0262185	0.0217015	ENSG00000092969/ENSG00000115415/ENSG00000081189/ENSG00000152661/ENSG00000105894/ENSG00000137573/ENSG00000136848/ENSG00000066468/ENSG00000166710/ENSG00000196712/ENSG00000125398/ENSG00000173482	12
BP	GO:0098739	import across plasma membrane	12/553	115/14532	0.00142641	0.0262185	0.0217015	ENSG00000058668/ENSG00000135744/ENSG00000181804/ENSG00000079215/ENSG00000010810/ENSG00000153956/ENSG00000104635/ENSG00000110436/ENSG00000204442/ENSG00000185950/ENSG00000129244/ENSG00000171867	12
BP	GO:0043491	protein kinase B signaling	19/553	232/14532	0.0014281	0.0262185	0.0217015	ENSG00000117525/ENSG00000133048/ENSG00000115310/ENSG00000178568/ENSG00000138685/ENSG00000164327/ENSG00000010810/ENSG00000187391/ENSG00000147324/ENSG00000104375/ENSG00000149177/ENSG00000150093/ENSG00000148737/ENSG00000198825/ENSG00000066468/ENSG00000185950/ENSG00000140443/ENSG00000125398/ENSG00000205726	19
BP	GO:0030307	positive regulation of cell growth	14/553	147/14532	0.00145145	0.0265448	0.0219715	ENSG00000127603/ENSG00000092969/ENSG00000204217/ENSG00000115414/ENSG00000073803/ENSG00000018189/ENSG00000184349/ENSG00000112715/ENSG00000185345/ENSG00000099250/ENSG00000103769/ENSG00000140538/ENSG00000103528/ENSG00000132475	14
CC	GO:0019897	extrinsic component of plasma membrane	14/560	156/15339	0.00174088	0.0267463	0.021879	ENSG00000115977/ENSG00000066032/ENSG00000135919/ENSG00000134982/ENSG00000182132/ENSG00000010810/ENSG00000164506/ENSG00000146535/ENSG00000128536/ENSG00000156049/ENSG00000156052/ENSG00000152767/ENSG00000133961/ENSG00000134769	14
BP	GO:0001501	skeletal system development	31/553	459/14532	0.00146837	0.0267513	0.0221425	ENSG00000142871/ENSG00000116539/ENSG00000133048/ENSG00000092969/ENSG00000204217/ENSG00000068024/ENSG00000181555/ENSG00000114861/ENSG00000138696/ENSG00000138685/ENSG00000081189/ENSG00000152661/ENSG00000186480/ENSG00000168077/ENSG00000137573/ENSG00000182197/ENSG00000026508/ENSG00000109906/ENSG00000150867/ENSG00000136754/ENSG00000148516/ENSG00000150347/ENSG00000107779/ENSG00000066468/ENSG00000134532…	31
BP	GO:0048872	homeostasis of number of cells	18/553	215/14532	0.00147453	0.026761	0.0221505	ENSG00000184588/ENSG00000143772/ENSG00000117020/ENSG00000115415/ENSG00000113916/ENSG00000081189/ENSG00000112715/ENSG00000118689/ENSG00000005483/ENSG00000064393/ENSG00000147324/ENSG00000205213/ENSG00000100644/ENSG00000166710/ENSG00000168610/ENSG00000125398/ENSG00000128016/ENSG00000100320	18
MF	GO:0005516	calmodulin binding	17/543	192/14520	0.000888804	0.0271665	0.0249353	ENSG00000159023/ENSG00000117519/ENSG00000118200/ENSG00000058668/ENSG00000143772/ENSG00000157087/ENSG00000138814/ENSG00000120910/ENSG00000184156/ENSG00000183049/ENSG00000151067/ENSG00000104067/ENSG00000198838/ENSG00000157483/ENSG00000182621/ENSG00000086544/ENSG00000100345	17
CC	GO:0019898	extrinsic component of membrane	20/560	266/15339	0.00185798	0.0277058	0.0226639	ENSG00000048707/ENSG00000115977/ENSG00000066032/ENSG00000135919/ENSG00000075785/ENSG00000163625/ENSG00000134982/ENSG00000182132/ENSG00000010810/ENSG00000164506/ENSG00000146535/ENSG00000128536/ENSG00000197969/ENSG00000156049/ENSG00000156052/ENSG00000151892/ENSG00000152767/ENSG00000133961/ENSG00000134769/ENSG00000171867	20
CC	GO:0030016	myofibril	17/560	211/15339	0.00192949	0.02795	0.0228637	ENSG00000077549/ENSG00000184588/ENSG00000058668/ENSG00000068024/ENSG00000138814/ENSG00000145362/ENSG00000129116/ENSG00000151914/ENSG00000078114/ENSG00000035403/ENSG00000151067/ENSG00000058272/ENSG00000072110/ENSG00000198838/ENSG00000149925/ENSG00000184009/ENSG00000124145	17
CC	GO:0016323	basolateral plasma membrane	17/560	212/15339	0.0020288	0.0283015	0.0231513	ENSG00000159023/ENSG00000085832/ENSG00000058668/ENSG00000066032/ENSG00000204217/ENSG00000178568/ENSG00000080493/ENSG00000145362/ENSG00000112851/ENSG00000151914/ENSG00000026508/ENSG00000150672/ENSG00000182985/ENSG00000133961/ENSG00000104067/ENSG00000171885/ENSG00000130164	17
CC	GO:0030018	Z disc	12/560	125/15339	0.0020654	0.0283015	0.0231513	ENSG00000184588/ENSG00000058668/ENSG00000068024/ENSG00000138814/ENSG00000145362/ENSG00000129116/ENSG00000151914/ENSG00000078114/ENSG00000151067/ENSG00000058272/ENSG00000072110/ENSG00000198838	12
BP	GO:0007229	integrin-mediated signaling pathway	11/553	101/14532	0.0015737	0.0284523	0.0235504	ENSG00000169756/ENSG00000138448/ENSG00000196776/ENSG00000112851/ENSG00000151914/ENSG00000105894/ENSG00000150093/ENSG00000099250/ENSG00000150760/ENSG00000135404/ENSG00000100345	11
BP	GO:0006816	calcium ion transport	27/553	383/14532	0.00158412	0.0285321	0.0236165	ENSG00000159023/ENSG00000158966/ENSG00000184588/ENSG00000058668/ENSG00000135744/ENSG00000171132/ENSG00000138448/ENSG00000157087/ENSG00000157445/ENSG00000138814/ENSG00000145362/ENSG00000138685/ENSG00000150625/ENSG00000010810/ENSG00000152661/ENSG00000153956/ENSG00000083067/ENSG00000154127/ENSG00000165995/ENSG00000151067/ENSG00000123104/ENSG00000177119/ENSG00000204442/ENSG00000131981/ENSG00000198838…	27
BP	GO:0008015	blood circulation	32/553	482/14532	0.00163281	0.0291948	0.024165	ENSG00000184588/ENSG00000171385/ENSG00000058668/ENSG00000092969/ENSG00000135744/ENSG00000115415/ENSG00000204217/ENSG00000068024/ENSG00000157087/ENSG00000157445/ENSG00000185774/ENSG00000145362/ENSG00000170624/ENSG00000182132/ENSG00000112715/ENSG00000152661/ENSG00000131016/ENSG00000153956/ENSG00000128512/ENSG00000198363/ENSG00000148120/ENSG00000166833/ENSG00000149177/ENSG00000048740/ENSG00000165995…	32
BP	GO:0010977	negative regulation of neuron projection development	14/553	149/14532	0.00165127	0.0292977	0.0242502	ENSG00000115310/ENSG00000071054/ENSG00000018189/ENSG00000138814/ENSG00000152377/ENSG00000153317/ENSG00000184014/ENSG00000134569/ENSG00000099250/ENSG00000198825/ENSG00000166710/ENSG00000169410/ENSG00000169783/ENSG00000109099	14
BP	GO:0030010	establishment of cell polarity	13/553	133/14532	0.00167607	0.0295199	0.0244341	ENSG00000116641/ENSG00000132694/ENSG00000116117/ENSG00000047849/ENSG00000018189/ENSG00000164327/ENSG00000113645/ENSG00000079482/ENSG00000148498/ENSG00000127314/ENSG00000066933/ENSG00000141376/ENSG00000100345	13
BP	GO:0048024	regulation of mRNA splicing, via spliceosome	10/553	87/14532	0.00168907	0.0295276	0.0244405	ENSG00000152601/ENSG00000136527/ENSG00000122566/ENSG00000048740/ENSG00000139793/ENSG00000100650/ENSG00000078328/ENSG00000100320/ENSG00000159140/ENSG00000157540	10
BP	GO:0048259	regulation of receptor-mediated endocytosis	10/553	87/14532	0.00168907	0.0295276	0.0244405	ENSG00000115977/ENSG00000112715/ENSG00000135541/ENSG00000187391/ENSG00000128585/ENSG00000079482/ENSG00000120885/ENSG00000135404/ENSG00000133961/ENSG00000166710	10
BP	GO:1905330	regulation of morphogenesis of an epithelium	15/553	167/14532	0.00179698	0.0311721	0.0258017	ENSG00000135744/ENSG00000115415/ENSG00000163637/ENSG00000114861/ENSG00000112715/ENSG00000135541/ENSG00000187391/ENSG00000137573/ENSG00000205213/ENSG00000183098/ENSG00000100592/ENSG00000006125/ENSG00000108854/ENSG00000125398/ENSG00000183579	15
BP	GO:0030100	regulation of endocytosis	16/553	184/14532	0.00179787	0.0311721	0.0258017	ENSG00000115977/ENSG00000138814/ENSG00000112715/ENSG00000135541/ENSG00000187391/ENSG00000128585/ENSG00000079482/ENSG00000120910/ENSG00000120885/ENSG00000177119/ENSG00000135404/ENSG00000131981/ENSG00000133961/ENSG00000166710/ENSG00000006125/ENSG00000205726	16
BP	GO:0010639	negative regulation of organelle organization	25/553	348/14532	0.0018028	0.0311721	0.0258017	ENSG00000077549/ENSG00000116489/ENSG00000118200/ENSG00000171055/ENSG00000066032/ENSG00000153827/ENSG00000047849/ENSG00000075785/ENSG00000134982/ENSG00000079691/ENSG00000185345/ENSG00000198898/ENSG00000186480/ENSG00000183337/ENSG00000173273/ENSG00000120885/ENSG00000104517/ENSG00000131626/ENSG00000092108/ENSG00000100505/ENSG00000103647/ENSG00000038532/ENSG00000160551/ENSG00000132475/ENSG00000157540	25
CC	GO:0031012	extracellular matrix	31/560	494/15339	0.00243555	0.0316621	0.0259003	ENSG00000142871/ENSG00000117525/ENSG00000133048/ENSG00000092969/ENSG00000135744/ENSG00000049323/ENSG00000176204/ENSG00000115414/ENSG00000135919/ENSG00000144749/ENSG00000188313/ENSG00000163453/ENSG00000152583/ENSG00000112851/ENSG00000184349/ENSG00000112715/ENSG00000151914/ENSG00000106278/ENSG00000105894/ENSG00000120885/ENSG00000168077/ENSG00000137573/ENSG00000166833/ENSG00000149084/ENSG00000066468…	31
BP	GO:0018209	peptidyl-serine modification	22/553	292/14532	0.00184165	0.0317285	0.0262622	ENSG00000116641/ENSG00000058668/ENSG00000117020/ENSG00000171132/ENSG00000073803/ENSG00000170390/ENSG00000164327/ENSG00000069020/ENSG00000113712/ENSG00000112715/ENSG00000064393/ENSG00000173273/ENSG00000119408/ENSG00000026508/ENSG00000185532/ENSG00000198825/ENSG00000100784/ENSG00000075413/ENSG00000140538/ENSG00000154229/ENSG00000198900/ENSG00000157540	22
BP	GO:0045926	negative regulation of growth	18/553	220/14532	0.00190517	0.0321244	0.0265899	ENSG00000092969/ENSG00000135744/ENSG00000115310/ENSG00000204217/ENSG00000135919/ENSG00000113916/ENSG00000113645/ENSG00000152661/ENSG00000104375/ENSG00000149177/ENSG00000099250/ENSG00000100644/ENSG00000214548/ENSG00000125148/ENSG00000169715/ENSG00000205364/ENSG00000176390/ENSG00000130303	18
BP	GO:0050803	regulation of synapse structure or activity	18/553	220/14532	0.00190517	0.0321244	0.0265899	ENSG00000179915/ENSG00000066032/ENSG00000185008/ENSG00000160145/ENSG00000150471/ENSG00000138758/ENSG00000150625/ENSG00000081189/ENSG00000184349/ENSG00000135298/ENSG00000010810/ENSG00000091129/ENSG00000105894/ENSG00000136848/ENSG00000134569/ENSG00000140538/ENSG00000171867/ENSG00000205726	18
BP	GO:0046620	regulation of organ growth	10/553	89/14532	0.00200662	0.0336719	0.0278708	ENSG00000178568/ENSG00000138685/ENSG00000081189/ENSG00000113645/ENSG00000152661/ENSG00000104375/ENSG00000137693/ENSG00000107779/ENSG00000066468/ENSG00000060138	10
BP	GO:0006898	receptor-mediated endocytosis	19/553	239/14532	0.00201147	0.0336719	0.0278708	ENSG00000085832/ENSG00000115977/ENSG00000168702/ENSG00000112715/ENSG00000135541/ENSG00000135597/ENSG00000187391/ENSG00000128585/ENSG00000079482/ENSG00000120885/ENSG00000179241/ENSG00000150093/ENSG00000198825/ENSG00000135404/ENSG00000133961/ENSG00000166710/ENSG00000006125/ENSG00000158270/ENSG00000130164	19
BP	GO:0071322	cellular response to carbohydrate stimulus	12/553	120/14532	0.00205533	0.0340526	0.0281859	ENSG00000171132/ENSG00000071054/ENSG00000118263/ENSG00000181722/ENSG00000136527/ENSG00000138814/ENSG00000184349/ENSG00000118689/ENSG00000185950/ENSG00000100644/ENSG00000140443/ENSG00000158270	12
BP	GO:0031214	biomineral tissue development	14/553	153/14532	0.00211995	0.0346404	0.0286724	ENSG00000142871/ENSG00000204217/ENSG00000138696/ENSG00000081189/ENSG00000164199/ENSG00000152661/ENSG00000105894/ENSG00000183337/ENSG00000205213/ENSG00000107779/ENSG00000066468/ENSG00000177119/ENSG00000100644/ENSG00000125398	14
BP	GO:0110148	biomineralization	14/553	153/14532	0.00211995	0.0346404	0.0286724	ENSG00000142871/ENSG00000204217/ENSG00000138696/ENSG00000081189/ENSG00000164199/ENSG00000152661/ENSG00000105894/ENSG00000183337/ENSG00000205213/ENSG00000107779/ENSG00000066468/ENSG00000177119/ENSG00000100644/ENSG00000125398	14
BP	GO:0007416	synapse assembly	15/553	170/14532	0.00214059	0.0348579	0.0288524	ENSG00000179915/ENSG00000178568/ENSG00000185008/ENSG00000151834/ENSG00000150471/ENSG00000150625/ENSG00000081189/ENSG00000184349/ENSG00000135298/ENSG00000187391/ENSG00000091129/ENSG00000146938/ENSG00000134569/ENSG00000152767/ENSG00000140538	15
BP	GO:1903828	negative regulation of cellular protein localization	11/553	105/14532	0.00215315	0.0349428	0.0289227	ENSG00000264522/ENSG00000138376/ENSG00000135926/ENSG00000189058/ENSG00000170390/ENSG00000186480/ENSG00000147324/ENSG00000131626/ENSG00000134882/ENSG00000133961/ENSG00000196712	11
CC	GO:0031256	leading edge membrane	14/560	165/15339	0.00293244	0.0371687	0.0304048	ENSG00000127603/ENSG00000138448/ENSG00000185008/ENSG00000151834/ENSG00000164199/ENSG00000134982/ENSG00000113645/ENSG00000174469/ENSG00000156011/ENSG00000107201/ENSG00000026508/ENSG00000110436/ENSG00000149177/ENSG00000150093	14
BP	GO:0032535	regulation of cellular component size	25/553	355/14532	0.00235811	0.037376	0.0309367	ENSG00000077549/ENSG00000127603/ENSG00000116489/ENSG00000155816/ENSG00000117020/ENSG00000171132/ENSG00000115310/ENSG00000066032/ENSG00000204217/ENSG00000115414/ENSG00000073803/ENSG00000018189/ENSG00000164327/ENSG00000184349/ENSG00000079691/ENSG00000112715/ENSG00000091129/ENSG00000198898/ENSG00000092964/ENSG00000099250/ENSG00000177119/ENSG00000103769/ENSG00000140538/ENSG00000134278/ENSG00000171885	25
BP	GO:1904019	epithelial cell apoptotic process	10/553	91/14532	0.00237064	0.0374498	0.0309978	ENSG00000204217/ENSG00000153113/ENSG00000118689/ENSG00000197442/ENSG00000104375/ENSG00000136848/ENSG00000148737/ENSG00000177119/ENSG00000167772/ENSG00000128016	10
MF	GO:0015085	calcium ion transmembrane transporter activity	13/543	133/14520	0.00143527	0.0388076	0.0356204	ENSG00000158966/ENSG00000058668/ENSG00000138448/ENSG00000157087/ENSG00000157445/ENSG00000150625/ENSG00000153956/ENSG00000083067/ENSG00000165995/ENSG00000151067/ENSG00000123104/ENSG00000204442/ENSG00000198838	13
BP	GO:0001890	placenta development	13/553	139/14532	0.00248671	0.0390325	0.0323079	ENSG00000142871/ENSG00000116539/ENSG00000084676/ENSG00000115760/ENSG00000204217/ENSG00000181555/ENSG00000152661/ENSG00000105894/ENSG00000104375/ENSG00000066468/ENSG00000100644/ENSG00000169032/ENSG00000172270	13
BP	GO:0051216	cartilage development	16/553	190/14532	0.00249297	0.0390325	0.0323079	ENSG00000142871/ENSG00000133048/ENSG00000204217/ENSG00000138696/ENSG00000138685/ENSG00000081189/ENSG00000168077/ENSG00000137573/ENSG00000026508/ENSG00000109906/ENSG00000148516/ENSG00000107779/ENSG00000134532/ENSG00000100644/ENSG00000090863/ENSG00000125398	16
BP	GO:0016311	dephosphorylation	29/553	435/14532	0.00249546	0.0390325	0.0323079	ENSG00000171735/ENSG00000162407/ENSG00000092969/ENSG00000152127/ENSG00000163629/ENSG00000138814/ENSG00000081189/ENSG00000072803/ENSG00000187391/ENSG00000106278/ENSG00000105894/ENSG00000147324/ENSG00000120910/ENSG00000104695/ENSG00000149177/ENSG00000110075/ENSG00000150672/ENSG00000154127/ENSG00000170525/ENSG00000119938/ENSG00000076685/ENSG00000198825/ENSG00000058272/ENSG00000152767/ENSG00000131981…	29
BP	GO:0001503	ossification	25/553	357/14532	0.0025413	0.0394898	0.0326863	ENSG00000142871/ENSG00000092969/ENSG00000204217/ENSG00000068024/ENSG00000018408/ENSG00000152580/ENSG00000138696/ENSG00000081189/ENSG00000164199/ENSG00000152661/ENSG00000105894/ENSG00000183337/ENSG00000182197/ENSG00000205213/ENSG00000134569/ENSG00000109906/ENSG00000107779/ENSG00000066468/ENSG00000177119/ENSG00000061273/ENSG00000100644/ENSG00000186153/ENSG00000196712/ENSG00000125398/ENSG00000132475	25
BP	GO:0071333	cellular response to glucose stimulus	11/553	109/14532	0.00289492	0.0435612	0.0360563	ENSG00000171132/ENSG00000071054/ENSG00000118263/ENSG00000181722/ENSG00000136527/ENSG00000138814/ENSG00000184349/ENSG00000118689/ENSG00000185950/ENSG00000100644/ENSG00000140443	11
CC	GO:0045121	membrane raft	21/560	301/15339	0.00354945	0.043892	0.0359046	ENSG00000058668/ENSG00000204217/ENSG00000188313/ENSG00000145362/ENSG00000078295/ENSG00000184349/ENSG00000010810/ENSG00000152661/ENSG00000102144/ENSG00000137573/ENSG00000164929/ENSG00000134569/ENSG00000150093/ENSG00000107779/ENSG00000095637/ENSG00000166068/ENSG00000108854/ENSG00000171867/ENSG00000124145/ENSG00000172270/ENSG00000130303	21
CC	GO:0098857	membrane microdomain	21/560	302/15339	0.00368861	0.0445268	0.0364239	ENSG00000058668/ENSG00000204217/ENSG00000188313/ENSG00000145362/ENSG00000078295/ENSG00000184349/ENSG00000010810/ENSG00000152661/ENSG00000102144/ENSG00000137573/ENSG00000164929/ENSG00000134569/ENSG00000150093/ENSG00000107779/ENSG00000095637/ENSG00000166068/ENSG00000108854/ENSG00000171867/ENSG00000124145/ENSG00000172270/ENSG00000130303	21
BP	GO:0030879	mammary gland development	12/553	126/14532	0.00309245	0.0460959	0.0381543	ENSG00000084676/ENSG00000115310/ENSG00000178568/ENSG00000160145/ENSG00000145730/ENSG00000112715/ENSG00000152661/ENSG00000185737/ENSG00000066468/ENSG00000185950/ENSG00000100644/ENSG00000125398	12
BP	GO:0061041	regulation of wound healing	12/553	126/14532	0.00309245	0.0460959	0.0381543	ENSG00000162407/ENSG00000117525/ENSG00000171132/ENSG00000135919/ENSG00000184500/ENSG00000138685/ENSG00000152661/ENSG00000154127/ENSG00000185532/ENSG00000177119/ENSG00000154229/ENSG00000100345	12
CC	GO:0005923	bicellular tight junction	11/560	118/15339	0.00391834	0.0461999	0.0377925	ENSG00000081026/ENSG00000116539/ENSG00000116117/ENSG00000134982/ENSG00000187391/ENSG00000107201/ENSG00000148498/ENSG00000060138/ENSG00000134873/ENSG00000104067/ENSG00000109099	11
BP	GO:0060402	calcium ion transport into cytosol	13/553	143/14532	0.00318758	0.0469255	0.038841	ENSG00000058668/ENSG00000171132/ENSG00000145362/ENSG00000138685/ENSG00000010810/ENSG00000153956/ENSG00000154127/ENSG00000151067/ENSG00000123104/ENSG00000204442/ENSG00000198838/ENSG00000171867/ENSG00000182621	13
BP	GO:0048660	regulation of smooth muscle cell proliferation	12/553	127/14532	0.00330061	0.0479515	0.0396902	ENSG00000135744/ENSG00000115415/ENSG00000068024/ENSG00000114861/ENSG00000189058/ENSG00000138685/ENSG00000081189/ENSG00000197442/ENSG00000185532/ENSG00000107779/ENSG00000148737/ENSG00000066468	12
BP	GO:0071331	cellular response to hexose stimulus	11/553	111/14532	0.00333623	0.0479515	0.0396902	ENSG00000171132/ENSG00000071054/ENSG00000118263/ENSG00000181722/ENSG00000136527/ENSG00000138814/ENSG00000184349/ENSG00000118689/ENSG00000185950/ENSG00000100644/ENSG00000140443	11
BP	GO:0002791	regulation of peptide secretion	28/553	424/14532	0.00335638	0.0479515	0.0396902	ENSG00000135821/ENSG00000092969/ENSG00000171132/ENSG00000071054/ENSG00000118263/ENSG00000115414/ENSG00000170011/ENSG00000114861/ENSG00000160145/ENSG00000138814/ENSG00000145730/ENSG00000184349/ENSG00000204592/ENSG00000152661/ENSG00000131016/ENSG00000185345/ENSG00000107201/ENSG00000205213/ENSG00000182985/ENSG00000136770/ENSG00000148737/ENSG00000151067/ENSG00000123104/ENSG00000185950/ENSG00000100644…	28
BP	GO:0046879	hormone secretion	20/553	269/14532	0.00338466	0.048042	0.0397651	ENSG00000135821/ENSG00000135744/ENSG00000171132/ENSG00000071054/ENSG00000118263/ENSG00000170011/ENSG00000160145/ENSG00000138814/ENSG00000109472/ENSG00000184349/ENSG00000152661/ENSG00000185345/ENSG00000148737/ENSG00000151067/ENSG00000123104/ENSG00000185950/ENSG00000100644/ENSG00000154229/ENSG00000167470/ENSG00000205726	20
BP	GO:0048608	reproductive structure development	26/553	385/14532	0.00344005	0.048447	0.0401004	ENSG00000142871/ENSG00000116539/ENSG00000092969/ENSG00000084676/ENSG00000115760/ENSG00000204217/ENSG00000135919/ENSG00000181555/ENSG00000185008/ENSG00000138696/ENSG00000112972/ENSG00000112715/ENSG00000118689/ENSG00000152661/ENSG00000105894/ENSG00000137573/ENSG00000104375/ENSG00000205213/ENSG00000150347/ENSG00000066468/ENSG00000060138/ENSG00000100644/ENSG00000169032/ENSG00000125398/ENSG00000132475…	26
BP	GO:0070838	divalent metal ion transport	28/553	425/14532	0.0034682	0.0486275	0.0402498	ENSG00000159023/ENSG00000158966/ENSG00000184588/ENSG00000058668/ENSG00000135744/ENSG00000171132/ENSG00000138448/ENSG00000157087/ENSG00000157445/ENSG00000138814/ENSG00000145362/ENSG00000138685/ENSG00000150625/ENSG00000010810/ENSG00000152661/ENSG00000153956/ENSG00000104635/ENSG00000083067/ENSG00000154127/ENSG00000165995/ENSG00000151067/ENSG00000123104/ENSG00000177119/ENSG00000204442/ENSG00000131981…	28
BP	GO:0090287	regulation of cellular response to growth factor stimulus	19/553	251/14532	0.00347705	0.0486275	0.0402498	ENSG00000142611/ENSG00000142871/ENSG00000135744/ENSG00000049323/ENSG00000204217/ENSG00000138685/ENSG00000112715/ENSG00000064393/ENSG00000137573/ENSG00000136848/ENSG00000148516/ENSG00000135404/ENSG00000150991/ENSG00000100644/ENSG00000067141/ENSG00000140538/ENSG00000090863/ENSG00000108854/ENSG00000168675	19
MF	GO:0015631	tubulin binding	23/543	318/14520	0.00198964	0.0491971	0.0451566	ENSG00000127603/ENSG00000186094/ENSG00000184588/ENSG00000117519/ENSG00000118200/ENSG00000115355/ENSG00000071054/ENSG00000181555/ENSG00000047849/ENSG00000182168/ENSG00000134982/ENSG00000151914/ENSG00000010810/ENSG00000152661/ENSG00000185345/ENSG00000092964/ENSG00000130779/ENSG00000103769/ENSG00000149925/ENSG00000160551/ENSG00000141376/ENSG00000166974/ENSG00000171867	23
MF	GO:0019902	phosphatase binding	15/543	172/14520	0.00202947	0.0491971	0.0451566	ENSG00000058668/ENSG00000115415/ENSG00000197442/ENSG00000187391/ENSG00000147324/ENSG00000136848/ENSG00000133812/ENSG00000110075/ENSG00000148498/ENSG00000119938/ENSG00000185950/ENSG00000131981/ENSG00000166068/ENSG00000168610/ENSG00000087495	15
BP	GO:0009743	response to carbohydrate	16/553	197/14532	0.00357268	0.0496225	0.0410733	ENSG00000135821/ENSG00000171132/ENSG00000071054/ENSG00000118263/ENSG00000181722/ENSG00000136527/ENSG00000138814/ENSG00000184349/ENSG00000118689/ENSG00000152661/ENSG00000148737/ENSG00000127314/ENSG00000185950/ENSG00000100644/ENSG00000140443/ENSG00000158270	16
BP	GO:0071326	cellular response to monosaccharide stimulus	11/553	112/14532	0.00357627	0.0496225	0.0410733	ENSG00000171132/ENSG00000071054/ENSG00000118263/ENSG00000181722/ENSG00000136527/ENSG00000138814/ENSG00000184349/ENSG00000118689/ENSG00000185950/ENSG00000100644/ENSG00000140443	11
BP	GO:0090092	regulation of transmembrane receptor protein serine/threonine kinase signaling pathway	17/553	215/14532	0.0035795	0.0496225	0.0410733	ENSG00000142611/ENSG00000142871/ENSG00000092969/ENSG00000049323/ENSG00000204217/ENSG00000018408/ENSG00000187391/ENSG00000064393/ENSG00000157110/ENSG00000137573/ENSG00000148516/ENSG00000107779/ENSG00000150991/ENSG00000067141/ENSG00000090863/ENSG00000108854/ENSG00000168675	17
BP	GO:0060485	mesenchyme development	19/553	252/14532	0.00363152	0.0501973	0.0415491	ENSG00000092969/ENSG00000115310/ENSG00000115415/ENSG00000204217/ENSG00000178568/ENSG00000115414/ENSG00000185008/ENSG00000018408/ENSG00000081189/ENSG00000131558/ENSG00000136848/ENSG00000137693/ENSG00000099250/ENSG00000107779/ENSG00000148737/ENSG00000066468/ENSG00000100644/ENSG00000125398/ENSG00000168675	19
CC	GO:0043296	apical junction complex	12/560	138/15339	0.00466572	0.0503302	0.0411712	ENSG00000081026/ENSG00000116539/ENSG00000116117/ENSG00000134982/ENSG00000187391/ENSG00000107201/ENSG00000148498/ENSG00000095637/ENSG00000060138/ENSG00000134873/ENSG00000104067/ENSG00000109099	12
BP	GO:0070371	ERK1 and ERK2 cascade	20/553	271/14532	0.00367991	0.0506218	0.0419005	ENSG00000142871/ENSG00000133048/ENSG00000135744/ENSG00000138448/ENSG00000178568/ENSG00000115414/ENSG00000138685/ENSG00000010017/ENSG00000131016/ENSG00000147324/ENSG00000136848/ENSG00000026508/ENSG00000099250/ENSG00000066468/ENSG00000127314/ENSG00000166068/ENSG00000169032/ENSG00000154229/ENSG00000125398/ENSG00000141441	20
BP	GO:0061458	reproductive system development	26/553	387/14532	0.00368458	0.0506218	0.0419005	ENSG00000142871/ENSG00000116539/ENSG00000092969/ENSG00000084676/ENSG00000115760/ENSG00000204217/ENSG00000135919/ENSG00000181555/ENSG00000185008/ENSG00000138696/ENSG00000112972/ENSG00000112715/ENSG00000118689/ENSG00000152661/ENSG00000105894/ENSG00000137573/ENSG00000104375/ENSG00000205213/ENSG00000150347/ENSG00000066468/ENSG00000060138/ENSG00000100644/ENSG00000169032/ENSG00000125398/ENSG00000132475…	26
BP	GO:0048659	smooth muscle cell proliferation	12/553	129/14532	0.00375089	0.0506218	0.0419005	ENSG00000135744/ENSG00000115415/ENSG00000068024/ENSG00000114861/ENSG00000189058/ENSG00000138685/ENSG00000081189/ENSG00000197442/ENSG00000185532/ENSG00000107779/ENSG00000148737/ENSG00000066468	12
BP	GO:2001233	regulation of apoptotic signaling pathway	23/553	329/14532	0.00378616	0.0506218	0.0419005	ENSG00000185104/ENSG00000135744/ENSG00000115760/ENSG00000138448/ENSG00000135926/ENSG00000138696/ENSG00000146247/ENSG00000010810/ENSG00000111907/ENSG00000185345/ENSG00000120910/ENSG00000120885/ENSG00000104375/ENSG00000136848/ENSG00000026508/ENSG00000137693/ENSG00000099250/ENSG00000148737/ENSG00000060138/ENSG00000131981/ENSG00000100644/ENSG00000186153/ENSG00000196712	23
BP	GO:0032006	regulation of TOR signaling	10/553	97/14532	0.00378998	0.0506218	0.0419005	ENSG00000117020/ENSG00000164327/ENSG00000024048/ENSG00000080546/ENSG00000146535/ENSG00000170145/ENSG00000160584/ENSG00000100644/ENSG00000159459/ENSG00000038532	10
BP	GO:0003158	endothelium development	11/553	113/14532	0.00382993	0.0510121	0.0422235	ENSG00000204217/ENSG00000114861/ENSG00000114790/ENSG00000112715/ENSG00000152661/ENSG00000105894/ENSG00000148516/ENSG00000099250/ENSG00000127314/ENSG00000133121/ENSG00000104067	11
BP	GO:0006470	protein dephosphorylation	21/553	291/14532	0.00384559	0.0510776	0.0422778	ENSG00000171735/ENSG00000162407/ENSG00000152127/ENSG00000163629/ENSG00000138814/ENSG00000072803/ENSG00000187391/ENSG00000106278/ENSG00000105894/ENSG00000147324/ENSG00000120910/ENSG00000104695/ENSG00000149177/ENSG00000110075/ENSG00000154127/ENSG00000119938/ENSG00000058272/ENSG00000131981/ENSG00000169410/ENSG00000173482/ENSG00000087495	21
CC	GO:0098793	presynapse	29/560	476/15339	0.00501121	0.0518507	0.042415	ENSG00000184588/ENSG00000135821/ENSG00000058668/ENSG00000179915/ENSG00000115977/ENSG00000066032/ENSG00000115183/ENSG00000178568/ENSG00000157087/ENSG00000132164/ENSG00000163618/ENSG00000151834/ENSG00000150625/ENSG00000132424/ENSG00000164506/ENSG00000185345/ENSG00000075624/ENSG00000105894/ENSG00000146938/ENSG00000079482/ENSG00000120910/ENSG00000110436/ENSG00000131626/ENSG00000165995/ENSG00000100505…	29
CC	GO:0098589	membrane region	21/560	311/15339	0.00515858	0.052308	0.0427891	ENSG00000058668/ENSG00000204217/ENSG00000188313/ENSG00000145362/ENSG00000078295/ENSG00000184349/ENSG00000010810/ENSG00000152661/ENSG00000102144/ENSG00000137573/ENSG00000164929/ENSG00000134569/ENSG00000150093/ENSG00000107779/ENSG00000095637/ENSG00000166068/ENSG00000108854/ENSG00000171867/ENSG00000124145/ENSG00000172270/ENSG00000130303	21
BP	GO:0030534	adult behavior	12/553	130/14532	0.00399388	0.0527524	0.043664	ENSG00000179915/ENSG00000160145/ENSG00000152977/ENSG00000185345/ENSG00000064393/ENSG00000174469/ENSG00000146938/ENSG00000046889/ENSG00000110436/ENSG00000198825/ENSG00000021645/ENSG00000153902	12
CC	GO:0070160	tight junction	11/560	123/15339	0.00536572	0.0533415	0.0436345	ENSG00000081026/ENSG00000116539/ENSG00000116117/ENSG00000134982/ENSG00000187391/ENSG00000107201/ENSG00000148498/ENSG00000060138/ENSG00000134873/ENSG00000104067/ENSG00000109099	11
BP	GO:0007173	epidermal growth factor receptor signaling pathway	11/553	114/14532	0.00409776	0.0539746	0.0446757	ENSG00000085832/ENSG00000135744/ENSG00000075785/ENSG00000159733/ENSG00000112851/ENSG00000136848/ENSG00000149177/ENSG00000102606/ENSG00000100784/ENSG00000125398/ENSG00000141441	11
CC	GO:0030667	secretory granule membrane	19/560	273/15339	0.00553791	0.0539946	0.0441687	ENSG00000138448/ENSG00000135926/ENSG00000196776/ENSG00000075785/ENSG00000109472/ENSG00000145730/ENSG00000085063/ENSG00000026508/ENSG00000149177/ENSG00000175582/ENSG00000123104/ENSG00000177119/ENSG00000135404/ENSG00000127314/ENSG00000068650/ENSG00000131981/ENSG00000104112/ENSG00000172270/ENSG00000130303	19
BP	GO:0035107	appendage morphogenesis	12/553	131/14532	0.00424935	0.0544628	0.0450797	ENSG00000092969/ENSG00000152601/ENSG00000138696/ENSG00000152661/ENSG00000146535/ENSG00000198363/ENSG00000134569/ENSG00000109906/ENSG00000107779/ENSG00000066468/ENSG00000151067/ENSG00000125398	12
BP	GO:0035108	limb morphogenesis	12/553	131/14532	0.00424935	0.0544628	0.0450797	ENSG00000092969/ENSG00000152601/ENSG00000138696/ENSG00000152661/ENSG00000146535/ENSG00000198363/ENSG00000134569/ENSG00000109906/ENSG00000107779/ENSG00000066468/ENSG00000151067/ENSG00000125398	12
BP	GO:0072511	divalent inorganic cation transport	28/553	432/14532	0.00434285	0.0552497	0.0457311	ENSG00000159023/ENSG00000158966/ENSG00000184588/ENSG00000058668/ENSG00000135744/ENSG00000171132/ENSG00000138448/ENSG00000157087/ENSG00000157445/ENSG00000138814/ENSG00000145362/ENSG00000138685/ENSG00000150625/ENSG00000010810/ENSG00000152661/ENSG00000153956/ENSG00000104635/ENSG00000083067/ENSG00000154127/ENSG00000165995/ENSG00000151067/ENSG00000123104/ENSG00000177119/ENSG00000204442/ENSG00000131981…	28
BP	GO:0009612	response to mechanical stimulus	16/553	201/14532	0.00434562	0.0552497	0.0457311	ENSG00000133048/ENSG00000135744/ENSG00000179915/ENSG00000115415/ENSG00000135919/ENSG00000068024/ENSG00000079215/ENSG00000164199/ENSG00000010810/ENSG00000152661/ENSG00000105894/ENSG00000174469/ENSG00000170345/ENSG00000134138/ENSG00000006062/ENSG00000125398	16
BP	GO:0090066	regulation of anatomical structure size	30/553	473/14532	0.00439358	0.0555624	0.0459899	ENSG00000077549/ENSG00000127603/ENSG00000116489/ENSG00000135744/ENSG00000155816/ENSG00000117020/ENSG00000171132/ENSG00000115310/ENSG00000066032/ENSG00000204217/ENSG00000115414/ENSG00000073803/ENSG00000018189/ENSG00000164327/ENSG00000184349/ENSG00000079691/ENSG00000112715/ENSG00000152661/ENSG00000091129/ENSG00000128512/ENSG00000198898/ENSG00000092964/ENSG00000099250/ENSG00000185532/ENSG00000177119…	30
BP	GO:0048863	stem cell differentiation	18/553	238/14532	0.00442809	0.0558503	0.0462282	ENSG00000092969/ENSG00000178568/ENSG00000115414/ENSG00000181555/ENSG00000150625/ENSG00000081189/ENSG00000105894/ENSG00000137693/ENSG00000099250/ENSG00000107779/ENSG00000066468/ENSG00000134532/ENSG00000244754/ENSG00000100644/ENSG00000140262/ENSG00000168610/ENSG00000153944/ENSG00000125398	18
BP	GO:0009749	response to glucose	14/553	166/14532	0.00445867	0.0559392	0.0463018	ENSG00000135821/ENSG00000171132/ENSG00000071054/ENSG00000118263/ENSG00000181722/ENSG00000136527/ENSG00000138814/ENSG00000184349/ENSG00000118689/ENSG00000152661/ENSG00000148737/ENSG00000185950/ENSG00000100644/ENSG00000140443	14
BP	GO:0071248	cellular response to metal ion	14/553	166/14532	0.00445867	0.0559392	0.0463018	ENSG00000143772/ENSG00000081189/ENSG00000164199/ENSG00000185345/ENSG00000150672/ENSG00000139117/ENSG00000170345/ENSG00000198838/ENSG00000166710/ENSG00000103528/ENSG00000125148/ENSG00000169715/ENSG00000205364/ENSG00000171867	14
BP	GO:0031929	TOR signaling	11/553	116/14532	0.00467813	0.0583845	0.0483258	ENSG00000117020/ENSG00000115355/ENSG00000164327/ENSG00000024048/ENSG00000080546/ENSG00000146535/ENSG00000170145/ENSG00000160584/ENSG00000100644/ENSG00000159459/ENSG00000038532	11
BP	GO:0009914	hormone transport	20/553	277/14532	0.00469715	0.0584684	0.0483953	ENSG00000135821/ENSG00000135744/ENSG00000171132/ENSG00000071054/ENSG00000118263/ENSG00000170011/ENSG00000160145/ENSG00000138814/ENSG00000109472/ENSG00000184349/ENSG00000152661/ENSG00000185345/ENSG00000148737/ENSG00000151067/ENSG00000123104/ENSG00000185950/ENSG00000100644/ENSG00000154229/ENSG00000167470/ENSG00000205726	20
BP	GO:0001933	negative regulation of protein phosphorylation	25/553	375/14532	0.00480608	0.0590684	0.0488919	ENSG00000162407/ENSG00000116539/ENSG00000198369/ENSG00000173193/ENSG00000018408/ENSG00000159733/ENSG00000163629/ENSG00000134982/ENSG00000010017/ENSG00000185345/ENSG00000156052/ENSG00000136848/ENSG00000149177/ENSG00000154127/ENSG00000148498/ENSG00000198825/ENSG00000140105/ENSG00000166068/ENSG00000140538/ENSG00000140443/ENSG00000141027/ENSG00000196712/ENSG00000168675/ENSG00000171867/ENSG00000099860	25
BP	GO:0048568	embryonic organ development	25/553	375/14532	0.00480608	0.0590684	0.0488919	ENSG00000142871/ENSG00000092969/ENSG00000084676/ENSG00000115760/ENSG00000181555/ENSG00000144749/ENSG00000152977/ENSG00000136527/ENSG00000081189/ENSG00000137285/ENSG00000112715/ENSG00000152661/ENSG00000135541/ENSG00000064393/ENSG00000186480/ENSG00000147050/ENSG00000147403/ENSG00000104375/ENSG00000137693/ENSG00000148516/ENSG00000107779/ENSG00000066468/ENSG00000100644/ENSG00000169032/ENSG00000125398	25
BP	GO:0009150	purine ribonucleotide metabolic process	20/553	278/14532	0.0048874	0.0595887	0.0493225	ENSG00000184588/ENSG00000081026/ENSG00000123983/ENSG00000068024/ENSG00000181722/ENSG00000078295/ENSG00000112972/ENSG00000113231/ENSG00000012660/ENSG00000169902/ENSG00000102144/ENSG00000149084/ENSG00000150672/ENSG00000067057/ENSG00000170525/ENSG00000076685/ENSG00000100644/ENSG00000069667/ENSG00000149925/ENSG00000168610	20
BP	GO:0042176	regulation of protein catabolic process	24/553	356/14532	0.00494181	0.0598383	0.0495291	ENSG00000185104/ENSG00000155816/ENSG00000138376/ENSG00000135919/ENSG00000075785/ENSG00000134982/ENSG00000113712/ENSG00000010810/ENSG00000152661/ENSG00000185345/ENSG00000146535/ENSG00000064393/ENSG00000079482/ENSG00000120885/ENSG00000034677/ENSG00000136848/ENSG00000134882/ENSG00000033800/ENSG00000166233/ENSG00000038532/ENSG00000131095/ENSG00000108854/ENSG00000125398/ENSG00000130164	24
BP	GO:0018107	peptidyl-threonine phosphorylation	11/553	117/14532	0.00499179	0.0598383	0.0495291	ENSG00000133048/ENSG00000143776/ENSG00000198369/ENSG00000113712/ENSG00000064393/ENSG00000173273/ENSG00000148498/ENSG00000166068/ENSG00000169032/ENSG00000154229/ENSG00000157540	11
BP	GO:0060401	cytosolic calcium ion transport	13/553	151/14532	0.00507142	0.0598383	0.0495291	ENSG00000058668/ENSG00000171132/ENSG00000145362/ENSG00000138685/ENSG00000010810/ENSG00000153956/ENSG00000154127/ENSG00000151067/ENSG00000123104/ENSG00000204442/ENSG00000198838/ENSG00000171867/ENSG00000182621	13
BP	GO:0007389	pattern specification process	25/553	377/14532	0.0051389	0.0601859	0.0498168	ENSG00000204217/ENSG00000178568/ENSG00000134107/ENSG00000185008/ENSG00000152977/ENSG00000136527/ENSG00000138696/ENSG00000081189/ENSG00000134982/ENSG00000152661/ENSG00000135541/ENSG00000064393/ENSG00000183337/ENSG00000147050/ENSG00000198363/ENSG00000134569/ENSG00000109906/ENSG00000136754/ENSG00000148516/ENSG00000099250/ENSG00000185737/ENSG00000107779/ENSG00000066468/ENSG00000111783/ENSG00000100644	25
BP	GO:0007163	establishment or maintenance of cell polarity	16/553	205/14532	0.00525032	0.0613398	0.0507719	ENSG00000116641/ENSG00000132694/ENSG00000116117/ENSG00000047849/ENSG00000018189/ENSG00000164327/ENSG00000112851/ENSG00000113645/ENSG00000151914/ENSG00000079482/ENSG00000150672/ENSG00000148498/ENSG00000127314/ENSG00000066933/ENSG00000141376/ENSG00000100345	16
BP	GO:0050708	regulation of protein secretion	26/553	398/14532	0.00530692	0.0618491	0.0511935	ENSG00000135821/ENSG00000092969/ENSG00000171132/ENSG00000071054/ENSG00000118263/ENSG00000115414/ENSG00000170011/ENSG00000114861/ENSG00000138814/ENSG00000145730/ENSG00000184349/ENSG00000204592/ENSG00000152661/ENSG00000131016/ENSG00000185345/ENSG00000107201/ENSG00000205213/ENSG00000182985/ENSG00000136770/ENSG00000148737/ENSG00000151067/ENSG00000123104/ENSG00000185950/ENSG00000100644/ENSG00000154229…	26
BP	GO:0031623	receptor internalization	10/553	102/14532	0.00542612	0.0621733	0.0514619	ENSG00000085832/ENSG00000112715/ENSG00000135541/ENSG00000187391/ENSG00000128585/ENSG00000079482/ENSG00000150093/ENSG00000135404/ENSG00000133961/ENSG00000006125	10
CC	GO:0098858	actin-based cell projection	15/560	201/15339	0.00701389	0.0635007	0.0519449	ENSG00000155816/ENSG00000138448/ENSG00000173166/ENSG00000018189/ENSG00000182168/ENSG00000150625/ENSG00000164199/ENSG00000146426/ENSG00000128512/ENSG00000131558/ENSG00000026508/ENSG00000136754/ENSG00000150093/ENSG00000152767/ENSG00000186153	15
BP	GO:0009746	response to hexose	14/553	171/14532	0.00578627	0.0655088	0.0542227	ENSG00000135821/ENSG00000171132/ENSG00000071054/ENSG00000118263/ENSG00000181722/ENSG00000136527/ENSG00000138814/ENSG00000184349/ENSG00000118689/ENSG00000152661/ENSG00000148737/ENSG00000185950/ENSG00000100644/ENSG00000140443	14
BP	GO:0003231	cardiac ventricle development	11/553	120/14532	0.00603364	0.0679857	0.0562728	ENSG00000142871/ENSG00000092969/ENSG00000049323/ENSG00000204217/ENSG00000185008/ENSG00000109472/ENSG00000081189/ENSG00000107779/ENSG00000066468/ENSG00000100644/ENSG00000006125	11
BP	GO:0001505	regulation of neurotransmitter levels	21/553	303/14532	0.00608143	0.0682025	0.0564523	ENSG00000135821/ENSG00000058668/ENSG00000135744/ENSG00000179915/ENSG00000127838/ENSG00000132164/ENSG00000163618/ENSG00000196776/ENSG00000151834/ENSG00000079215/ENSG00000081189/ENSG00000185345/ENSG00000120885/ENSG00000110436/ENSG00000131626/ENSG00000165995/ENSG00000127314/ENSG00000100505/ENSG00000069667/ENSG00000103528/ENSG00000196712	21
BP	GO:0061448	connective tissue development	18/553	246/14532	0.00621355	0.0682294	0.0564745	ENSG00000142871/ENSG00000133048/ENSG00000204217/ENSG00000118263/ENSG00000138696/ENSG00000138685/ENSG00000081189/ENSG00000168077/ENSG00000137573/ENSG00000026508/ENSG00000109906/ENSG00000148516/ENSG00000150347/ENSG00000107779/ENSG00000134532/ENSG00000100644/ENSG00000090863/ENSG00000125398	18
BP	GO:0045766	positive regulation of angiogenesis	13/553	155/14532	0.0063021	0.0688885	0.0570201	ENSG00000117525/ENSG00000133048/ENSG00000117020/ENSG00000138685/ENSG00000112715/ENSG00000064393/ENSG00000150093/ENSG00000099250/ENSG00000061273/ENSG00000100644/ENSG00000168610/ENSG00000154229/ENSG00000167772	13
BP	GO:0098742	cell-cell adhesion via plasma-membrane adhesion molecules	17/553	228/14532	0.00642371	0.0696056	0.0576137	ENSG00000092969/ENSG00000179915/ENSG00000185008/ENSG00000144847/ENSG00000150471/ENSG00000152583/ENSG00000129116/ENSG00000184349/ENSG00000128536/ENSG00000148948/ENSG00000149256/ENSG00000182985/ENSG00000150093/ENSG00000184226/ENSG00000134873/ENSG00000173482/ENSG00000172270	17
BP	GO:0051494	negative regulation of cytoskeleton organization	12/553	138/14532	0.00642626	0.0696056	0.0576137	ENSG00000077549/ENSG00000116489/ENSG00000118200/ENSG00000066032/ENSG00000134982/ENSG00000079691/ENSG00000185345/ENSG00000198898/ENSG00000131626/ENSG00000103647/ENSG00000160551/ENSG00000157540	12
BP	GO:0060041	retina development in camera-type eye	12/553	138/14532	0.00642626	0.0696056	0.0576137	ENSG00000058668/ENSG00000092969/ENSG00000204217/ENSG00000138696/ENSG00000150625/ENSG00000135541/ENSG00000105894/ENSG00000064393/ENSG00000099250/ENSG00000100644/ENSG00000125398/ENSG00000173482	12
BP	GO:0071496	cellular response to external stimulus	21/553	305/14532	0.00654163	0.0706942	0.0585147	ENSG00000135821/ENSG00000135744/ENSG00000084676/ENSG00000204217/ENSG00000068024/ENSG00000113742/ENSG00000080546/ENSG00000010810/ENSG00000152661/ENSG00000197442/ENSG00000105894/ENSG00000173273/ENSG00000110436/ENSG00000170145/ENSG00000170345/ENSG00000198838/ENSG00000038532/ENSG00000090905/ENSG00000006062/ENSG00000125398/ENSG00000198911	21
BP	GO:1903706	regulation of hemopoiesis	27/553	426/14532	0.00675226	0.072313	0.0598546	ENSG00000143772/ENSG00000115415/ENSG00000114861/ENSG00000113916/ENSG00000081189/ENSG00000118689/ENSG00000005483/ENSG00000105894/ENSG00000055609/ENSG00000137693/ENSG00000109906/ENSG00000154127/ENSG00000148516/ENSG00000244754/ENSG00000131981/ENSG00000100644/ENSG00000170345/ENSG00000134138/ENSG00000166710/ENSG00000140262/ENSG00000090905/ENSG00000196712/ENSG00000168610/ENSG00000154229/ENSG00000132475…	27
BP	GO:0018212	peptidyl-tyrosine modification	23/553	346/14532	0.00690657	0.0734692	0.0608116	ENSG00000135744/ENSG00000171132/ENSG00000178568/ENSG00000173193/ENSG00000159733/ENSG00000164327/ENSG00000184349/ENSG00000112715/ENSG00000010810/ENSG00000169902/ENSG00000026508/ENSG00000134569/ENSG00000149177/ENSG00000136754/ENSG00000099250/ENSG00000198825/ENSG00000066468/ENSG00000169032/ENSG00000140538/ENSG00000140443/ENSG00000168610/ENSG00000171867/ENSG00000157540	23
BP	GO:0021537	telencephalon development	17/553	230/14532	0.00699087	0.0738702	0.0611436	ENSG00000058668/ENSG00000084676/ENSG00000115310/ENSG00000178568/ENSG00000185008/ENSG00000136527/ENSG00000170390/ENSG00000174469/ENSG00000182197/ENSG00000136848/ENSG00000110436/ENSG00000185737/ENSG00000111783/ENSG00000100644/ENSG00000133961/ENSG00000196712/ENSG00000182621	17
BP	GO:0034284	response to monosaccharide	14/553	175/14532	0.00706247	0.0739293	0.0611925	ENSG00000135821/ENSG00000171132/ENSG00000071054/ENSG00000118263/ENSG00000181722/ENSG00000136527/ENSG00000138814/ENSG00000184349/ENSG00000118689/ENSG00000152661/ENSG00000148737/ENSG00000185950/ENSG00000100644/ENSG00000140443	14
BP	GO:0003279	cardiac septum development	10/553	106/14532	0.00709534	0.0739293	0.0611925	ENSG00000142871/ENSG00000092969/ENSG00000049323/ENSG00000204217/ENSG00000185008/ENSG00000145362/ENSG00000099250/ENSG00000107779/ENSG00000066468/ENSG00000006125	10
BP	GO:0008037	cell recognition	12/553	140/14532	0.00718754	0.0739293	0.0611925	ENSG00000115310/ENSG00000185008/ENSG00000129116/ENSG00000091129/ENSG00000174469/ENSG00000182985/ENSG00000182667/ENSG00000099250/ENSG00000131981/ENSG00000149925/ENSG00000158270/ENSG00000172270	12
BP	GO:0045665	negative regulation of neuron differentiation	16/553	212/14532	0.00719859	0.0739293	0.0611925	ENSG00000115310/ENSG00000071054/ENSG00000018189/ENSG00000138814/ENSG00000152377/ENSG00000118689/ENSG00000153317/ENSG00000184014/ENSG00000134569/ENSG00000099250/ENSG00000198825/ENSG00000166710/ENSG00000169410/ENSG00000169783/ENSG00000109099/ENSG00000125398	16
BP	GO:0001678	cellular glucose homeostasis	11/553	123/14532	0.00723924	0.0740271	0.0612734	ENSG00000171132/ENSG00000071054/ENSG00000118263/ENSG00000181722/ENSG00000136527/ENSG00000138814/ENSG00000184349/ENSG00000118689/ENSG00000185950/ENSG00000100644/ENSG00000140443	11
BP	GO:0050684	regulation of mRNA processing	11/553	123/14532	0.00723924	0.0740271	0.0612734	ENSG00000138376/ENSG00000152601/ENSG00000136527/ENSG00000122566/ENSG00000048740/ENSG00000139793/ENSG00000100650/ENSG00000078328/ENSG00000100320/ENSG00000159140/ENSG00000157540	11
MF	GO:0019903	protein phosphatase binding	12/543	132/14520	0.00393499	0.0747648	0.0686244	ENSG00000058668/ENSG00000115415/ENSG00000197442/ENSG00000147324/ENSG00000136848/ENSG00000110075/ENSG00000148498/ENSG00000119938/ENSG00000185950/ENSG00000131981/ENSG00000168610/ENSG00000087495	12
BP	GO:0018210	peptidyl-threonine modification	11/553	124/14532	0.00768034	0.0762461	0.0631101	ENSG00000133048/ENSG00000143776/ENSG00000198369/ENSG00000113712/ENSG00000064393/ENSG00000173273/ENSG00000148498/ENSG00000166068/ENSG00000169032/ENSG00000154229/ENSG00000157540	11
CC	GO:0099699	integral component of synaptic membrane	12/560	151/15339	0.00939902	0.0768597	0.0628729	ENSG00000171385/ENSG00000058668/ENSG00000179915/ENSG00000178568/ENSG00000132164/ENSG00000150625/ENSG00000091129/ENSG00000110436/ENSG00000148948/ENSG00000150093/ENSG00000099250/ENSG00000140538	12
BP	GO:0035690	cellular response to drug	24/553	370/14532	0.00786126	0.0777137	0.0643249	ENSG00000184588/ENSG00000058668/ENSG00000084676/ENSG00000171132/ENSG00000138814/ENSG00000078295/ENSG00000081189/ENSG00000184349/ENSG00000118689/ENSG00000010810/ENSG00000197442/ENSG00000185345/ENSG00000075624/ENSG00000156049/ENSG00000156052/ENSG00000123104/ENSG00000127314/ENSG00000058272/ENSG00000198838/ENSG00000166710/ENSG00000125148/ENSG00000125398/ENSG00000171867/ENSG00000182621	24
BP	GO:0009259	ribonucleotide metabolic process	20/553	291/14532	0.00799464	0.0788682	0.0652805	ENSG00000184588/ENSG00000081026/ENSG00000123983/ENSG00000068024/ENSG00000181722/ENSG00000078295/ENSG00000112972/ENSG00000113231/ENSG00000012660/ENSG00000169902/ENSG00000102144/ENSG00000149084/ENSG00000150672/ENSG00000067057/ENSG00000170525/ENSG00000076685/ENSG00000100644/ENSG00000069667/ENSG00000149925/ENSG00000168610	20
BP	GO:0055076	transition metal ion homeostasis	10/553	108/14532	0.00806648	0.0794122	0.0657308	ENSG00000185345/ENSG00000104635/ENSG00000100644/ENSG00000166710/ENSG00000067141/ENSG00000125148/ENSG00000169715/ENSG00000205364/ENSG00000171867/ENSG00000087086	10
BP	GO:0007043	cell-cell junction assembly	11/553	125/14532	0.00814208	0.0795341	0.0658316	ENSG00000135744/ENSG00000145362/ENSG00000169862/ENSG00000134982/ENSG00000152661/ENSG00000128536/ENSG00000148498/ENSG00000035403/ENSG00000061273/ENSG00000104067/ENSG00000154229	11
BP	GO:0043112	receptor metabolic process	14/553	178/14532	0.00815938	0.0795341	0.0658316	ENSG00000085832/ENSG00000138448/ENSG00000112715/ENSG00000135541/ENSG00000187391/ENSG00000128585/ENSG00000079482/ENSG00000150093/ENSG00000198825/ENSG00000135404/ENSG00000100644/ENSG00000133961/ENSG00000006125/ENSG00000183579	14
BP	GO:0050731	positive regulation of peptidyl-tyrosine phosphorylation	14/553	178/14532	0.00815938	0.0795341	0.0658316	ENSG00000135744/ENSG00000178568/ENSG00000173193/ENSG00000164327/ENSG00000184349/ENSG00000112715/ENSG00000010810/ENSG00000026508/ENSG00000134569/ENSG00000149177/ENSG00000136754/ENSG00000099250/ENSG00000168610/ENSG00000171867	14
BP	GO:1902115	regulation of organelle assembly	14/553	178/14532	0.00815938	0.0795341	0.0658316	ENSG00000118873/ENSG00000171055/ENSG00000179915/ENSG00000115355/ENSG00000047849/ENSG00000081189/ENSG00000112701/ENSG00000122545/ENSG00000153317/ENSG00000150867/ENSG00000092108/ENSG00000170776/ENSG00000140538/ENSG00000124145	14
BP	GO:0003205	cardiac chamber development	13/553	160/14532	0.00816249	0.0795341	0.0658316	ENSG00000142871/ENSG00000092969/ENSG00000049323/ENSG00000204217/ENSG00000185008/ENSG00000145362/ENSG00000109472/ENSG00000081189/ENSG00000099250/ENSG00000107779/ENSG00000066468/ENSG00000100644/ENSG00000006125	13
MF	GO:0003713	transcription coactivator activity	21/543	301/14520	0.00464594	0.0822292	0.0754758	ENSG00000142611/ENSG00000084676/ENSG00000118263/ENSG00000018408/ENSG00000144893/ENSG00000138685/ENSG00000113645/ENSG00000049618/ENSG00000064393/ENSG00000055609/ENSG00000157110/ENSG00000160563/ENSG00000184384/ENSG00000137693/ENSG00000148516/ENSG00000150347/ENSG00000072110/ENSG00000033800/ENSG00000186260/ENSG00000186153/ENSG00000196588	21
MF	GO:0005262	calcium channel activity	11/543	118/14520	0.00467876	0.0822292	0.0754758	ENSG00000158966/ENSG00000138448/ENSG00000157445/ENSG00000150625/ENSG00000153956/ENSG00000083067/ENSG00000165995/ENSG00000151067/ENSG00000123104/ENSG00000204442/ENSG00000198838	11
BP	GO:0034968	histone lysine methylation	10/553	109/14532	0.00858886	0.0828398	0.0685678	ENSG00000142611/ENSG00000117000/ENSG00000116539/ENSG00000168137/ENSG00000181555/ENSG00000158321/ENSG00000005483/ENSG00000055609/ENSG00000183337/ENSG00000147050	10
BP	GO:0007179	transforming growth factor beta receptor signaling pathway	14/553	180/14532	0.0089627	0.0842246	0.069714	ENSG00000142611/ENSG00000092969/ENSG00000049323/ENSG00000204217/ENSG00000138696/ENSG00000064393/ENSG00000148516/ENSG00000148498/ENSG00000107779/ENSG00000150991/ENSG00000170345/ENSG00000090863/ENSG00000108854/ENSG00000168675	14
BP	GO:0090090	negative regulation of canonical Wnt signaling pathway	13/553	162/14532	0.00901775	0.0845748	0.0700039	ENSG00000144642/ENSG00000018408/ENSG00000134982/ENSG00000113712/ENSG00000118689/ENSG00000185345/ENSG00000104375/ENSG00000106829/ENSG00000136848/ENSG00000134569/ENSG00000148737/ENSG00000125398/ENSG00000183579	13
BP	GO:0043244	regulation of protein-containing complex disassembly	10/553	110/14532	0.00913681	0.0853733	0.0706648	ENSG00000077549/ENSG00000116489/ENSG00000118200/ENSG00000134982/ENSG00000079691/ENSG00000198898/ENSG00000198363/ENSG00000140443/ENSG00000038532/ENSG00000160551	10
BP	GO:0048762	mesenchymal cell differentiation	15/553	199/14532	0.00919192	0.0853733	0.0706648	ENSG00000092969/ENSG00000115310/ENSG00000115415/ENSG00000178568/ENSG00000115414/ENSG00000018408/ENSG00000081189/ENSG00000136848/ENSG00000099250/ENSG00000107779/ENSG00000148737/ENSG00000066468/ENSG00000100644/ENSG00000125398/ENSG00000168675	15
BP	GO:0048732	gland development	24/553	376/14532	0.00948548	0.0862399	0.0713822	ENSG00000116539/ENSG00000092969/ENSG00000084676/ENSG00000115310/ENSG00000178568/ENSG00000135919/ENSG00000160145/ENSG00000112972/ENSG00000145730/ENSG00000112715/ENSG00000152661/ENSG00000105894/ENSG00000137573/ENSG00000099250/ENSG00000150347/ENSG00000185737/ENSG00000107779/ENSG00000066468/ENSG00000185950/ENSG00000100644/ENSG00000100650/ENSG00000169032/ENSG00000196712/ENSG00000125398	24
BP	GO:0032386	regulation of intracellular transport	22/553	336/14532	0.00961343	0.0872364	0.072207	ENSG00000138376/ENSG00000181555/ENSG00000152977/ENSG00000189058/ENSG00000018189/ENSG00000113645/ENSG00000010810/ENSG00000185345/ENSG00000186480/ENSG00000120910/ENSG00000104517/ENSG00000033327/ENSG00000148737/ENSG00000198825/ENSG00000058272/ENSG00000134882/ENSG00000092108/ENSG00000169032/ENSG00000196712/ENSG00000141376/ENSG00000171867/ENSG00000198911	22
BP	GO:0050730	regulation of peptidyl-tyrosine phosphorylation	17/553	238/14532	0.00967711	0.087647	0.0725468	ENSG00000135744/ENSG00000171132/ENSG00000178568/ENSG00000173193/ENSG00000159733/ENSG00000164327/ENSG00000184349/ENSG00000112715/ENSG00000010810/ENSG00000026508/ENSG00000134569/ENSG00000149177/ENSG00000136754/ENSG00000099250/ENSG00000198825/ENSG00000168610/ENSG00000171867	17
BP	GO:1901214	regulation of neuron death	19/553	277/14532	0.00977583	0.088038	0.0728705	ENSG00000092969/ENSG00000068024/ENSG00000081189/ENSG00000113742/ENSG00000118689/ENSG00000010810/ENSG00000197442/ENSG00000185345/ENSG00000106278/ENSG00000064393/ENSG00000120885/ENSG00000099250/ENSG00000100644/ENSG00000170345/ENSG00000196712/ENSG00000006125/ENSG00000168610/ENSG00000171867/ENSG00000205726	19
CC	GO:0030017	sarcomere	14/560	193/15339	0.0113955	0.0884117	0.0723227	ENSG00000077549/ENSG00000184588/ENSG00000058668/ENSG00000068024/ENSG00000138814/ENSG00000145362/ENSG00000129116/ENSG00000151914/ENSG00000078114/ENSG00000151067/ENSG00000058272/ENSG00000072110/ENSG00000198838/ENSG00000149925	14
CC	GO:0043235	receptor complex	23/560	378/15339	0.0118359	0.089564	0.0732653	ENSG00000168702/ENSG00000138448/ENSG00000204217/ENSG00000178568/ENSG00000151834/ENSG00000138696/ENSG00000145623/ENSG00000164199/ENSG00000164506/ENSG00000026508/ENSG00000150672/ENSG00000150093/ENSG00000099250/ENSG00000107779/ENSG00000095637/ENSG00000151892/ENSG00000066468/ENSG00000123104/ENSG00000166710/ENSG00000140538/ENSG00000140443/ENSG00000101654/ENSG00000130164	23
BP	GO:0048738	cardiac muscle tissue development	15/553	201/14532	0.0100253	0.0901144	0.0745891	ENSG00000092969/ENSG00000135744/ENSG00000178568/ENSG00000138685/ENSG00000081189/ENSG00000170624/ENSG00000112715/ENSG00000152661/ENSG00000149256/ENSG00000137693/ENSG00000078114/ENSG00000150093/ENSG00000107779/ENSG00000066468/ENSG00000170776	15
BP	GO:0003007	heart morphogenesis	17/553	239/14532	0.010064	0.090258	0.074708	ENSG00000142871/ENSG00000092969/ENSG00000115310/ENSG00000204217/ENSG00000185008/ENSG00000109472/ENSG00000081189/ENSG00000112715/ENSG00000152661/ENSG00000135541/ENSG00000147050/ENSG00000137693/ENSG00000099250/ENSG00000107779/ENSG00000066468/ENSG00000100644/ENSG00000125398	17
BP	GO:0019693	ribose phosphate metabolic process	20/553	298/14532	0.010239	0.090258	0.074708	ENSG00000184588/ENSG00000081026/ENSG00000123983/ENSG00000068024/ENSG00000181722/ENSG00000078295/ENSG00000112972/ENSG00000113231/ENSG00000012660/ENSG00000169902/ENSG00000102144/ENSG00000149084/ENSG00000150672/ENSG00000067057/ENSG00000170525/ENSG00000076685/ENSG00000100644/ENSG00000069667/ENSG00000149925/ENSG00000168610	20
BP	GO:0043405	regulation of MAP kinase activity	21/553	318/14532	0.0102766	0.090258	0.074708	ENSG00000011566/ENSG00000198369/ENSG00000073803/ENSG00000138685/ENSG00000112715/ENSG00000111907/ENSG00000197442/ENSG00000136848/ENSG00000149177/ENSG00000150991/ENSG00000166068/ENSG00000074696/ENSG00000169032/ENSG00000170776/ENSG00000140538/ENSG00000140443/ENSG00000160551/ENSG00000196712/ENSG00000006062/ENSG00000008294/ENSG00000099860	21
BP	GO:2001234	negative regulation of apoptotic signaling pathway	14/553	183/14532	0.0102833	0.090258	0.074708	ENSG00000115760/ENSG00000138448/ENSG00000135926/ENSG00000146247/ENSG00000010810/ENSG00000185345/ENSG00000120885/ENSG00000026508/ENSG00000137693/ENSG00000099250/ENSG00000148737/ENSG00000060138/ENSG00000131981/ENSG00000100644	14
BP	GO:0009135	purine nucleoside diphosphate metabolic process	10/553	112/14532	0.0103126	0.090258	0.074708	ENSG00000081026/ENSG00000068024/ENSG00000181722/ENSG00000102144/ENSG00000150672/ENSG00000067057/ENSG00000170525/ENSG00000100644/ENSG00000149925/ENSG00000168610	10
BP	GO:0009179	purine ribonucleoside diphosphate metabolic process	10/553	112/14532	0.0103126	0.090258	0.074708	ENSG00000081026/ENSG00000068024/ENSG00000181722/ENSG00000102144/ENSG00000150672/ENSG00000067057/ENSG00000170525/ENSG00000100644/ENSG00000149925/ENSG00000168610	10
BP	GO:0003012	muscle system process	26/553	420/14532	0.0103561	0.0903545	0.0747879	ENSG00000184588/ENSG00000171385/ENSG00000132694/ENSG00000058668/ENSG00000135744/ENSG00000068024/ENSG00000138814/ENSG00000145362/ENSG00000081189/ENSG00000170624/ENSG00000118689/ENSG00000152661/ENSG00000153956/ENSG00000128512/ENSG00000198363/ENSG00000137573/ENSG00000165995/ENSG00000185532/ENSG00000035403/ENSG00000095637/ENSG00000198825/ENSG00000151067/ENSG00000170776/ENSG00000149925/ENSG00000154229…	26
BP	GO:0008360	regulation of cell shape	12/553	147/14532	0.0104242	0.0907822	0.0751419	ENSG00000159023/ENSG00000157827/ENSG00000115414/ENSG00000112715/ENSG00000146247/ENSG00000010810/ENSG00000146535/ENSG00000122545/ENSG00000128585/ENSG00000105894/ENSG00000149925/ENSG00000100345	12
BP	GO:0043393	regulation of protein binding	15/553	202/14532	0.0104638	0.0907947	0.0751523	ENSG00000159023/ENSG00000068024/ENSG00000081189/ENSG00000185345/ENSG00000075624/ENSG00000064393/ENSG00000104695/ENSG00000104375/ENSG00000136848/ENSG00000154127/ENSG00000099250/ENSG00000148737/ENSG00000131981/ENSG00000075413/ENSG00000166710	15
BP	GO:0045732	positive regulation of protein catabolic process	15/553	202/14532	0.0104638	0.0907947	0.0751523	ENSG00000185104/ENSG00000138376/ENSG00000075785/ENSG00000134982/ENSG00000113712/ENSG00000152661/ENSG00000185345/ENSG00000120885/ENSG00000034677/ENSG00000136848/ENSG00000033800/ENSG00000166233/ENSG00000108854/ENSG00000125398/ENSG00000130164	15
CC	GO:0000151	ubiquitin ligase complex	18/560	276/15339	0.0128315	0.093128	0.0761807	ENSG00000158019/ENSG00000144357/ENSG00000138376/ENSG00000145495/ENSG00000183580/ENSG00000072803/ENSG00000010017/ENSG00000024048/ENSG00000185345/ENSG00000128585/ENSG00000183337/ENSG00000034677/ENSG00000160563/ENSG00000180628/ENSG00000159459/ENSG00000166233/ENSG00000261609/ENSG00000108854	18
CC	GO:0062023	collagen-containing extracellular matrix	23/560	382/15339	0.0132805	0.0935169	0.0764988	ENSG00000142871/ENSG00000117525/ENSG00000092969/ENSG00000135744/ENSG00000049323/ENSG00000115414/ENSG00000135919/ENSG00000188313/ENSG00000163453/ENSG00000152583/ENSG00000112851/ENSG00000184349/ENSG00000151914/ENSG00000106278/ENSG00000105894/ENSG00000120885/ENSG00000168077/ENSG00000137573/ENSG00000166833/ENSG00000066468/ENSG00000179399/ENSG00000183098/ENSG00000131981	23
BP	GO:0002576	platelet degranulation	10/553	113/14532	0.010942	0.0941233	0.0779074	ENSG00000092969/ENSG00000115414/ENSG00000184500/ENSG00000112715/ENSG00000120885/ENSG00000035403/ENSG00000135404/ENSG00000072110/ENSG00000104112/ENSG00000149925	10
BP	GO:0009185	ribonucleoside diphosphate metabolic process	10/553	113/14532	0.010942	0.0941233	0.0779074	ENSG00000081026/ENSG00000068024/ENSG00000181722/ENSG00000102144/ENSG00000150672/ENSG00000067057/ENSG00000170525/ENSG00000100644/ENSG00000149925/ENSG00000168610	10
BP	GO:0051017	actin filament bundle assembly	12/553	148/14532	0.0109662	0.0941233	0.0779074	ENSG00000155816/ENSG00000196776/ENSG00000079691/ENSG00000185345/ENSG00000104728/ENSG00000131626/ENSG00000099250/ENSG00000095637/ENSG00000072110/ENSG00000103647/ENSG00000134278/ENSG00000124145	12
BP	GO:0060348	bone development	15/553	204/14532	0.011386	0.0966797	0.0800233	ENSG00000204217/ENSG00000114861/ENSG00000138696/ENSG00000081189/ENSG00000152661/ENSG00000186480/ENSG00000168077/ENSG00000137573/ENSG00000150867/ENSG00000136754/ENSG00000066468/ENSG00000177119/ENSG00000170776/ENSG00000090863/ENSG00000125398	15
BP	GO:1904950	negative regulation of establishment of protein localization	13/553	167/14532	0.0114645	0.0970798	0.0803545	ENSG00000071054/ENSG00000118263/ENSG00000138376/ENSG00000115414/ENSG00000189058/ENSG00000138814/ENSG00000185345/ENSG00000186480/ENSG00000205213/ENSG00000134882/ENSG00000103647/ENSG00000196712/ENSG00000167470	13
BP	GO:0060537	muscle tissue development	23/553	362/14532	0.0115316	0.0972208	0.0804712	ENSG00000127124/ENSG00000092969/ENSG00000135744/ENSG00000178568/ENSG00000068024/ENSG00000138814/ENSG00000138685/ENSG00000081189/ENSG00000170624/ENSG00000112715/ENSG00000152661/ENSG00000149256/ENSG00000137693/ENSG00000078114/ENSG00000150093/ENSG00000107779/ENSG00000066468/ENSG00000060138/ENSG00000170345/ENSG00000170776/ENSG00000186260/ENSG00000196712/ENSG00000125398	23
BP	GO:0051235	maintenance of location	19/553	282/14532	0.0116756	0.0972831	0.0805228	ENSG00000048707/ENSG00000185104/ENSG00000049323/ENSG00000171132/ENSG00000138448/ENSG00000138376/ENSG00000144847/ENSG00000145362/ENSG00000138685/ENSG00000186480/ENSG00000197969/ENSG00000154127/ENSG00000107863/ENSG00000151067/ENSG00000123104/ENSG00000198838/ENSG00000182621/ENSG00000087086/ENSG00000198911	19
BP	GO:0006163	purine nucleotide metabolic process	20/553	302/14532	0.0117328	0.0972831	0.0805228	ENSG00000184588/ENSG00000081026/ENSG00000123983/ENSG00000068024/ENSG00000181722/ENSG00000078295/ENSG00000112972/ENSG00000113231/ENSG00000012660/ENSG00000169902/ENSG00000102144/ENSG00000149084/ENSG00000150672/ENSG00000067057/ENSG00000170525/ENSG00000076685/ENSG00000100644/ENSG00000069667/ENSG00000149925/ENSG00000168610	20
BP	GO:0033157	regulation of intracellular protein transport	16/553	224/14532	0.0118556	0.0977007	0.0808685	ENSG00000138376/ENSG00000181555/ENSG00000152977/ENSG00000189058/ENSG00000018189/ENSG00000010810/ENSG00000185345/ENSG00000186480/ENSG00000120910/ENSG00000104517/ENSG00000148737/ENSG00000134882/ENSG00000196712/ENSG00000141376/ENSG00000171867/ENSG00000198911	16
BP	GO:0018108	peptidyl-tyrosine phosphorylation	22/553	343/14532	0.0120212	0.0979178	0.0810481	ENSG00000135744/ENSG00000171132/ENSG00000178568/ENSG00000173193/ENSG00000159733/ENSG00000164327/ENSG00000184349/ENSG00000112715/ENSG00000010810/ENSG00000026508/ENSG00000134569/ENSG00000149177/ENSG00000136754/ENSG00000099250/ENSG00000198825/ENSG00000066468/ENSG00000169032/ENSG00000140538/ENSG00000140443/ENSG00000168610/ENSG00000171867/ENSG00000157540	22
BP	GO:0043523	regulation of neuron apoptotic process	14/553	187/14532	0.012276	0.0990302	0.0819689	ENSG00000092969/ENSG00000068024/ENSG00000081189/ENSG00000113742/ENSG00000118689/ENSG00000010810/ENSG00000185345/ENSG00000106278/ENSG00000064393/ENSG00000099250/ENSG00000100644/ENSG00000196712/ENSG00000171867/ENSG00000205726	14
BP	GO:0071241	cellular response to inorganic substance	14/553	187/14532	0.012276	0.0990302	0.0819689	ENSG00000143772/ENSG00000081189/ENSG00000164199/ENSG00000185345/ENSG00000150672/ENSG00000139117/ENSG00000170345/ENSG00000198838/ENSG00000166710/ENSG00000103528/ENSG00000125148/ENSG00000169715/ENSG00000205364/ENSG00000171867	14
BP	GO:0099504	synaptic vesicle cycle	14/553	187/14532	0.012276	0.0990302	0.0819689	ENSG00000179915/ENSG00000163618/ENSG00000164506/ENSG00000075624/ENSG00000187391/ENSG00000146938/ENSG00000079482/ENSG00000120910/ENSG00000165995/ENSG00000127314/ENSG00000100505/ENSG00000103528/ENSG00000184009/ENSG00000205726	14
BP	GO:0002062	chondrocyte differentiation	10/553	115/14532	0.0122877	0.0990302	0.0819689	ENSG00000204217/ENSG00000138696/ENSG00000081189/ENSG00000168077/ENSG00000137573/ENSG00000109906/ENSG00000107779/ENSG00000134532/ENSG00000090863/ENSG00000125398	10

## Sheet: AST-PP_3_9
ONTOLOGY	ID	Description	GeneRatio	BgRatio	pvalue	p.adjust	qvalue	geneID	Count
CC	GO:0098978	glutamatergic synapse	39/542	342/15339	1.04432e-10	5.26339e-08	4.27623e-08	ENSG00000171603/ENSG00000085832/ENSG00000058668/ENSG00000179915/ENSG00000178568/ENSG00000157087/ENSG00000082701/ENSG00000154310/ENSG00000150471/ENSG00000138758/ENSG00000109339/ENSG00000152583/ENSG00000138814/ENSG00000150625/ENSG00000112851/ENSG00000047579/ENSG00000010810/ENSG00000091129/ENSG00000079482/ENSG00000034677/ENSG00000153707/ENSG00000110436/ENSG00000148948/ENSG00000150672/ENSG00000150093…	39
BP	GO:0061564	axon development	51/533	490/14532	1.53277e-11	7.06913e-08	6.00039e-08	ENSG00000127603/ENSG00000116641/ENSG00000118200/ENSG00000154380/ENSG00000171055/ENSG00000179915/ENSG00000115310/ENSG00000066032/ENSG00000074047/ENSG00000128656/ENSG00000204217/ENSG00000173166/ENSG00000115414/ENSG00000144674/ENSG00000082701/ENSG00000073803/ENSG00000189058/ENSG00000018189/ENSG00000138696/ENSG00000182168/ENSG00000129116/ENSG00000038382/ENSG00000010017/ENSG00000010810/ENSG00000111962…	51
BP	GO:0007409	axonogenesis	47/533	450/14532	8.97054e-11	2.06861e-07	1.75587e-07	ENSG00000127603/ENSG00000116641/ENSG00000154380/ENSG00000171055/ENSG00000179915/ENSG00000115310/ENSG00000066032/ENSG00000074047/ENSG00000128656/ENSG00000204217/ENSG00000173166/ENSG00000115414/ENSG00000144674/ENSG00000082701/ENSG00000073803/ENSG00000018189/ENSG00000138696/ENSG00000182168/ENSG00000129116/ENSG00000038382/ENSG00000010017/ENSG00000010810/ENSG00000111962/ENSG00000158321/ENSG00000091129…	47
BP	GO:0034329	cell junction assembly	42/533	393/14532	4.66113e-10	7.16571e-07	6.08237e-07	ENSG00000171603/ENSG00000127603/ENSG00000065243/ENSG00000116489/ENSG00000179915/ENSG00000143951/ENSG00000071054/ENSG00000178568/ENSG00000115414/ENSG00000163539/ENSG00000189058/ENSG00000151834/ENSG00000150471/ENSG00000145362/ENSG00000150625/ENSG00000169862/ENSG00000081189/ENSG00000134982/ENSG00000151914/ENSG00000135298/ENSG00000152661/ENSG00000187391/ENSG00000128536/ENSG00000091129/ENSG00000079482…	42
BP	GO:0016358	dendrite development	30/533	225/14532	8.87886e-10	1.02373e-06	8.6896e-07	ENSG00000142599/ENSG00000118200/ENSG00000066032/ENSG00000082701/ENSG00000154310/ENSG00000138814/ENSG00000169862/ENSG00000081189/ENSG00000112137/ENSG00000047579/ENSG00000135298/ENSG00000010810/ENSG00000049618/ENSG00000105894/ENSG00000046889/ENSG00000153317/ENSG00000153707/ENSG00000136848/ENSG00000134569/ENSG00000172757/ENSG00000183049/ENSG00000136754/ENSG00000150093/ENSG00000099250/ENSG00000185532…	30
MF	GO:0050839	cell adhesion molecule binding	45/525	473/14520	2.90904e-09	1.17832e-06	1.06544e-06	ENSG00000074800/ENSG00000127603/ENSG00000085832/ENSG00000065243/ENSG00000117519/ENSG00000116489/ENSG00000179915/ENSG00000115310/ENSG00000138069/ENSG00000066032/ENSG00000157827/ENSG00000138448/ENSG00000115415/ENSG00000204217/ENSG00000115414/ENSG00000124831/ENSG00000168385/ENSG00000138685/ENSG00000109472/ENSG00000169862/ENSG00000151914/ENSG00000122545/ENSG00000128536/ENSG00000106278/ENSG00000105894…	45
MF	GO:0005088	Ras guanyl-nucleotide exchange factor activity	22/525	136/14520	3.39085e-09	1.17832e-06	1.06544e-06	ENSG00000132694/ENSG00000143344/ENSG00000118873/ENSG00000163947/ENSG00000114790/ENSG00000138670/ENSG00000038382/ENSG00000046889/ENSG00000119522/ENSG00000166444/ENSG00000133812/ENSG00000129158/ENSG00000196914/ENSG00000170456/ENSG00000139132/ENSG00000152767/ENSG00000102606/ENSG00000174485/ENSG00000170776/ENSG00000132669/ENSG00000186716/ENSG00000205726	22
CC	GO:0099572	postsynaptic specialization	35/542	341/15339	1.55567e-08	2.74059e-06	2.22659e-06	ENSG00000171603/ENSG00000184588/ENSG00000117519/ENSG00000171385/ENSG00000115310/ENSG00000066032/ENSG00000204217/ENSG00000178568/ENSG00000157087/ENSG00000047849/ENSG00000144847/ENSG00000154310/ENSG00000184985/ENSG00000138758/ENSG00000120251/ENSG00000169862/ENSG00000152377/ENSG00000113742/ENSG00000047579/ENSG00000010810/ENSG00000187391/ENSG00000091129/ENSG00000156011/ENSG00000164929/ENSG00000148948…	35
CC	GO:0098984	neuron to neuron synapse	35/542	343/15339	1.80661e-08	2.74059e-06	2.22659e-06	ENSG00000171603/ENSG00000184588/ENSG00000117519/ENSG00000115310/ENSG00000066032/ENSG00000204217/ENSG00000178568/ENSG00000157087/ENSG00000047849/ENSG00000144847/ENSG00000154310/ENSG00000184985/ENSG00000138758/ENSG00000120251/ENSG00000169862/ENSG00000152377/ENSG00000113742/ENSG00000047579/ENSG00000010810/ENSG00000187391/ENSG00000091129/ENSG00000156011/ENSG00000034677/ENSG00000164929/ENSG00000148948…	35
CC	GO:0031252	cell leading edge	38/542	395/15339	2.17507e-08	2.74059e-06	2.22659e-06	ENSG00000127603/ENSG00000065243/ENSG00000154380/ENSG00000115355/ENSG00000066032/ENSG00000138448/ENSG00000173166/ENSG00000163539/ENSG00000114790/ENSG00000151834/ENSG00000018189/ENSG00000163629/ENSG00000182168/ENSG00000129116/ENSG00000164199/ENSG00000151422/ENSG00000134982/ENSG00000113645/ENSG00000151914/ENSG00000128585/ENSG00000174469/ENSG00000164741/ENSG00000156011/ENSG00000104635/ENSG00000107201…	38
CC	GO:0014069	postsynaptic density	33/542	317/15339	2.8688e-08	2.89176e-06	2.3494e-06	ENSG00000171603/ENSG00000184588/ENSG00000117519/ENSG00000115310/ENSG00000066032/ENSG00000204217/ENSG00000178568/ENSG00000157087/ENSG00000047849/ENSG00000144847/ENSG00000154310/ENSG00000184985/ENSG00000120251/ENSG00000169862/ENSG00000152377/ENSG00000113742/ENSG00000047579/ENSG00000010810/ENSG00000187391/ENSG00000091129/ENSG00000156011/ENSG00000164929/ENSG00000148948/ENSG00000134569/ENSG00000150672…	33
CC	GO:0032279	asymmetric synapse	33/542	321/15339	3.88777e-08	3.26573e-06	2.65323e-06	ENSG00000171603/ENSG00000184588/ENSG00000117519/ENSG00000115310/ENSG00000066032/ENSG00000204217/ENSG00000178568/ENSG00000157087/ENSG00000047849/ENSG00000144847/ENSG00000154310/ENSG00000184985/ENSG00000120251/ENSG00000169862/ENSG00000152377/ENSG00000113742/ENSG00000047579/ENSG00000010810/ENSG00000187391/ENSG00000091129/ENSG00000156011/ENSG00000164929/ENSG00000148948/ENSG00000134569/ENSG00000150672…	33
BP	GO:0048813	dendrite morphogenesis	22/533	139/14532	6.70007e-09	6.18015e-06	5.2458e-06	ENSG00000142599/ENSG00000066032/ENSG00000082701/ENSG00000154310/ENSG00000138814/ENSG00000169862/ENSG00000112137/ENSG00000047579/ENSG00000135298/ENSG00000010810/ENSG00000105894/ENSG00000046889/ENSG00000153707/ENSG00000134569/ENSG00000172757/ENSG00000136754/ENSG00000150093/ENSG00000099250/ENSG00000152767/ENSG00000007168/ENSG00000141503/ENSG00000100320	22
MF	GO:0005085	guanyl-nucleotide exchange factor activity	26/525	212/14520	5.10641e-08	1.18299e-05	1.06966e-05	ENSG00000116641/ENSG00000132694/ENSG00000143344/ENSG00000118873/ENSG00000163947/ENSG00000114790/ENSG00000138670/ENSG00000038382/ENSG00000128512/ENSG00000156011/ENSG00000046889/ENSG00000119522/ENSG00000160271/ENSG00000166444/ENSG00000133812/ENSG00000129158/ENSG00000196914/ENSG00000170456/ENSG00000139132/ENSG00000152767/ENSG00000102606/ENSG00000174485/ENSG00000170776/ENSG00000132669/ENSG00000186716…	26
BP	GO:0010975	regulation of neuron projection development	44/533	476/14532	1.61784e-08	1.24358e-05	1.05557e-05	ENSG00000127603/ENSG00000118200/ENSG00000115310/ENSG00000115355/ENSG00000066032/ENSG00000071054/ENSG00000128656/ENSG00000204217/ENSG00000115414/ENSG00000144674/ENSG00000144724/ENSG00000082701/ENSG00000154310/ENSG00000073803/ENSG00000018189/ENSG00000138814/ENSG00000081189/ENSG00000152377/ENSG00000135298/ENSG00000010810/ENSG00000111962/ENSG00000185345/ENSG00000187391/ENSG00000091129/ENSG00000105894…	44
BP	GO:0043087	regulation of GTPase activity	41/533	446/14532	5.9366e-08	3.91137e-05	3.32004e-05	ENSG00000116641/ENSG00000132694/ENSG00000118873/ENSG00000071054/ENSG00000128656/ENSG00000157985/ENSG00000082701/ENSG00000113916/ENSG00000114331/ENSG00000109680/ENSG00000138639/ENSG00000145819/ENSG00000135298/ENSG00000164506/ENSG00000128512/ENSG00000079482/ENSG00000164741/ENSG00000147509/ENSG00000046889/ENSG00000153317/ENSG00000156052/ENSG00000136848/ENSG00000119522/ENSG00000133812/ENSG00000196914…	41
BP	GO:0022604	regulation of cell morphogenesis	42/533	466/14532	7.10251e-08	4.0946e-05	3.47556e-05	ENSG00000127603/ENSG00000115310/ENSG00000143951/ENSG00000157827/ENSG00000128656/ENSG00000204217/ENSG00000115414/ENSG00000144674/ENSG00000082701/ENSG00000154310/ENSG00000073803/ENSG00000018189/ENSG00000138814/ENSG00000135298/ENSG00000146247/ENSG00000010810/ENSG00000111962/ENSG00000185345/ENSG00000146535/ENSG00000122545/ENSG00000091129/ENSG00000128585/ENSG00000105894/ENSG00000147065/ENSG00000164741…	42
BP	GO:0007254	JNK cascade	25/533	200/14532	8.34998e-08	4.2789e-05	3.632e-05	ENSG00000081026/ENSG00000011566/ENSG00000143947/ENSG00000071054/ENSG00000154310/ENSG00000073803/ENSG00000109339/ENSG00000047579/ENSG00000111907/ENSG00000197442/ENSG00000185345/ENSG00000064393/ENSG00000147324/ENSG00000104375/ENSG00000136848/ENSG00000150991/ENSG00000189403/ENSG00000012983/ENSG00000140443/ENSG00000007168/ENSG00000141503/ENSG00000141027/ENSG00000182621/ENSG00000078747/ENSG00000099860	25
MF	GO:0005096	GTPase activator activity	28/525	261/14520	2.73996e-07	4.76069e-05	4.30463e-05	ENSG00000132694/ENSG00000118873/ENSG00000128656/ENSG00000157985/ENSG00000114331/ENSG00000109680/ENSG00000138639/ENSG00000145819/ENSG00000135298/ENSG00000164506/ENSG00000128512/ENSG00000079482/ENSG00000164741/ENSG00000147509/ENSG00000046889/ENSG00000153317/ENSG00000156052/ENSG00000136848/ENSG00000196914/ENSG00000134909/ENSG00000107863/ENSG00000099250/ENSG00000133121/ENSG00000066933/ENSG00000182621…	28
BP	GO:0051056	regulation of small GTPase mediated signal transduction	33/533	326/14532	1.31909e-07	6.08365e-05	5.16389e-05	ENSG00000132694/ENSG00000143772/ENSG00000071054/ENSG00000128656/ENSG00000163947/ENSG00000114790/ENSG00000113916/ENSG00000138639/ENSG00000038382/ENSG00000145819/ENSG00000158321/ENSG00000079482/ENSG00000164741/ENSG00000156011/ENSG00000104695/ENSG00000046889/ENSG00000136848/ENSG00000119522/ENSG00000196914/ENSG00000134909/ENSG00000107863/ENSG00000150093/ENSG00000099250/ENSG00000139132/ENSG00000133121…	33
CC	GO:0097060	synaptic membrane	36/542	421/15339	9.32861e-07	6.7166e-05	5.45689e-05	ENSG00000171603/ENSG00000171385/ENSG00000058668/ENSG00000179915/ENSG00000176204/ENSG00000066032/ENSG00000178568/ENSG00000157087/ENSG00000132164/ENSG00000151834/ENSG00000145362/ENSG00000120251/ENSG00000109472/ENSG00000150625/ENSG00000113742/ENSG00000047579/ENSG00000164506/ENSG00000091129/ENSG00000198947/ENSG00000156011/ENSG00000164929/ENSG00000119522/ENSG00000110436/ENSG00000148948/ENSG00000134569…	36
BP	GO:0043547	positive regulation of GTPase activity	36/533	380/14532	1.86475e-07	7.81839e-05	6.63637e-05	ENSG00000116641/ENSG00000132694/ENSG00000118873/ENSG00000071054/ENSG00000128656/ENSG00000157985/ENSG00000082701/ENSG00000114331/ENSG00000109680/ENSG00000138639/ENSG00000145819/ENSG00000135298/ENSG00000164506/ENSG00000128512/ENSG00000079482/ENSG00000164741/ENSG00000147509/ENSG00000046889/ENSG00000153317/ENSG00000156052/ENSG00000136848/ENSG00000119522/ENSG00000196914/ENSG00000134909/ENSG00000107863…	36
BP	GO:0001667	ameboidal-type cell migration	35/533	366/14532	2.2097e-07	8.49261e-05	7.20866e-05	ENSG00000127603/ENSG00000065243/ENSG00000135821/ENSG00000117020/ENSG00000171132/ENSG00000115310/ENSG00000143951/ENSG00000071054/ENSG00000204217/ENSG00000178568/ENSG00000115414/ENSG00000163539/ENSG00000144724/ENSG00000114861/ENSG00000138685/ENSG00000081189/ENSG00000151422/ENSG00000146535/ENSG00000105894/ENSG00000136848/ENSG00000172757/ENSG00000150093/ENSG00000099250/ENSG00000150347/ENSG00000189403…	35
MF	GO:0030695	GTPase regulator activity	29/525	290/14520	7.37933e-07	8.68654e-05	7.8544e-05	ENSG00000132694/ENSG00000118873/ENSG00000128656/ENSG00000157985/ENSG00000114331/ENSG00000109680/ENSG00000138639/ENSG00000145819/ENSG00000135298/ENSG00000164506/ENSG00000128512/ENSG00000079482/ENSG00000164741/ENSG00000147509/ENSG00000046889/ENSG00000153317/ENSG00000156052/ENSG00000136848/ENSG00000160271/ENSG00000196914/ENSG00000134909/ENSG00000107863/ENSG00000099250/ENSG00000133121/ENSG00000066933…	29
MF	GO:0060589	nucleoside-triphosphatase regulator activity	31/525	323/14520	7.49917e-07	8.68654e-05	7.8544e-05	ENSG00000132694/ENSG00000118873/ENSG00000128656/ENSG00000157985/ENSG00000114331/ENSG00000109680/ENSG00000138639/ENSG00000145819/ENSG00000135298/ENSG00000164506/ENSG00000128512/ENSG00000079482/ENSG00000164741/ENSG00000147509/ENSG00000046889/ENSG00000153317/ENSG00000156052/ENSG00000136848/ENSG00000160271/ENSG00000196914/ENSG00000134909/ENSG00000136770/ENSG00000107863/ENSG00000099250/ENSG00000133121…	31
BP	GO:0050808	synapse organization	36/533	388/14532	3.11204e-07	0.000110406	9.37141e-05	ENSG00000171603/ENSG00000162599/ENSG00000179915/ENSG00000066032/ENSG00000178568/ENSG00000121440/ENSG00000151834/ENSG00000150471/ENSG00000138758/ENSG00000152583/ENSG00000151012/ENSG00000150625/ENSG00000169862/ENSG00000081189/ENSG00000135298/ENSG00000010810/ENSG00000187391/ENSG00000091129/ENSG00000105894/ENSG00000079482/ENSG00000153707/ENSG00000136848/ENSG00000148948/ENSG00000134569/ENSG00000172757…	36
BP	GO:0001764	neuron migration	20/533	147/14532	4.20206e-07	0.000138428	0.0001175	ENSG00000134369/ENSG00000066032/ENSG00000178568/ENSG00000152580/ENSG00000150471/ENSG00000150625/ENSG00000081189/ENSG00000152377/ENSG00000112137/ENSG00000010810/ENSG00000152661/ENSG00000158321/ENSG00000091129/ENSG00000136848/ENSG00000099250/ENSG00000185532/ENSG00000185737/ENSG00000140538/ENSG00000007168/ENSG00000168610	20
CC	GO:0030027	lamellipodium	21/542	190/15339	3.77405e-06	0.000237765	0.000193172	ENSG00000065243/ENSG00000154380/ENSG00000115355/ENSG00000066032/ENSG00000138448/ENSG00000173166/ENSG00000018189/ENSG00000163629/ENSG00000182168/ENSG00000129116/ENSG00000151422/ENSG00000134982/ENSG00000104635/ENSG00000026508/ENSG00000172757/ENSG00000136754/ENSG00000150093/ENSG00000099204/ENSG00000139132/ENSG00000102606/ENSG00000205726	21
CC	GO:0030055	cell-substrate junction	33/542	398/15339	5.17008e-06	0.000289524	0.000235223	ENSG00000116641/ENSG00000117519/ENSG00000154380/ENSG00000071054/ENSG00000138448/ENSG00000163539/ENSG00000145012/ENSG00000138639/ENSG00000129116/ENSG00000168310/ENSG00000112851/ENSG00000145819/ENSG00000151914/ENSG00000152661/ENSG00000146535/ENSG00000198947/ENSG00000147065/ENSG00000164741/ENSG00000026508/ENSG00000172757/ENSG00000131626/ENSG00000150093/ENSG00000099250/ENSG00000095637/ENSG00000058272…	33
BP	GO:0007044	cell-substrate junction assembly	15/533	92/14532	1.16181e-06	0.00029541	0.000250749	ENSG00000127603/ENSG00000143951/ENSG00000071054/ENSG00000115414/ENSG00000163539/ENSG00000189058/ENSG00000151914/ENSG00000164741/ENSG00000149177/ENSG00000099250/ENSG00000095637/ENSG00000102606/ENSG00000072110/ENSG00000103647/ENSG00000186716	15
BP	GO:0150115	cell-substrate junction organization	15/533	92/14532	1.16181e-06	0.00029541	0.000250749	ENSG00000127603/ENSG00000143951/ENSG00000071054/ENSG00000115414/ENSG00000163539/ENSG00000189058/ENSG00000151914/ENSG00000164741/ENSG00000149177/ENSG00000099250/ENSG00000095637/ENSG00000102606/ENSG00000072110/ENSG00000103647/ENSG00000186716	15
BP	GO:0048638	regulation of developmental growth	30/533	309/14532	1.19639e-06	0.00029541	0.000250749	ENSG00000127603/ENSG00000115310/ENSG00000204217/ENSG00000178568/ENSG00000115414/ENSG00000144674/ENSG00000082701/ENSG00000073803/ENSG00000018189/ENSG00000138685/ENSG00000081189/ENSG00000113645/ENSG00000008083/ENSG00000152661/ENSG00000185345/ENSG00000091129/ENSG00000092964/ENSG00000104375/ENSG00000137693/ENSG00000099250/ENSG00000107779/ENSG00000107854/ENSG00000066468/ENSG00000060138/ENSG00000103769…	30
BP	GO:0051403	stress-activated MAPK cascade	27/533	261/14532	1.21285e-06	0.00029541	0.000250749	ENSG00000081026/ENSG00000011566/ENSG00000143947/ENSG00000071054/ENSG00000154310/ENSG00000073803/ENSG00000181826/ENSG00000109339/ENSG00000047579/ENSG00000111907/ENSG00000197442/ENSG00000185345/ENSG00000064393/ENSG00000147324/ENSG00000104375/ENSG00000136848/ENSG00000150991/ENSG00000189403/ENSG00000012983/ENSG00000140443/ENSG00000007168/ENSG00000141503/ENSG00000141027/ENSG00000182621/ENSG00000078747…	27
BP	GO:0046328	regulation of JNK cascade	21/533	171/14532	1.217e-06	0.00029541	0.000250749	ENSG00000081026/ENSG00000071054/ENSG00000154310/ENSG00000073803/ENSG00000047579/ENSG00000111907/ENSG00000197442/ENSG00000185345/ENSG00000064393/ENSG00000147324/ENSG00000104375/ENSG00000136848/ENSG00000189403/ENSG00000012983/ENSG00000140443/ENSG00000007168/ENSG00000141503/ENSG00000141027/ENSG00000182621/ENSG00000078747/ENSG00000099860	21
BP	GO:0046578	regulation of Ras protein signal transduction	25/533	231/14532	1.31823e-06	0.000302126	0.00025645	ENSG00000132694/ENSG00000143772/ENSG00000071054/ENSG00000163947/ENSG00000114790/ENSG00000113916/ENSG00000038382/ENSG00000158321/ENSG00000079482/ENSG00000164741/ENSG00000156011/ENSG00000104695/ENSG00000046889/ENSG00000136848/ENSG00000119522/ENSG00000196914/ENSG00000150093/ENSG00000099250/ENSG00000139132/ENSG00000152767/ENSG00000102606/ENSG00000170776/ENSG00000166974/ENSG00000186716/ENSG00000205726	25
BP	GO:0048675	axon extension	17/533	118/14532	1.37568e-06	0.000302126	0.00025645	ENSG00000127603/ENSG00000115310/ENSG00000204217/ENSG00000173166/ENSG00000115414/ENSG00000144674/ENSG00000082701/ENSG00000073803/ENSG00000018189/ENSG00000158321/ENSG00000091129/ENSG00000092964/ENSG00000150093/ENSG00000099250/ENSG00000103769/ENSG00000140538/ENSG00000007168	17
MF	GO:0045296	cadherin binding	29/525	311/14520	3.05111e-06	0.000302932	0.000273912	ENSG00000074800/ENSG00000127603/ENSG00000085832/ENSG00000065243/ENSG00000117519/ENSG00000116489/ENSG00000115310/ENSG00000138069/ENSG00000066032/ENSG00000157827/ENSG00000115415/ENSG00000204217/ENSG00000124831/ENSG00000168385/ENSG00000169862/ENSG00000122545/ENSG00000128536/ENSG00000153317/ENSG00000136848/ENSG00000149177/ENSG00000136754/ENSG00000150093/ENSG00000133961/ENSG00000067225/ENSG00000186260…	29
BP	GO:0048639	positive regulation of developmental growth	20/533	159/14532	1.49191e-06	0.000312758	0.000265474	ENSG00000127603/ENSG00000204217/ENSG00000178568/ENSG00000115414/ENSG00000144674/ENSG00000073803/ENSG00000018189/ENSG00000138685/ENSG00000081189/ENSG00000185345/ENSG00000137693/ENSG00000099250/ENSG00000107779/ENSG00000066468/ENSG00000060138/ENSG00000103769/ENSG00000140538/ENSG00000103528/ENSG00000007168/ENSG00000182621	20
BP	GO:0045773	positive regulation of axon extension	10/533	42/14532	2.06683e-06	0.000414444	0.000351787	ENSG00000127603/ENSG00000204217/ENSG00000115414/ENSG00000144674/ENSG00000073803/ENSG00000018189/ENSG00000099250/ENSG00000103769/ENSG00000140538/ENSG00000007168	10
BP	GO:0007160	cell-matrix adhesion	23/533	208/14532	2.41535e-06	0.00046415	0.000393978	ENSG00000127603/ENSG00000143951/ENSG00000071054/ENSG00000138448/ENSG00000115414/ENSG00000163539/ENSG00000082701/ENSG00000113916/ENSG00000189058/ENSG00000128585/ENSG00000164741/ENSG00000026508/ENSG00000149177/ENSG00000131626/ENSG00000150093/ENSG00000099250/ENSG00000095637/ENSG00000135404/ENSG00000102606/ENSG00000072110/ENSG00000103647/ENSG00000141503/ENSG00000186716	23
BP	GO:0030336	negative regulation of cell migration	25/533	240/14532	2.65435e-06	0.000489674	0.000415643	ENSG00000178568/ENSG00000163539/ENSG00000144724/ENSG00000189058/ENSG00000138685/ENSG00000081189/ENSG00000118689/ENSG00000122545/ENSG00000187391/ENSG00000105894/ENSG00000164741/ENSG00000137573/ENSG00000136848/ENSG00000149177/ENSG00000185532/ENSG00000185737/ENSG00000107779/ENSG00000189403/ENSG00000133121/ENSG00000166068/ENSG00000168610/ENSG00000168675/ENSG00000182621/ENSG00000130303/ENSG00000186716	25
BP	GO:0099173	postsynapse organization	19/533	155/14532	4.01058e-06	0.000711416	0.000603861	ENSG00000179915/ENSG00000151012/ENSG00000169862/ENSG00000010810/ENSG00000187391/ENSG00000091129/ENSG00000105894/ENSG00000079482/ENSG00000153707/ENSG00000134569/ENSG00000172757/ENSG00000150672/ENSG00000099250/ENSG00000171723/ENSG00000072110/ENSG00000140538/ENSG00000140443/ENSG00000007168/ENSG00000184009	19
MF	GO:0004674	protein serine/threonine kinase activity	34/525	417/14520	8.58158e-06	0.000745525	0.000674106	ENSG00000065243/ENSG00000117020/ENSG00000049323/ENSG00000011566/ENSG00000171132/ENSG00000071054/ENSG00000204217/ENSG00000082701/ENSG00000154310/ENSG00000073803/ENSG00000109339/ENSG00000138696/ENSG00000038382/ENSG00000069020/ENSG00000113712/ENSG00000197442/ENSG00000071242/ENSG00000058091/ENSG00000064393/ENSG00000104375/ENSG00000170145/ENSG00000160584/ENSG00000183049/ENSG00000185532/ENSG00000107779…	34
BP	GO:0048041	focal adhesion assembly	13/533	79/14532	5.39104e-06	0.000920869	0.000781648	ENSG00000127603/ENSG00000143951/ENSG00000071054/ENSG00000163539/ENSG00000189058/ENSG00000164741/ENSG00000149177/ENSG00000099250/ENSG00000095637/ENSG00000102606/ENSG00000072110/ENSG00000103647/ENSG00000186716	13
BP	GO:0030900	forebrain development	31/533	352/14532	6.13509e-06	0.00101054	0.00085776	ENSG00000117713/ENSG00000116641/ENSG00000058668/ENSG00000084676/ENSG00000115310/ENSG00000074047/ENSG00000178568/ENSG00000082701/ENSG00000151012/ENSG00000164329/ENSG00000112137/ENSG00000010810/ENSG00000105894/ENSG00000174469/ENSG00000079482/ENSG00000164741/ENSG00000182197/ENSG00000147862/ENSG00000136848/ENSG00000110436/ENSG00000099250/ENSG00000185532/ENSG00000185737/ENSG00000107779/ENSG00000066468…	31
BP	GO:2000146	negative regulation of cell motility	25/533	252/14532	6.35497e-06	0.00101066	0.000857864	ENSG00000178568/ENSG00000163539/ENSG00000144724/ENSG00000189058/ENSG00000138685/ENSG00000081189/ENSG00000118689/ENSG00000122545/ENSG00000187391/ENSG00000105894/ENSG00000164741/ENSG00000137573/ENSG00000136848/ENSG00000149177/ENSG00000185532/ENSG00000185737/ENSG00000107779/ENSG00000189403/ENSG00000133121/ENSG00000166068/ENSG00000168610/ENSG00000168675/ENSG00000182621/ENSG00000130303/ENSG00000186716	25
BP	GO:0051271	negative regulation of cellular component movement	27/533	286/14532	6.90497e-06	0.00103747	0.000880624	ENSG00000178568/ENSG00000163539/ENSG00000144724/ENSG00000189058/ENSG00000138685/ENSG00000081189/ENSG00000118689/ENSG00000122545/ENSG00000187391/ENSG00000105894/ENSG00000164741/ENSG00000137573/ENSG00000136848/ENSG00000149177/ENSG00000099250/ENSG00000185532/ENSG00000185737/ENSG00000107779/ENSG00000189403/ENSG00000133121/ENSG00000072110/ENSG00000166068/ENSG00000168610/ENSG00000168675/ENSG00000182621…	27
BP	GO:0010632	regulation of epithelial cell migration	22/533	206/14532	7.0434e-06	0.00103747	0.000880624	ENSG00000127603/ENSG00000135821/ENSG00000117020/ENSG00000171132/ENSG00000115310/ENSG00000071054/ENSG00000204217/ENSG00000163539/ENSG00000144724/ENSG00000114861/ENSG00000138685/ENSG00000081189/ENSG00000105894/ENSG00000136848/ENSG00000099250/ENSG00000189403/ENSG00000133121/ENSG00000100644/ENSG00000166068/ENSG00000103769/ENSG00000154229/ENSG00000166974	22
BP	GO:0042060	wound healing	39/533	499/14532	7.19843e-06	0.00103747	0.000880624	ENSG00000127603/ENSG00000117525/ENSG00000116489/ENSG00000171132/ENSG00000178568/ENSG00000115414/ENSG00000163539/ENSG00000184500/ENSG00000188313/ENSG00000058866/ENSG00000189058/ENSG00000138814/ENSG00000138685/ENSG00000151012/ENSG00000168310/ENSG00000047579/ENSG00000151914/ENSG00000010810/ENSG00000152661/ENSG00000197442/ENSG00000146535/ENSG00000105894/ENSG00000104324/ENSG00000156049/ENSG00000156052…	39
BP	GO:1990138	neuron projection extension	19/533	162/14532	7.70541e-06	0.0010698	0.000908064	ENSG00000127603/ENSG00000115310/ENSG00000204217/ENSG00000173166/ENSG00000115414/ENSG00000144674/ENSG00000082701/ENSG00000073803/ENSG00000018189/ENSG00000185345/ENSG00000158321/ENSG00000091129/ENSG00000092964/ENSG00000150093/ENSG00000099250/ENSG00000103769/ENSG00000140538/ENSG00000103528/ENSG00000007168	19
BP	GO:0030516	regulation of axon extension	14/533	94/14532	7.88666e-06	0.0010698	0.000908064	ENSG00000127603/ENSG00000115310/ENSG00000204217/ENSG00000115414/ENSG00000144674/ENSG00000082701/ENSG00000073803/ENSG00000018189/ENSG00000091129/ENSG00000092964/ENSG00000099250/ENSG00000103769/ENSG00000140538/ENSG00000007168	14
BP	GO:0031098	stress-activated protein kinase signaling cascade	27/533	289/14532	8.37166e-06	0.00109861	0.00093252	ENSG00000081026/ENSG00000011566/ENSG00000143947/ENSG00000071054/ENSG00000154310/ENSG00000073803/ENSG00000181826/ENSG00000109339/ENSG00000047579/ENSG00000111907/ENSG00000197442/ENSG00000185345/ENSG00000064393/ENSG00000147324/ENSG00000104375/ENSG00000136848/ENSG00000150991/ENSG00000189403/ENSG00000012983/ENSG00000140443/ENSG00000007168/ENSG00000141503/ENSG00000141027/ENSG00000182621/ENSG00000078747…	27
BP	GO:0050770	regulation of axonogenesis	20/533	178/14532	8.57547e-06	0.00109861	0.00093252	ENSG00000127603/ENSG00000115310/ENSG00000128656/ENSG00000204217/ENSG00000115414/ENSG00000144674/ENSG00000082701/ENSG00000073803/ENSG00000018189/ENSG00000111962/ENSG00000091129/ENSG00000092964/ENSG00000148948/ENSG00000134569/ENSG00000099250/ENSG00000103769/ENSG00000169783/ENSG00000140538/ENSG00000007168/ENSG00000149658	20
CC	GO:0045211	postsynaptic membrane	27/542	316/15339	2.19203e-05	0.00110351	0.000896547	ENSG00000171603/ENSG00000171385/ENSG00000176204/ENSG00000066032/ENSG00000178568/ENSG00000157087/ENSG00000132164/ENSG00000151834/ENSG00000145362/ENSG00000120251/ENSG00000113742/ENSG00000047579/ENSG00000091129/ENSG00000198947/ENSG00000156011/ENSG00000164929/ENSG00000148948/ENSG00000150672/ENSG00000152578/ENSG00000134909/ENSG00000136754/ENSG00000099250/ENSG00000182771/ENSG00000171723/ENSG00000140538…	27
CC	GO:0005925	focal adhesion	31/542	391/15339	2.40846e-05	0.00110351	0.000896547	ENSG00000116641/ENSG00000117519/ENSG00000154380/ENSG00000071054/ENSG00000138448/ENSG00000163539/ENSG00000145012/ENSG00000138639/ENSG00000129116/ENSG00000168310/ENSG00000145819/ENSG00000151914/ENSG00000152661/ENSG00000146535/ENSG00000147065/ENSG00000164741/ENSG00000026508/ENSG00000172757/ENSG00000131626/ENSG00000150093/ENSG00000099250/ENSG00000095637/ENSG00000058272/ENSG00000102606/ENSG00000072110…	31
BP	GO:0035023	regulation of Rho protein signal transduction	17/533	136/14532	9.8711e-06	0.00123042	0.0010444	ENSG00000132694/ENSG00000163947/ENSG00000114790/ENSG00000113916/ENSG00000038382/ENSG00000079482/ENSG00000164741/ENSG00000046889/ENSG00000196914/ENSG00000150093/ENSG00000099250/ENSG00000139132/ENSG00000152767/ENSG00000102606/ENSG00000170776/ENSG00000186716/ENSG00000205726	17
CC	GO:0001726	ruffle	18/542	169/15339	3.04954e-05	0.00128081	0.00104059	ENSG00000127603/ENSG00000138448/ENSG00000163539/ENSG00000114790/ENSG00000129116/ENSG00000134982/ENSG00000113645/ENSG00000128585/ENSG00000164741/ENSG00000156011/ENSG00000107201/ENSG00000149177/ENSG00000172757/ENSG00000150093/ENSG00000139132/ENSG00000130779/ENSG00000102606/ENSG00000072110	18
MF	GO:0008047	enzyme activator activity	37/525	488/14520	1.76855e-05	0.00132882	0.00120152	ENSG00000132694/ENSG00000118873/ENSG00000171132/ENSG00000128656/ENSG00000115414/ENSG00000079246/ENSG00000157985/ENSG00000114331/ENSG00000109680/ENSG00000138639/ENSG00000145819/ENSG00000135298/ENSG00000164506/ENSG00000128512/ENSG00000079482/ENSG00000164741/ENSG00000147509/ENSG00000046889/ENSG00000104375/ENSG00000153317/ENSG00000156052/ENSG00000136848/ENSG00000196914/ENSG00000134909/ENSG00000136770…	37
BP	GO:0032872	regulation of stress-activated MAPK cascade	22/533	212/14532	1.11689e-05	0.00135555	0.00115061	ENSG00000081026/ENSG00000071054/ENSG00000154310/ENSG00000073803/ENSG00000181826/ENSG00000047579/ENSG00000111907/ENSG00000197442/ENSG00000185345/ENSG00000064393/ENSG00000147324/ENSG00000104375/ENSG00000136848/ENSG00000189403/ENSG00000012983/ENSG00000140443/ENSG00000007168/ENSG00000141503/ENSG00000141027/ENSG00000182621/ENSG00000078747/ENSG00000099860	22
MF	GO:0005089	Rho guanyl-nucleotide exchange factor activity	12/525	78/14520	2.17203e-05	0.00137233	0.00124086	ENSG00000132694/ENSG00000163947/ENSG00000114790/ENSG00000038382/ENSG00000046889/ENSG00000196914/ENSG00000139132/ENSG00000152767/ENSG00000102606/ENSG00000170776/ENSG00000186716/ENSG00000205726	12
BP	GO:0031589	cell-substrate adhesion	29/533	329/14532	1.20187e-05	0.00142128	0.00120641	ENSG00000127603/ENSG00000171132/ENSG00000143951/ENSG00000138069/ENSG00000071054/ENSG00000138448/ENSG00000115414/ENSG00000163539/ENSG00000082701/ENSG00000113916/ENSG00000189058/ENSG00000151422/ENSG00000152377/ENSG00000128585/ENSG00000105894/ENSG00000164741/ENSG00000026508/ENSG00000149084/ENSG00000149177/ENSG00000131626/ENSG00000150093/ENSG00000099250/ENSG00000095637/ENSG00000135404/ENSG00000102606…	29
BP	GO:0010631	epithelial cell migration	25/533	262/14532	1.25373e-05	0.00144555	0.001227	ENSG00000127603/ENSG00000065243/ENSG00000135821/ENSG00000117020/ENSG00000171132/ENSG00000115310/ENSG00000143951/ENSG00000071054/ENSG00000204217/ENSG00000163539/ENSG00000144724/ENSG00000114861/ENSG00000138685/ENSG00000081189/ENSG00000105894/ENSG00000136848/ENSG00000150093/ENSG00000099250/ENSG00000189403/ENSG00000133121/ENSG00000100644/ENSG00000166068/ENSG00000103769/ENSG00000154229/ENSG00000166974	25
BP	GO:0070302	regulation of stress-activated protein kinase signaling cascade	22/533	214/14532	1.29671e-05	0.00145864	0.00123812	ENSG00000081026/ENSG00000071054/ENSG00000154310/ENSG00000073803/ENSG00000181826/ENSG00000047579/ENSG00000111907/ENSG00000197442/ENSG00000185345/ENSG00000064393/ENSG00000147324/ENSG00000104375/ENSG00000136848/ENSG00000189403/ENSG00000012983/ENSG00000140443/ENSG00000007168/ENSG00000141503/ENSG00000141027/ENSG00000182621/ENSG00000078747/ENSG00000099860	22
BP	GO:0090132	epithelium migration	25/533	265/14532	1.52503e-05	0.00167463	0.00142145	ENSG00000127603/ENSG00000065243/ENSG00000135821/ENSG00000117020/ENSG00000171132/ENSG00000115310/ENSG00000143951/ENSG00000071054/ENSG00000204217/ENSG00000163539/ENSG00000144724/ENSG00000114861/ENSG00000138685/ENSG00000081189/ENSG00000105894/ENSG00000136848/ENSG00000150093/ENSG00000099250/ENSG00000189403/ENSG00000133121/ENSG00000100644/ENSG00000166068/ENSG00000103769/ENSG00000154229/ENSG00000166974	25
BP	GO:0040013	negative regulation of locomotion	26/533	284/14532	1.75555e-05	0.00188293	0.00159826	ENSG00000178568/ENSG00000163539/ENSG00000144724/ENSG00000189058/ENSG00000138685/ENSG00000081189/ENSG00000118689/ENSG00000122545/ENSG00000187391/ENSG00000105894/ENSG00000164741/ENSG00000137573/ENSG00000136848/ENSG00000149177/ENSG00000099250/ENSG00000185532/ENSG00000185737/ENSG00000107779/ENSG00000189403/ENSG00000133121/ENSG00000166068/ENSG00000168610/ENSG00000168675/ENSG00000182621/ENSG00000130303…	26
BP	GO:0090130	tissue migration	25/533	271/14532	2.23302e-05	0.00234061	0.00198674	ENSG00000127603/ENSG00000065243/ENSG00000135821/ENSG00000117020/ENSG00000171132/ENSG00000115310/ENSG00000143951/ENSG00000071054/ENSG00000204217/ENSG00000163539/ENSG00000144724/ENSG00000114861/ENSG00000138685/ENSG00000081189/ENSG00000105894/ENSG00000136848/ENSG00000150093/ENSG00000099250/ENSG00000189403/ENSG00000133121/ENSG00000100644/ENSG00000166068/ENSG00000103769/ENSG00000154229/ENSG00000166974	25
BP	GO:0016055	Wnt signaling pathway	37/533	487/14532	2.31034e-05	0.00236785	0.00200986	ENSG00000127603/ENSG00000198626/ENSG00000143947/ENSG00000144642/ENSG00000082701/ENSG00000018408/ENSG00000154310/ENSG00000138814/ENSG00000109472/ENSG00000169862/ENSG00000134982/ENSG00000113712/ENSG00000118689/ENSG00000185345/ENSG00000187391/ENSG00000058091/ENSG00000101849/ENSG00000137573/ENSG00000104375/ENSG00000156052/ENSG00000106829/ENSG00000136848/ENSG00000205213/ENSG00000134569/ENSG00000137693…	37
BP	GO:0198738	cell-cell signaling by wnt	37/533	489/14532	2.52515e-05	0.00247792	0.0021033	ENSG00000127603/ENSG00000198626/ENSG00000143947/ENSG00000144642/ENSG00000082701/ENSG00000018408/ENSG00000154310/ENSG00000138814/ENSG00000109472/ENSG00000169862/ENSG00000134982/ENSG00000113712/ENSG00000118689/ENSG00000185345/ENSG00000187391/ENSG00000058091/ENSG00000101849/ENSG00000137573/ENSG00000104375/ENSG00000156052/ENSG00000106829/ENSG00000136848/ENSG00000205213/ENSG00000134569/ENSG00000137693…	37
BP	GO:0010769	regulation of cell morphogenesis involved in differentiation	26/533	290/14532	2.52521e-05	0.00247792	0.0021033	ENSG00000127603/ENSG00000115310/ENSG00000128656/ENSG00000204217/ENSG00000115414/ENSG00000144674/ENSG00000082701/ENSG00000154310/ENSG00000073803/ENSG00000018189/ENSG00000138814/ENSG00000135298/ENSG00000111962/ENSG00000091129/ENSG00000092964/ENSG00000153707/ENSG00000148948/ENSG00000134569/ENSG00000172757/ENSG00000099250/ENSG00000102606/ENSG00000103769/ENSG00000169783/ENSG00000140538/ENSG00000007168…	26
MF	GO:0017016	Ras GTPase binding	32/525	413/14520	4.31589e-05	0.00249962	0.00226016	ENSG00000116641/ENSG00000065243/ENSG00000132694/ENSG00000143344/ENSG00000118873/ENSG00000157827/ENSG00000163947/ENSG00000114790/ENSG00000114331/ENSG00000138670/ENSG00000038382/ENSG00000010017/ENSG00000164506/ENSG00000128512/ENSG00000046889/ENSG00000119522/ENSG00000166444/ENSG00000133812/ENSG00000129158/ENSG00000196914/ENSG00000060138/ENSG00000170456/ENSG00000139132/ENSG00000152767/ENSG00000102606…	32
CC	GO:0042383	sarcolemma	15/542	132/15339	6.5775e-05	0.00255005	0.00207178	ENSG00000171385/ENSG00000058668/ENSG00000198626/ENSG00000138814/ENSG00000145362/ENSG00000170624/ENSG00000047579/ENSG00000153956/ENSG00000198947/ENSG00000165995/ENSG00000150093/ENSG00000198838/ENSG00000171885/ENSG00000134769/ENSG00000172270	15
MF	GO:0017048	Rho GTPase binding	18/525	172/14520	5.16468e-05	0.00276112	0.00249661	ENSG00000116641/ENSG00000065243/ENSG00000132694/ENSG00000157827/ENSG00000163947/ENSG00000114790/ENSG00000038382/ENSG00000128512/ENSG00000046889/ENSG00000196914/ENSG00000060138/ENSG00000139132/ENSG00000152767/ENSG00000102606/ENSG00000100592/ENSG00000170776/ENSG00000186716/ENSG00000205726	18
BP	GO:0030010	establishment of cell polarity	16/533	133/14532	2.90729e-05	0.00279342	0.0023711	ENSG00000116641/ENSG00000132694/ENSG00000143951/ENSG00000047849/ENSG00000082701/ENSG00000018189/ENSG00000113645/ENSG00000111962/ENSG00000147065/ENSG00000079482/ENSG00000172757/ENSG00000151474/ENSG00000148498/ENSG00000127314/ENSG00000066933/ENSG00000007168	16
BP	GO:0060560	developmental growth involved in morphogenesis	22/533	226/14532	3.04158e-05	0.00286281	0.00242999	ENSG00000127603/ENSG00000115310/ENSG00000204217/ENSG00000173166/ENSG00000115414/ENSG00000144674/ENSG00000082701/ENSG00000073803/ENSG00000018189/ENSG00000185345/ENSG00000158321/ENSG00000187391/ENSG00000091129/ENSG00000092964/ENSG00000137693/ENSG00000150093/ENSG00000099250/ENSG00000066468/ENSG00000103769/ENSG00000140538/ENSG00000103528/ENSG00000007168	22
BP	GO:0030335	positive regulation of cell migration	36/533	478/14532	3.58326e-05	0.0033052	0.0028055	ENSG00000116641/ENSG00000117525/ENSG00000117020/ENSG00000171132/ENSG00000115310/ENSG00000071054/ENSG00000152127/ENSG00000138448/ENSG00000204217/ENSG00000115414/ENSG00000163539/ENSG00000114861/ENSG00000018189/ENSG00000138814/ENSG00000138685/ENSG00000151422/ENSG00000134982/ENSG00000128512/ENSG00000105894/ENSG00000136848/ENSG00000183049/ENSG00000150093/ENSG00000099250/ENSG00000177119/ENSG00000189403…	36
BP	GO:2000147	positive regulation of cell motility	37/533	498/14532	3.73663e-05	0.00337908	0.00286822	ENSG00000116641/ENSG00000117525/ENSG00000117020/ENSG00000171132/ENSG00000115310/ENSG00000071054/ENSG00000152127/ENSG00000138448/ENSG00000204217/ENSG00000115414/ENSG00000163539/ENSG00000114861/ENSG00000018189/ENSG00000138814/ENSG00000138685/ENSG00000151422/ENSG00000134982/ENSG00000128512/ENSG00000105894/ENSG00000136848/ENSG00000251562/ENSG00000183049/ENSG00000150093/ENSG00000099250/ENSG00000177119…	37
CC	GO:0098858	actin-based cell projection	19/542	201/15339	9.55782e-05	0.00344082	0.00279548	ENSG00000154380/ENSG00000155816/ENSG00000138448/ENSG00000173166/ENSG00000018189/ENSG00000182168/ENSG00000150625/ENSG00000164199/ENSG00000128512/ENSG00000198947/ENSG00000147065/ENSG00000026508/ENSG00000137478/ENSG00000136754/ENSG00000150093/ENSG00000139132/ENSG00000152767/ENSG00000186153/ENSG00000007168	19
BP	GO:0061387	regulation of extent of cell growth	14/533	108/14532	3.95218e-05	0.00350528	0.00297533	ENSG00000127603/ENSG00000115310/ENSG00000204217/ENSG00000115414/ENSG00000144674/ENSG00000082701/ENSG00000073803/ENSG00000018189/ENSG00000091129/ENSG00000092964/ENSG00000099250/ENSG00000103769/ENSG00000140538/ENSG00000007168	14
BP	GO:0007411	axon guidance	24/533	264/14532	4.11565e-05	0.00358139	0.00303994	ENSG00000154380/ENSG00000171055/ENSG00000179915/ENSG00000074047/ENSG00000128656/ENSG00000204217/ENSG00000138696/ENSG00000182168/ENSG00000129116/ENSG00000038382/ENSG00000010017/ENSG00000010810/ENSG00000091129/ENSG00000079482/ENSG00000092964/ENSG00000182197/ENSG00000147862/ENSG00000099250/ENSG00000021645/ENSG00000100784/ENSG00000067141/ENSG00000154229/ENSG00000149658/ENSG00000172270	24
BP	GO:0097485	neuron projection guidance	24/533	265/14532	4.37363e-05	0.00373541	0.00317067	ENSG00000154380/ENSG00000171055/ENSG00000179915/ENSG00000074047/ENSG00000128656/ENSG00000204217/ENSG00000138696/ENSG00000182168/ENSG00000129116/ENSG00000038382/ENSG00000010017/ENSG00000010810/ENSG00000091129/ENSG00000079482/ENSG00000092964/ENSG00000182197/ENSG00000147862/ENSG00000099250/ENSG00000021645/ENSG00000100784/ENSG00000067141/ENSG00000154229/ENSG00000149658/ENSG00000172270	24
BP	GO:0007265	Ras protein signal transduction	33/533	427/14532	4.5777e-05	0.00383861	0.00325827	ENSG00000132694/ENSG00000143772/ENSG00000138069/ENSG00000071054/ENSG00000163947/ENSG00000114790/ENSG00000113916/ENSG00000138685/ENSG00000038382/ENSG00000146535/ENSG00000158321/ENSG00000079482/ENSG00000164741/ENSG00000156011/ENSG00000104695/ENSG00000046889/ENSG00000136848/ENSG00000119522/ENSG00000160271/ENSG00000172757/ENSG00000175582/ENSG00000196914/ENSG00000150093/ENSG00000099250/ENSG00000139132…	33
MF	GO:0031267	small GTPase binding	32/525	427/14520	8.14877e-05	0.00404528	0.00365776	ENSG00000116641/ENSG00000065243/ENSG00000132694/ENSG00000143344/ENSG00000118873/ENSG00000157827/ENSG00000163947/ENSG00000114790/ENSG00000114331/ENSG00000138670/ENSG00000038382/ENSG00000010017/ENSG00000164506/ENSG00000128512/ENSG00000046889/ENSG00000119522/ENSG00000166444/ENSG00000133812/ENSG00000129158/ENSG00000196914/ENSG00000060138/ENSG00000170456/ENSG00000139132/ENSG00000152767/ENSG00000102606…	32
CC	GO:0098685	Schaffer collateral - CA1 synapse	11/542	82/15339	0.000139795	0.00469713	0.00381617	ENSG00000179915/ENSG00000138814/ENSG00000047579/ENSG00000010810/ENSG00000164506/ENSG00000148948/ENSG00000150093/ENSG00000103769/ENSG00000168610/ENSG00000184009/ENSG00000186716	11
CC	GO:0043197	dendritic spine	16/542	158/15339	0.000151407	0.00476933	0.00387483	ENSG00000171603/ENSG00000184588/ENSG00000117519/ENSG00000138758/ENSG00000138814/ENSG00000120251/ENSG00000150625/ENSG00000113742/ENSG00000047579/ENSG00000079482/ENSG00000153317/ENSG00000152578/ENSG00000134909/ENSG00000150093/ENSG00000152767/ENSG00000205726	16
CC	GO:0005938	cell cortex	24/542	299/15339	0.000163643	0.00485152	0.00394161	ENSG00000074800/ENSG00000116489/ENSG00000155816/ENSG00000143951/ENSG00000066032/ENSG00000168385/ENSG00000163539/ENSG00000138758/ENSG00000151422/ENSG00000151914/ENSG00000122545/ENSG00000128585/ENSG00000164741/ENSG00000198363/ENSG00000187239/ENSG00000166444/ENSG00000172757/ENSG00000134909/ENSG00000148498/ENSG00000066468/ENSG00000123104/ENSG00000102606/ENSG00000170776/ENSG00000007168	24
CC	GO:0044309	neuron spine	16/542	160/15339	0.000175314	0.0049088	0.00398814	ENSG00000171603/ENSG00000184588/ENSG00000117519/ENSG00000138758/ENSG00000138814/ENSG00000120251/ENSG00000150625/ENSG00000113742/ENSG00000047579/ENSG00000079482/ENSG00000153317/ENSG00000152578/ENSG00000134909/ENSG00000150093/ENSG00000152767/ENSG00000205726	16
BP	GO:0007163	establishment or maintenance of cell polarity	20/533	205/14532	6.71129e-05	0.00552723	0.0046916	ENSG00000116641/ENSG00000132694/ENSG00000143951/ENSG00000163539/ENSG00000047849/ENSG00000082701/ENSG00000018189/ENSG00000112851/ENSG00000113645/ENSG00000151914/ENSG00000111962/ENSG00000147065/ENSG00000079482/ENSG00000172757/ENSG00000150672/ENSG00000151474/ENSG00000148498/ENSG00000127314/ENSG00000066933/ENSG00000007168	20
BP	GO:0016049	cell growth	33/533	436/14532	6.87455e-05	0.00556236	0.00472141	ENSG00000074800/ENSG00000171603/ENSG00000127603/ENSG00000132694/ENSG00000115310/ENSG00000204217/ENSG00000173166/ENSG00000115414/ENSG00000144674/ENSG00000082701/ENSG00000073803/ENSG00000113916/ENSG00000018189/ENSG00000152377/ENSG00000152661/ENSG00000185345/ENSG00000158321/ENSG00000091129/ENSG00000092964/ENSG00000149177/ENSG00000150093/ENSG00000099250/ENSG00000185737/ENSG00000214548/ENSG00000103769…	33
MF	GO:0046332	SMAD binding	11/525	79/14520	0.000121229	0.00561696	0.00507887	ENSG00000142611/ENSG00000204217/ENSG00000138696/ENSG00000187391/ENSG00000064393/ENSG00000107779/ENSG00000170345/ENSG00000140262/ENSG00000108654/ENSG00000108854/ENSG00000168675	11
BP	GO:1990778	protein localization to cell periphery	26/533	309/14532	7.38803e-05	0.00577519	0.00490207	ENSG00000171603/ENSG00000127603/ENSG00000171132/ENSG00000135926/ENSG00000163539/ENSG00000144674/ENSG00000154310/ENSG00000185774/ENSG00000109339/ENSG00000168785/ENSG00000145362/ENSG00000132294/ENSG00000175115/ENSG00000131626/ENSG00000150672/ENSG00000165995/ENSG00000150093/ENSG00000095637/ENSG00000130779/ENSG00000131981/ENSG00000171723/ENSG00000133961/ENSG00000165914/ENSG00000103769/ENSG00000169410…	26
BP	GO:0002262	myeloid cell homeostasis	15/533	129/14532	7.62395e-05	0.00586027	0.00497429	ENSG00000184588/ENSG00000143772/ENSG00000115415/ENSG00000113916/ENSG00000151012/ENSG00000118689/ENSG00000005483/ENSG00000064393/ENSG00000147324/ENSG00000189403/ENSG00000100644/ENSG00000166710/ENSG00000168610/ENSG00000128016/ENSG00000100320	15
BP	GO:0008361	regulation of cell size	18/533	175/14532	7.78407e-05	0.00588527	0.0049955	ENSG00000127603/ENSG00000117020/ENSG00000115310/ENSG00000204217/ENSG00000115414/ENSG00000144674/ENSG00000082701/ENSG00000073803/ENSG00000018189/ENSG00000091129/ENSG00000147065/ENSG00000092964/ENSG00000099250/ENSG00000177119/ENSG00000103769/ENSG00000140538/ENSG00000007168/ENSG00000171885	18
CC	GO:0030175	filopodium	12/542	101/15339	0.000228358	0.0060575	0.0049214	ENSG00000154380/ENSG00000138448/ENSG00000173166/ENSG00000018189/ENSG00000182168/ENSG00000150625/ENSG00000198947/ENSG00000147065/ENSG00000136754/ENSG00000150093/ENSG00000139132/ENSG00000152767	12
CC	GO:0031256	leading edge membrane	16/542	165/15339	0.00024995	0.00629873	0.00511739	ENSG00000127603/ENSG00000138448/ENSG00000163539/ENSG00000151834/ENSG00000164199/ENSG00000134982/ENSG00000113645/ENSG00000174469/ENSG00000164741/ENSG00000156011/ENSG00000107201/ENSG00000026508/ENSG00000110436/ENSG00000149177/ENSG00000172757/ENSG00000150093	16
MF	GO:0008013	beta-catenin binding	11/525	81/14520	0.000152401	0.00642834	0.00581252	ENSG00000082701/ENSG00000144893/ENSG00000169862/ENSG00000134982/ENSG00000118689/ENSG00000185345/ENSG00000101849/ENSG00000149177/ENSG00000148737/ENSG00000133961/ENSG00000069667	11
MF	GO:0003779	actin binding	31/525	423/14520	0.00015724	0.00642834	0.00581252	ENSG00000127603/ENSG00000117519/ENSG00000116489/ENSG00000154380/ENSG00000155816/ENSG00000171132/ENSG00000115355/ENSG00000066032/ENSG00000157827/ENSG00000129116/ENSG00000112137/ENSG00000151914/ENSG00000185345/ENSG00000198947/ENSG00000147065/ENSG00000079482/ENSG00000172757/ENSG00000165495/ENSG00000165995/ENSG00000078114/ENSG00000150093/ENSG00000095637/ENSG00000099204/ENSG00000139132/ENSG00000100592…	31
MF	GO:0019902	phosphatase binding	17/525	172/14520	0.000167629	0.00647234	0.00585231	ENSG00000058668/ENSG00000115415/ENSG00000151422/ENSG00000112137/ENSG00000197442/ENSG00000187391/ENSG00000147324/ENSG00000136848/ENSG00000133812/ENSG00000110075/ENSG00000148498/ENSG00000119938/ENSG00000131981/ENSG00000166068/ENSG00000168610/ENSG00000087495/ENSG00000100330	17
CC	GO:0015629	actin cytoskeleton	33/542	488/15339	0.000285828	0.00685988	0.0055733	ENSG00000127603/ENSG00000117519/ENSG00000116489/ENSG00000155816/ENSG00000066032/ENSG00000145012/ENSG00000138758/ENSG00000129116/ENSG00000151422/ENSG00000010810/ENSG00000122545/ENSG00000158321/ENSG00000079482/ENSG00000164741/ENSG00000153317/ENSG00000107201/ENSG00000172757/ENSG00000165495/ENSG00000134909/ENSG00000078114/ENSG00000107863/ENSG00000095637/ENSG00000099204/ENSG00000058272/ENSG00000100592…	33
BP	GO:0014855	striated muscle cell proliferation	10/533	64/14532	0.000103111	0.00743042	0.00630705	ENSG00000178568/ENSG00000138685/ENSG00000081189/ENSG00000008083/ENSG00000152661/ENSG00000149256/ENSG00000137693/ENSG00000107779/ENSG00000066468/ENSG00000168610	10
BP	GO:0099072	regulation of postsynaptic membrane neurotransmitter receptor levels	10/533	64/14532	0.000103111	0.00743042	0.00630705	ENSG00000171603/ENSG00000085832/ENSG00000109339/ENSG00000112851/ENSG00000079482/ENSG00000150672/ENSG00000171723/ENSG00000133961/ENSG00000103769/ENSG00000006125	10
BP	GO:0060828	regulation of canonical Wnt signaling pathway	23/533	263/14532	0.000107044	0.00759517	0.0064469	ENSG00000144642/ENSG00000082701/ENSG00000018408/ENSG00000169862/ENSG00000134982/ENSG00000113712/ENSG00000118689/ENSG00000185345/ENSG00000058091/ENSG00000101849/ENSG00000104375/ENSG00000156052/ENSG00000106829/ENSG00000136848/ENSG00000205213/ENSG00000134569/ENSG00000137693/ENSG00000107854/ENSG00000148737/ENSG00000066468/ENSG00000179399/ENSG00000108854/ENSG00000183579	23
CC	GO:0032587	ruffle membrane	11/542	91/15339	0.000355057	0.0076596	0.00622302	ENSG00000127603/ENSG00000138448/ENSG00000163539/ENSG00000134982/ENSG00000113645/ENSG00000164741/ENSG00000156011/ENSG00000107201/ENSG00000149177/ENSG00000172757/ENSG00000150093	11
CC	GO:0016528	sarcoplasm	10/542	77/15339	0.000364743	0.0076596	0.00622302	ENSG00000198626/ENSG00000081189/ENSG00000152377/ENSG00000170624/ENSG00000047579/ENSG00000153956/ENSG00000198363/ENSG00000072952/ENSG00000123104/ENSG00000198838	10
BP	GO:0007266	Rho protein signal transduction	19/533	196/14532	0.000110464	0.0077191	0.00655209	ENSG00000132694/ENSG00000163947/ENSG00000114790/ENSG00000113916/ENSG00000038382/ENSG00000146535/ENSG00000079482/ENSG00000164741/ENSG00000046889/ENSG00000172757/ENSG00000196914/ENSG00000150093/ENSG00000099250/ENSG00000139132/ENSG00000152767/ENSG00000102606/ENSG00000170776/ENSG00000186716/ENSG00000205726	19
CC	GO:0005911	cell-cell junction	28/542	397/15339	0.00041982	0.00813805	0.00661174	ENSG00000065243/ENSG00000081026/ENSG00000116539/ENSG00000066032/ENSG00000144847/ENSG00000150471/ENSG00000138814/ENSG00000145362/ENSG00000169862/ENSG00000133401/ENSG00000134982/ENSG00000152661/ENSG00000135541/ENSG00000187391/ENSG00000174469/ENSG00000107201/ENSG00000149177/ENSG00000172757/ENSG00000182985/ENSG00000151474/ENSG00000150093/ENSG00000148498/ENSG00000095637/ENSG00000060138/ENSG00000127314…	28
BP	GO:0001558	regulation of cell growth	29/533	373/14532	0.000118377	0.00814861	0.00691667	ENSG00000074800/ENSG00000171603/ENSG00000127603/ENSG00000132694/ENSG00000115310/ENSG00000204217/ENSG00000115414/ENSG00000144674/ENSG00000082701/ENSG00000073803/ENSG00000113916/ENSG00000018189/ENSG00000152377/ENSG00000152661/ENSG00000185345/ENSG00000091129/ENSG00000092964/ENSG00000149177/ENSG00000099250/ENSG00000185737/ENSG00000214548/ENSG00000103769/ENSG00000140538/ENSG00000103528/ENSG00000007168…	29
BP	GO:0048588	developmental cell growth	20/533	215/14532	0.000129726	0.00879848	0.00746828	ENSG00000127603/ENSG00000115310/ENSG00000204217/ENSG00000173166/ENSG00000115414/ENSG00000144674/ENSG00000082701/ENSG00000073803/ENSG00000018189/ENSG00000185345/ENSG00000158321/ENSG00000091129/ENSG00000092964/ENSG00000150093/ENSG00000099250/ENSG00000103769/ENSG00000170776/ENSG00000140538/ENSG00000103528/ENSG00000007168	20
MF	GO:0003713	transcription coactivator activity	24/525	301/14520	0.000252164	0.00922389	0.00834026	ENSG00000142611/ENSG00000142599/ENSG00000117713/ENSG00000118217/ENSG00000084676/ENSG00000018408/ENSG00000144893/ENSG00000138685/ENSG00000113645/ENSG00000049618/ENSG00000064393/ENSG00000157110/ENSG00000160563/ENSG00000184384/ENSG00000137693/ENSG00000150347/ENSG00000108175/ENSG00000189403/ENSG00000072110/ENSG00000033800/ENSG00000186260/ENSG00000186153/ENSG00000132471/ENSG00000196588	24
BP	GO:0045927	positive regulation of growth	21/533	233/14532	0.000138818	0.00927867	0.00787588	ENSG00000127603/ENSG00000204217/ENSG00000178568/ENSG00000115414/ENSG00000144674/ENSG00000073803/ENSG00000018189/ENSG00000138685/ENSG00000081189/ENSG00000185345/ENSG00000137693/ENSG00000099250/ENSG00000107779/ENSG00000066468/ENSG00000060138/ENSG00000103769/ENSG00000140538/ENSG00000103528/ENSG00000007168/ENSG00000132475/ENSG00000182621	21
MF	GO:0019903	protein phosphatase binding	14/525	132/14520	0.000300208	0.0104322	0.00943286	ENSG00000058668/ENSG00000115415/ENSG00000151422/ENSG00000112137/ENSG00000197442/ENSG00000147324/ENSG00000136848/ENSG00000110075/ENSG00000148498/ENSG00000119938/ENSG00000131981/ENSG00000168610/ENSG00000087495/ENSG00000100330	14
BP	GO:0006470	protein dephosphorylation	24/533	291/14532	0.000187963	0.0123841	0.0105118	ENSG00000171735/ENSG00000152127/ENSG00000144724/ENSG00000082701/ENSG00000163590/ENSG00000163629/ENSG00000138814/ENSG00000112137/ENSG00000187391/ENSG00000106278/ENSG00000105894/ENSG00000147324/ENSG00000164741/ENSG00000104695/ENSG00000153707/ENSG00000149177/ENSG00000110075/ENSG00000154127/ENSG00000119938/ENSG00000058272/ENSG00000131981/ENSG00000169410/ENSG00000087495/ENSG00000100330	24
CC	GO:0031253	cell projection membrane	23/542	312/15339	0.000739024	0.0128437	0.0104349	ENSG00000127603/ENSG00000085832/ENSG00000138448/ENSG00000168385/ENSG00000163539/ENSG00000151834/ENSG00000151012/ENSG00000164199/ENSG00000134982/ENSG00000113645/ENSG00000146535/ENSG00000174469/ENSG00000198947/ENSG00000147065/ENSG00000164741/ENSG00000156011/ENSG00000153317/ENSG00000107201/ENSG00000026508/ENSG00000110436/ENSG00000149177/ENSG00000172757/ENSG00000150093	23
BP	GO:0050878	regulation of body fluid levels	32/533	443/14532	0.000208524	0.0133152	0.0113021	ENSG00000117525/ENSG00000116489/ENSG00000084676/ENSG00000171132/ENSG00000178568/ENSG00000184500/ENSG00000188313/ENSG00000058866/ENSG00000151012/ENSG00000168310/ENSG00000078295/ENSG00000145730/ENSG00000047579/ENSG00000010810/ENSG00000152661/ENSG00000146535/ENSG00000156049/ENSG00000156052/ENSG00000135365/ENSG00000154127/ENSG00000185532/ENSG00000171988/ENSG00000123104/ENSG00000177119/ENSG00000100644…	32
BP	GO:0099003	vesicle-mediated transport in synapse	19/533	206/14532	0.000212005	0.0133152	0.0113021	ENSG00000171603/ENSG00000085832/ENSG00000179915/ENSG00000082701/ENSG00000109339/ENSG00000047579/ENSG00000164506/ENSG00000187391/ENSG00000079482/ENSG00000119522/ENSG00000165995/ENSG00000127314/ENSG00000100505/ENSG00000133961/ENSG00000103769/ENSG00000103528/ENSG00000006125/ENSG00000184009/ENSG00000205726	19
BP	GO:0048736	appendage development	16/533	157/14532	0.000213643	0.0133152	0.0113021	ENSG00000143951/ENSG00000074047/ENSG00000204217/ENSG00000152601/ENSG00000138696/ENSG00000151012/ENSG00000145730/ENSG00000152661/ENSG00000146535/ENSG00000198363/ENSG00000134569/ENSG00000109906/ENSG00000107779/ENSG00000066468/ENSG00000171310/ENSG00000183579	16
BP	GO:0060173	limb development	16/533	157/14532	0.000213643	0.0133152	0.0113021	ENSG00000143951/ENSG00000074047/ENSG00000204217/ENSG00000152601/ENSG00000138696/ENSG00000151012/ENSG00000145730/ENSG00000152661/ENSG00000146535/ENSG00000198363/ENSG00000134569/ENSG00000109906/ENSG00000107779/ENSG00000066468/ENSG00000171310/ENSG00000183579	16
BP	GO:0030500	regulation of bone mineralization	10/533	70/14532	0.000221821	0.0136405	0.0115783	ENSG00000204217/ENSG00000138696/ENSG00000081189/ENSG00000164199/ENSG00000152661/ENSG00000105894/ENSG00000183337/ENSG00000107779/ENSG00000177119/ENSG00000100644	10
BP	GO:1902532	negative regulation of intracellular signal transduction	32/533	448/14532	0.000254948	0.0152704	0.0129618	ENSG00000074800/ENSG00000264522/ENSG00000116539/ENSG00000058668/ENSG00000115415/ENSG00000082701/ENSG00000113916/ENSG00000112851/ENSG00000113645/ENSG00000010017/ENSG00000080546/ENSG00000185345/ENSG00000187391/ENSG00000164741/ENSG00000120885/ENSG00000104695/ENSG00000136848/ENSG00000026508/ENSG00000149177/ENSG00000170145/ENSG00000150093/ENSG00000060138/ENSG00000100644/ENSG00000075413/ENSG00000169918…	32
CC	GO:0099699	integral component of synaptic membrane	14/542	151/15339	0.000934277	0.0156959	0.0127521	ENSG00000171603/ENSG00000171385/ENSG00000058668/ENSG00000179915/ENSG00000178568/ENSG00000132164/ENSG00000150625/ENSG00000091129/ENSG00000110436/ENSG00000148948/ENSG00000150093/ENSG00000099250/ENSG00000182771/ENSG00000140538	14
BP	GO:0030111	regulation of Wnt signaling pathway	26/533	335/14532	0.000270767	0.01601	0.0135895	ENSG00000127603/ENSG00000144642/ENSG00000082701/ENSG00000018408/ENSG00000169862/ENSG00000134982/ENSG00000113712/ENSG00000118689/ENSG00000185345/ENSG00000058091/ENSG00000101849/ENSG00000137573/ENSG00000104375/ENSG00000156052/ENSG00000106829/ENSG00000136848/ENSG00000205213/ENSG00000134569/ENSG00000137693/ENSG00000107854/ENSG00000148737/ENSG00000066468/ENSG00000179399/ENSG00000186153/ENSG00000108854…	26
BP	GO:0071560	cellular response to transforming growth factor beta stimulus	20/533	228/14532	0.000284936	0.0164148	0.0139331	ENSG00000142611/ENSG00000049323/ENSG00000143947/ENSG00000204217/ENSG00000138696/ENSG00000081189/ENSG00000010810/ENSG00000064393/ENSG00000148498/ENSG00000107779/ENSG00000066468/ENSG00000134532/ENSG00000171310/ENSG00000150991/ENSG00000033170/ENSG00000170345/ENSG00000090863/ENSG00000186153/ENSG00000108854/ENSG00000168675	20
BP	GO:0050807	regulation of synapse organization	19/533	211/14532	0.000288291	0.0164148	0.0139331	ENSG00000171603/ENSG00000179915/ENSG00000066032/ENSG00000150471/ENSG00000138758/ENSG00000151012/ENSG00000150625/ENSG00000081189/ENSG00000135298/ENSG00000010810/ENSG00000091129/ENSG00000105894/ENSG00000153707/ENSG00000136848/ENSG00000134569/ENSG00000172757/ENSG00000140538/ENSG00000007168/ENSG00000205726	19
CC	GO:0031674	I band	13/542	136/15339	0.00106093	0.0168905	0.0137227	ENSG00000184588/ENSG00000058668/ENSG00000198626/ENSG00000138814/ENSG00000145362/ENSG00000129116/ENSG00000151914/ENSG00000198947/ENSG00000078114/ENSG00000058272/ENSG00000072110/ENSG00000198838/ENSG00000149925	13
BP	GO:0050678	regulation of epithelial cell proliferation	24/533	301/14532	0.00031097	0.0173617	0.0147369	ENSG00000117525/ENSG00000135821/ENSG00000117020/ENSG00000115310/ENSG00000115415/ENSG00000204217/ENSG00000138685/ENSG00000081189/ENSG00000152661/ENSG00000105894/ENSG00000137573/ENSG00000147862/ENSG00000136848/ENSG00000137693/ENSG00000099250/ENSG00000107779/ENSG00000148737/ENSG00000066468/ENSG00000189403/ENSG00000100644/ENSG00000166710/ENSG00000168610/ENSG00000154229/ENSG00000128016	24
BP	GO:1903827	regulation of cellular protein localization	34/533	493/14532	0.000316215	0.0173617	0.0147369	ENSG00000264522/ENSG00000135821/ENSG00000171132/ENSG00000115310/ENSG00000115355/ENSG00000178568/ENSG00000135926/ENSG00000082701/ENSG00000152977/ENSG00000189058/ENSG00000018189/ENSG00000151012/ENSG00000134982/ENSG00000010810/ENSG00000185345/ENSG00000105894/ENSG00000147065/ENSG00000079482/ENSG00000147324/ENSG00000134569/ENSG00000131626/ENSG00000150093/ENSG00000095637/ENSG00000148737/ENSG00000179399…	34
BP	GO:0032092	positive regulation of protein binding	11/533	87/14532	0.000327277	0.0177576	0.015073	ENSG00000082701/ENSG00000081189/ENSG00000185345/ENSG00000064393/ENSG00000104695/ENSG00000104375/ENSG00000099250/ENSG00000148737/ENSG00000131981/ENSG00000075413/ENSG00000166710	11
BP	GO:0010810	regulation of cell-substrate adhesion	18/533	197/14532	0.000346132	0.0185624	0.015756	ENSG00000127603/ENSG00000171132/ENSG00000143951/ENSG00000071054/ENSG00000115414/ENSG00000163539/ENSG00000082701/ENSG00000113916/ENSG00000189058/ENSG00000152377/ENSG00000105894/ENSG00000164741/ENSG00000149084/ENSG00000149177/ENSG00000099250/ENSG00000102606/ENSG00000103647/ENSG00000141503	18
BP	GO:0048872	homeostasis of number of cells	19/533	215/14532	0.000365584	0.0193802	0.0164502	ENSG00000184588/ENSG00000143772/ENSG00000117020/ENSG00000115415/ENSG00000113916/ENSG00000151012/ENSG00000081189/ENSG00000118689/ENSG00000005483/ENSG00000064393/ENSG00000147324/ENSG00000205213/ENSG00000189403/ENSG00000100644/ENSG00000166710/ENSG00000168610/ENSG00000128016/ENSG00000186716/ENSG00000100320	19
BP	GO:0072659	protein localization to plasma membrane	21/533	251/14532	0.000385004	0.0196676	0.0166942	ENSG00000127603/ENSG00000171132/ENSG00000135926/ENSG00000163539/ENSG00000144674/ENSG00000154310/ENSG00000185774/ENSG00000168785/ENSG00000145362/ENSG00000132294/ENSG00000175115/ENSG00000131626/ENSG00000165995/ENSG00000150093/ENSG00000095637/ENSG00000131981/ENSG00000133961/ENSG00000165914/ENSG00000103769/ENSG00000169410/ENSG00000172270	21
BP	GO:0001936	regulation of endothelial cell proliferation	13/533	118/14532	0.000386506	0.0196676	0.0166942	ENSG00000117525/ENSG00000117020/ENSG00000115415/ENSG00000204217/ENSG00000138685/ENSG00000081189/ENSG00000152661/ENSG00000137573/ENSG00000099250/ENSG00000189403/ENSG00000100644/ENSG00000168610/ENSG00000154229	13
BP	GO:0045637	regulation of myeloid cell differentiation	19/533	216/14532	0.000387515	0.0196676	0.0166942	ENSG00000143772/ENSG00000115415/ENSG00000114861/ENSG00000081189/ENSG00000118689/ENSG00000005483/ENSG00000109906/ENSG00000154127/ENSG00000131981/ENSG00000100644/ENSG00000170345/ENSG00000134138/ENSG00000166710/ENSG00000090905/ENSG00000168610/ENSG00000154229/ENSG00000132475/ENSG00000128016/ENSG00000100320	19
BP	GO:0046620	regulation of organ growth	11/533	89/14532	0.000399582	0.0196676	0.0166942	ENSG00000178568/ENSG00000138685/ENSG00000081189/ENSG00000113645/ENSG00000008083/ENSG00000152661/ENSG00000104375/ENSG00000137693/ENSG00000107779/ENSG00000066468/ENSG00000060138	11
BP	GO:0071559	response to transforming growth factor beta	20/533	234/14532	0.00039987	0.0196676	0.0166942	ENSG00000142611/ENSG00000049323/ENSG00000143947/ENSG00000204217/ENSG00000138696/ENSG00000081189/ENSG00000010810/ENSG00000064393/ENSG00000148498/ENSG00000107779/ENSG00000066468/ENSG00000134532/ENSG00000171310/ENSG00000150991/ENSG00000033170/ENSG00000170345/ENSG00000090863/ENSG00000186153/ENSG00000108854/ENSG00000168675	20
BP	GO:0010634	positive regulation of epithelial cell migration	14/533	134/14532	0.000404976	0.0196676	0.0166942	ENSG00000117020/ENSG00000171132/ENSG00000115310/ENSG00000071054/ENSG00000204217/ENSG00000163539/ENSG00000114861/ENSG00000138685/ENSG00000099250/ENSG00000189403/ENSG00000100644/ENSG00000103769/ENSG00000154229/ENSG00000166974	14
BP	GO:0045765	regulation of angiogenesis	22/533	270/14532	0.000406772	0.0196676	0.0166942	ENSG00000117525/ENSG00000135821/ENSG00000133048/ENSG00000117020/ENSG00000115415/ENSG00000138685/ENSG00000135298/ENSG00000105894/ENSG00000064393/ENSG00000102144/ENSG00000137573/ENSG00000136848/ENSG00000150093/ENSG00000099250/ENSG00000133121/ENSG00000100644/ENSG00000140105/ENSG00000166068/ENSG00000067225/ENSG00000168610/ENSG00000154229/ENSG00000167772	22
BP	GO:0033002	muscle cell proliferation	17/533	183/14532	0.00041365	0.0196676	0.0166942	ENSG00000115415/ENSG00000178568/ENSG00000079246/ENSG00000114861/ENSG00000189058/ENSG00000138685/ENSG00000081189/ENSG00000008083/ENSG00000152661/ENSG00000197442/ENSG00000149256/ENSG00000137693/ENSG00000185532/ENSG00000107779/ENSG00000148737/ENSG00000066468/ENSG00000168610	17
BP	GO:0098657	import into cell	17/533	183/14532	0.00041365	0.0196676	0.0166942	ENSG00000085832/ENSG00000135821/ENSG00000058668/ENSG00000132164/ENSG00000181804/ENSG00000151012/ENSG00000079215/ENSG00000010810/ENSG00000185345/ENSG00000153956/ENSG00000079482/ENSG00000104635/ENSG00000110436/ENSG00000204442/ENSG00000133961/ENSG00000129244/ENSG00000006125	17
BP	GO:0050803	regulation of synapse structure or activity	19/533	220/14532	0.00048708	0.0224641	0.0190679	ENSG00000171603/ENSG00000179915/ENSG00000066032/ENSG00000150471/ENSG00000138758/ENSG00000151012/ENSG00000150625/ENSG00000081189/ENSG00000135298/ENSG00000010810/ENSG00000091129/ENSG00000105894/ENSG00000153707/ENSG00000136848/ENSG00000134569/ENSG00000172757/ENSG00000140538/ENSG00000007168/ENSG00000205726	19
BP	GO:0048863	stem cell differentiation	20/533	238/14532	0.000497266	0.0224842	0.019085	ENSG00000178568/ENSG00000115414/ENSG00000079246/ENSG00000150625/ENSG00000081189/ENSG00000008083/ENSG00000105894/ENSG00000172757/ENSG00000137693/ENSG00000099250/ENSG00000107779/ENSG00000066468/ENSG00000134532/ENSG00000244754/ENSG00000100644/ENSG00000140262/ENSG00000173575/ENSG00000168610/ENSG00000153944/ENSG00000078747	20
BP	GO:0050768	negative regulation of neurogenesis	22/533	274/14532	0.000497267	0.0224842	0.019085	ENSG00000115310/ENSG00000071054/ENSG00000178568/ENSG00000144724/ENSG00000082701/ENSG00000018189/ENSG00000138814/ENSG00000152377/ENSG00000118689/ENSG00000105894/ENSG00000153317/ENSG00000134569/ENSG00000099250/ENSG00000185737/ENSG00000107779/ENSG00000166710/ENSG00000169410/ENSG00000169783/ENSG00000140538/ENSG00000007168/ENSG00000168610/ENSG00000130164	22
CC	GO:0030018	Z disc	12/542	125/15339	0.00157235	0.0233078	0.0189363	ENSG00000184588/ENSG00000058668/ENSG00000198626/ENSG00000138814/ENSG00000145362/ENSG00000129116/ENSG00000151914/ENSG00000198947/ENSG00000078114/ENSG00000058272/ENSG00000072110/ENSG00000198838	12
MF	GO:0017124	SH3 domain binding	13/525	128/14520	0.000739627	0.0233655	0.0211271	ENSG00000085832/ENSG00000118473/ENSG00000154380/ENSG00000188313/ENSG00000152661/ENSG00000135597/ENSG00000185345/ENSG00000112531/ENSG00000128512/ENSG00000136848/ENSG00000119522/ENSG00000136754/ENSG00000033170	13
BP	GO:0060070	canonical Wnt signaling pathway	24/533	312/14532	0.000523575	0.023444	0.0198996	ENSG00000198626/ENSG00000144642/ENSG00000082701/ENSG00000018408/ENSG00000169862/ENSG00000134982/ENSG00000113712/ENSG00000118689/ENSG00000185345/ENSG00000058091/ENSG00000101849/ENSG00000104375/ENSG00000156052/ENSG00000106829/ENSG00000136848/ENSG00000205213/ENSG00000134569/ENSG00000137693/ENSG00000107854/ENSG00000148737/ENSG00000066468/ENSG00000179399/ENSG00000108854/ENSG00000183579	24
BP	GO:0051961	negative regulation of nervous system development	23/533	294/14532	0.000538201	0.0238671	0.0202588	ENSG00000115310/ENSG00000071054/ENSG00000178568/ENSG00000144724/ENSG00000082701/ENSG00000018189/ENSG00000138814/ENSG00000152377/ENSG00000118689/ENSG00000105894/ENSG00000153317/ENSG00000134569/ENSG00000099250/ENSG00000185737/ENSG00000107779/ENSG00000111783/ENSG00000166710/ENSG00000169410/ENSG00000169783/ENSG00000140538/ENSG00000007168/ENSG00000168610/ENSG00000130164	23
BP	GO:1905475	regulation of protein localization to membrane	16/533	171/14532	0.000559747	0.0241267	0.0204791	ENSG00000171132/ENSG00000135926/ENSG00000151012/ENSG00000010810/ENSG00000185345/ENSG00000105894/ENSG00000134569/ENSG00000131626/ENSG00000150093/ENSG00000095637/ENSG00000179399/ENSG00000131981/ENSG00000133961/ENSG00000103769/ENSG00000169410/ENSG00000006125	16
BP	GO:0003015	heart process	21/533	259/14532	0.000582979	0.0247141	0.0209777	ENSG00000184588/ENSG00000171385/ENSG00000058668/ENSG00000198626/ENSG00000157087/ENSG00000018408/ENSG00000185774/ENSG00000145362/ENSG00000170624/ENSG00000010810/ENSG00000152661/ENSG00000153956/ENSG00000198947/ENSG00000198363/ENSG00000137693/ENSG00000048740/ENSG00000165995/ENSG00000123104/ENSG00000198838/ENSG00000170776/ENSG00000129244	21
BP	GO:0043410	positive regulation of MAPK cascade	33/533	490/14532	0.000585991	0.0247141	0.0209777	ENSG00000133048/ENSG00000011566/ENSG00000171132/ENSG00000143947/ENSG00000178568/ENSG00000154310/ENSG00000073803/ENSG00000181826/ENSG00000109339/ENSG00000138685/ENSG00000113645/ENSG00000111907/ENSG00000197442/ENSG00000064393/ENSG00000147324/ENSG00000104375/ENSG00000136848/ENSG00000026508/ENSG00000149177/ENSG00000099250/ENSG00000066468/ENSG00000127314/ENSG00000150991/ENSG00000189403/ENSG00000012983…	33
BP	GO:0030282	bone mineralization	12/533	108/14532	0.000593546	0.0247141	0.0209777	ENSG00000204217/ENSG00000138696/ENSG00000081189/ENSG00000164199/ENSG00000152661/ENSG00000105894/ENSG00000183337/ENSG00000205213/ENSG00000107779/ENSG00000066468/ENSG00000177119/ENSG00000100644	12
BP	GO:1901888	regulation of cell junction assembly	17/533	189/14532	0.000599815	0.0247141	0.0209777	ENSG00000171603/ENSG00000127603/ENSG00000179915/ENSG00000143951/ENSG00000071054/ENSG00000163539/ENSG00000189058/ENSG00000150471/ENSG00000081189/ENSG00000135298/ENSG00000152661/ENSG00000164741/ENSG00000153707/ENSG00000149177/ENSG00000099250/ENSG00000127314/ENSG00000140538	17
BP	GO:0055017	cardiac muscle tissue growth	10/533	79/14532	0.000600168	0.0247141	0.0209777	ENSG00000178568/ENSG00000138685/ENSG00000081189/ENSG00000008083/ENSG00000152661/ENSG00000149256/ENSG00000137693/ENSG00000107779/ENSG00000066468/ENSG00000170776	10
BP	GO:0007612	learning	14/533	140/14532	0.000631506	0.0257744	0.0218777	ENSG00000179915/ENSG00000151012/ENSG00000135298/ENSG00000010810/ENSG00000185345/ENSG00000105894/ENSG00000174469/ENSG00000150093/ENSG00000100644/ENSG00000170345/ENSG00000021645/ENSG00000134138/ENSG00000033800/ENSG00000149658	14
BP	GO:0040029	regulation of gene expression, epigenetic	23/533	299/14532	0.000679477	0.0267842	0.0227348	ENSG00000117713/ENSG00000054267/ENSG00000138814/ENSG00000008083/ENSG00000049618/ENSG00000122566/ENSG00000229807/ENSG00000245532/ENSG00000166012/ENSG00000120616/ENSG00000108175/ENSG00000180628/ENSG00000189403/ENSG00000214548/ENSG00000185787/ENSG00000090905/ENSG00000141027/ENSG00000168610/ENSG00000108654/ENSG00000132475/ENSG00000132471/ENSG00000066044/ENSG00000128016	23
BP	GO:0035637	multicellular organismal signaling	17/533	192/14532	0.000717224	0.0277017	0.0235136	ENSG00000171385/ENSG00000058668/ENSG00000198626/ENSG00000157087/ENSG00000185774/ENSG00000145362/ENSG00000152661/ENSG00000153956/ENSG00000091129/ENSG00000174469/ENSG00000198363/ENSG00000165995/ENSG00000123104/ENSG00000198838/ENSG00000140538/ENSG00000007168/ENSG00000129244	17
BP	GO:0031345	negative regulation of cell projection organization	16/533	175/14532	0.000720772	0.0277017	0.0235136	ENSG00000115310/ENSG00000071054/ENSG00000047849/ENSG00000144724/ENSG00000082701/ENSG00000018189/ENSG00000138814/ENSG00000152377/ENSG00000010810/ENSG00000153317/ENSG00000134569/ENSG00000099250/ENSG00000166710/ENSG00000169410/ENSG00000169783/ENSG00000007168	16
CC	GO:0099240	intrinsic component of synaptic membrane	14/542	163/15339	0.00194532	0.0280127	0.0227588	ENSG00000171603/ENSG00000171385/ENSG00000058668/ENSG00000179915/ENSG00000178568/ENSG00000132164/ENSG00000150625/ENSG00000091129/ENSG00000110436/ENSG00000148948/ENSG00000150093/ENSG00000099250/ENSG00000182771/ENSG00000140538	14
MF	GO:0140297	DNA-binding transcription factor binding	24/525	330/14520	0.000943967	0.0285242	0.0257917	ENSG00000142611/ENSG00000117713/ENSG00000084676/ENSG00000115415/ENSG00000153827/ENSG00000134107/ENSG00000114861/ENSG00000082701/ENSG00000081189/ENSG00000064393/ENSG00000106829/ENSG00000137693/ENSG00000095794/ENSG00000171988/ENSG00000148737/ENSG00000189403/ENSG00000100644/ENSG00000170345/ENSG00000140262/ENSG00000033800/ENSG00000141027/ENSG00000168610/ENSG00000108654/ENSG00000132471	24
BP	GO:0007611	learning or memory	20/533	246/14532	0.000755255	0.0285511	0.0242346	ENSG00000179915/ENSG00000151012/ENSG00000081189/ENSG00000135298/ENSG00000010810/ENSG00000185345/ENSG00000106278/ENSG00000105894/ENSG00000174469/ENSG00000150093/ENSG00000100644/ENSG00000170345/ENSG00000021645/ENSG00000134138/ENSG00000166710/ENSG00000033800/ENSG00000007168/ENSG00000182621/ENSG00000149658/ENSG00000130164	20
BP	GO:0046330	positive regulation of JNK cascade	13/533	127/14532	0.000783715	0.0293861	0.0249434	ENSG00000154310/ENSG00000073803/ENSG00000111907/ENSG00000197442/ENSG00000064393/ENSG00000147324/ENSG00000104375/ENSG00000136848/ENSG00000189403/ENSG00000012983/ENSG00000141503/ENSG00000182621/ENSG00000099860	13
BP	GO:0072089	stem cell proliferation	12/533	112/14532	0.000823741	0.0301515	0.0255931	ENSG00000116641/ENSG00000138685/ENSG00000105894/ENSG00000137693/ENSG00000066468/ENSG00000139083/ENSG00000134532/ENSG00000244754/ENSG00000100644/ENSG00000133961/ENSG00000007168/ENSG00000183579	12
BP	GO:0050773	regulation of dendrite development	14/533	144/14532	0.000835898	0.0301691	0.025608	ENSG00000118200/ENSG00000082701/ENSG00000154310/ENSG00000138814/ENSG00000081189/ENSG00000135298/ENSG00000105894/ENSG00000153317/ENSG00000153707/ENSG00000136848/ENSG00000172757/ENSG00000183049/ENSG00000007168/ENSG00000205726	14
BP	GO:0021537	telencephalon development	19/533	230/14532	0.000837987	0.0301691	0.025608	ENSG00000058668/ENSG00000084676/ENSG00000115310/ENSG00000178568/ENSG00000082701/ENSG00000151012/ENSG00000164329/ENSG00000112137/ENSG00000174469/ENSG00000182197/ENSG00000147862/ENSG00000136848/ENSG00000110436/ENSG00000185737/ENSG00000111783/ENSG00000100644/ENSG00000133961/ENSG00000007168/ENSG00000182621	19
BP	GO:0097553	calcium ion transmembrane import into cytosol	13/533	128/14532	0.000843844	0.0301691	0.025608	ENSG00000058668/ENSG00000198626/ENSG00000171132/ENSG00000145362/ENSG00000138685/ENSG00000010810/ENSG00000153956/ENSG00000198947/ENSG00000154127/ENSG00000123104/ENSG00000204442/ENSG00000198838/ENSG00000182621	13
BP	GO:0030099	myeloid cell differentiation	26/533	362/14532	0.00087302	0.0304425	0.0258401	ENSG00000143772/ENSG00000115415/ENSG00000114861/ENSG00000113916/ENSG00000081189/ENSG00000118689/ENSG00000005483/ENSG00000064393/ENSG00000147324/ENSG00000109906/ENSG00000154127/ENSG00000150867/ENSG00000136754/ENSG00000131981/ENSG00000100644/ENSG00000072110/ENSG00000170345/ENSG00000134138/ENSG00000166710/ENSG00000090905/ENSG00000007168/ENSG00000168610/ENSG00000154229/ENSG00000132475/ENSG00000128016…	26
BP	GO:0050769	positive regulation of neurogenesis	30/533	441/14532	0.000876235	0.0304425	0.0258401	ENSG00000127603/ENSG00000084676/ENSG00000074047/ENSG00000204217/ENSG00000115414/ENSG00000079246/ENSG00000144674/ENSG00000073803/ENSG00000113916/ENSG00000018189/ENSG00000081189/ENSG00000010810/ENSG00000185345/ENSG00000187391/ENSG00000091129/ENSG00000106278/ENSG00000105894/ENSG00000153707/ENSG00000136848/ENSG00000149256/ENSG00000183049/ENSG00000099250/ENSG00000100644/ENSG00000133961/ENSG00000140262…	30
CC	GO:0030426	growth cone	14/542	166/15339	0.00230602	0.0305851	0.0248488	ENSG00000116641/ENSG00000018189/ENSG00000182168/ENSG00000129116/ENSG00000150625/ENSG00000113742/ENSG00000047579/ENSG00000158321/ENSG00000136754/ENSG00000099250/ENSG00000148498/ENSG00000184226/ENSG00000066933/ENSG00000007168	14
BP	GO:0050772	positive regulation of axonogenesis	10/533	83/14532	0.000889286	0.0306074	0.02598	ENSG00000127603/ENSG00000204217/ENSG00000115414/ENSG00000144674/ENSG00000073803/ENSG00000018189/ENSG00000099250/ENSG00000103769/ENSG00000140538/ENSG00000007168	10
CC	GO:0045121	membrane raft	21/542	301/15339	0.00242286	0.0313108	0.0254384	ENSG00000058668/ENSG00000204217/ENSG00000188313/ENSG00000145362/ENSG00000078295/ENSG00000010810/ENSG00000152661/ENSG00000198947/ENSG00000102144/ENSG00000164741/ENSG00000137573/ENSG00000164929/ENSG00000134569/ENSG00000150093/ENSG00000107779/ENSG00000095637/ENSG00000166068/ENSG00000108854/ENSG00000141458/ENSG00000172270/ENSG00000130303	21
BP	GO:0045666	positive regulation of neuron differentiation	25/533	344/14532	0.000922478	0.0315146	0.0267501	ENSG00000127603/ENSG00000084676/ENSG00000074047/ENSG00000204217/ENSG00000115414/ENSG00000144674/ENSG00000073803/ENSG00000113916/ENSG00000018189/ENSG00000081189/ENSG00000010810/ENSG00000185345/ENSG00000187391/ENSG00000091129/ENSG00000105894/ENSG00000153707/ENSG00000136848/ENSG00000183049/ENSG00000099250/ENSG00000140262/ENSG00000103769/ENSG00000140538/ENSG00000103528/ENSG00000007168/ENSG00000205726	25
CC	GO:0098857	membrane microdomain	21/542	302/15339	0.00252057	0.0317592	0.0258027	ENSG00000058668/ENSG00000204217/ENSG00000188313/ENSG00000145362/ENSG00000078295/ENSG00000010810/ENSG00000152661/ENSG00000198947/ENSG00000102144/ENSG00000164741/ENSG00000137573/ENSG00000164929/ENSG00000134569/ENSG00000150093/ENSG00000107779/ENSG00000095637/ENSG00000166068/ENSG00000108854/ENSG00000141458/ENSG00000172270/ENSG00000130303	21
BP	GO:0010594	regulation of endothelial cell migration	14/533	146/14532	0.000957427	0.032231	0.0273582	ENSG00000135821/ENSG00000117020/ENSG00000204217/ENSG00000114861/ENSG00000138685/ENSG00000081189/ENSG00000105894/ENSG00000136848/ENSG00000099250/ENSG00000189403/ENSG00000133121/ENSG00000100644/ENSG00000166068/ENSG00000154229	14
BP	GO:0035303	regulation of dephosphorylation	17/533	198/14532	0.00101193	0.0328663	0.0278974	ENSG00000171735/ENSG00000152127/ENSG00000082701/ENSG00000081189/ENSG00000112137/ENSG00000187391/ENSG00000105894/ENSG00000147324/ENSG00000164741/ENSG00000110075/ENSG00000150672/ENSG00000058272/ENSG00000152767/ENSG00000131981/ENSG00000166068/ENSG00000087495/ENSG00000100330	17
BP	GO:0002062	chondrocyte differentiation	12/533	115/14532	0.00104162	0.0335941	0.0285152	ENSG00000074047/ENSG00000204217/ENSG00000138696/ENSG00000081189/ENSG00000168077/ENSG00000137573/ENSG00000147862/ENSG00000109906/ENSG00000107779/ENSG00000134532/ENSG00000171310/ENSG00000090863	12
BP	GO:0048762	mesenchymal cell differentiation	17/533	199/14532	0.0010699	0.0338587	0.0287398	ENSG00000115310/ENSG00000115415/ENSG00000178568/ENSG00000115414/ENSG00000163539/ENSG00000082701/ENSG00000018408/ENSG00000081189/ENSG00000136848/ENSG00000172757/ENSG00000099250/ENSG00000107779/ENSG00000148737/ENSG00000066468/ENSG00000100644/ENSG00000108654/ENSG00000168675	17
BP	GO:0060419	heart growth	10/533	85/14532	0.00107185	0.0338587	0.0287398	ENSG00000178568/ENSG00000138685/ENSG00000081189/ENSG00000008083/ENSG00000152661/ENSG00000149256/ENSG00000137693/ENSG00000107779/ENSG00000066468/ENSG00000170776	10
BP	GO:0030218	erythrocyte differentiation	11/533	100/14532	0.00107958	0.0338711	0.0287503	ENSG00000115415/ENSG00000113916/ENSG00000118689/ENSG00000005483/ENSG00000064393/ENSG00000147324/ENSG00000100644/ENSG00000166710/ENSG00000168610/ENSG00000128016/ENSG00000100320	11
CC	GO:0043025	neuronal cell body	29/542	472/15339	0.00281229	0.0345706	0.0280868	ENSG00000117519/ENSG00000171385/ENSG00000135821/ENSG00000179915/ENSG00000115310/ENSG00000204217/ENSG00000189058/ENSG00000018189/ENSG00000109339/ENSG00000138696/ENSG00000182168/ENSG00000109472/ENSG00000150625/ENSG00000169862/ENSG00000079215/ENSG00000145730/ENSG00000012660/ENSG00000174469/ENSG00000136848/ENSG00000119522/ENSG00000134569/ENSG00000152578/ENSG00000099250/ENSG00000148498/ENSG00000107779…	29
CC	GO:0030427	site of polarized growth	14/542	171/15339	0.00302897	0.0355023	0.0288438	ENSG00000116641/ENSG00000018189/ENSG00000182168/ENSG00000129116/ENSG00000150625/ENSG00000113742/ENSG00000047579/ENSG00000158321/ENSG00000136754/ENSG00000099250/ENSG00000148498/ENSG00000184226/ENSG00000066933/ENSG00000007168	14
BP	GO:0010977	negative regulation of neuron projection development	14/533	149/14532	0.0011674	0.0363786	0.0308788	ENSG00000115310/ENSG00000071054/ENSG00000144724/ENSG00000082701/ENSG00000018189/ENSG00000138814/ENSG00000152377/ENSG00000153317/ENSG00000134569/ENSG00000099250/ENSG00000166710/ENSG00000169410/ENSG00000169783/ENSG00000007168	14
MF	GO:0015631	tubulin binding	23/525	318/14520	0.00128682	0.0372642	0.0336944	ENSG00000127603/ENSG00000186094/ENSG00000184588/ENSG00000118473/ENSG00000117519/ENSG00000118200/ENSG00000115355/ENSG00000071054/ENSG00000163539/ENSG00000047849/ENSG00000182168/ENSG00000134982/ENSG00000151914/ENSG00000010810/ENSG00000152661/ENSG00000185345/ENSG00000092964/ENSG00000130779/ENSG00000103769/ENSG00000149925/ENSG00000007168/ENSG00000010244/ENSG00000166974	23
BP	GO:0001935	endothelial cell proliferation	13/533	133/14532	0.00120573	0.0373209	0.0316786	ENSG00000117525/ENSG00000117020/ENSG00000115415/ENSG00000204217/ENSG00000138685/ENSG00000081189/ENSG00000152661/ENSG00000137573/ENSG00000099250/ENSG00000189403/ENSG00000100644/ENSG00000168610/ENSG00000154229	13
CC	GO:0098589	membrane region	21/542	311/15339	0.00355947	0.0393502	0.03197	ENSG00000058668/ENSG00000204217/ENSG00000188313/ENSG00000145362/ENSG00000078295/ENSG00000010810/ENSG00000152661/ENSG00000198947/ENSG00000102144/ENSG00000164741/ENSG00000137573/ENSG00000164929/ENSG00000134569/ENSG00000150093/ENSG00000107779/ENSG00000095637/ENSG00000166068/ENSG00000108854/ENSG00000141458/ENSG00000172270/ENSG00000130303	21
CC	GO:0016323	basolateral plasma membrane	16/542	212/15339	0.00359149	0.0393502	0.03197	ENSG00000085832/ENSG00000058668/ENSG00000066032/ENSG00000204217/ENSG00000178568/ENSG00000080493/ENSG00000145362/ENSG00000112851/ENSG00000151914/ENSG00000147065/ENSG00000026508/ENSG00000150672/ENSG00000182985/ENSG00000133961/ENSG00000171885/ENSG00000130164	16
BP	GO:0007178	transmembrane receptor protein serine/threonine kinase signaling pathway	23/533	314/14532	0.0013133	0.0402463	0.0341617	ENSG00000142611/ENSG00000198626/ENSG00000049323/ENSG00000143947/ENSG00000204217/ENSG00000018408/ENSG00000163590/ENSG00000138696/ENSG00000187391/ENSG00000064393/ENSG00000157110/ENSG00000137573/ENSG00000148498/ENSG00000107779/ENSG00000171310/ENSG00000150991/ENSG00000033170/ENSG00000170345/ENSG00000067141/ENSG00000090863/ENSG00000108654/ENSG00000108854/ENSG00000168675	23
BP	GO:0061337	cardiac conduction	13/533	135/14532	0.00138284	0.041453	0.035186	ENSG00000171385/ENSG00000058668/ENSG00000198626/ENSG00000157087/ENSG00000185774/ENSG00000145362/ENSG00000152661/ENSG00000153956/ENSG00000198363/ENSG00000165995/ENSG00000123104/ENSG00000198838/ENSG00000129244	13
BP	GO:0070167	regulation of biomineral tissue development	10/533	88/14532	0.00140218	0.041453	0.035186	ENSG00000204217/ENSG00000138696/ENSG00000081189/ENSG00000164199/ENSG00000152661/ENSG00000105894/ENSG00000183337/ENSG00000107779/ENSG00000177119/ENSG00000100644	10
BP	GO:0110149	regulation of biomineralization	10/533	88/14532	0.00140218	0.041453	0.035186	ENSG00000204217/ENSG00000138696/ENSG00000081189/ENSG00000164199/ENSG00000152661/ENSG00000105894/ENSG00000183337/ENSG00000107779/ENSG00000177119/ENSG00000100644	10
BP	GO:0032874	positive regulation of stress-activated MAPK cascade	14/533	152/14532	0.00141468	0.041453	0.035186	ENSG00000154310/ENSG00000073803/ENSG00000181826/ENSG00000111907/ENSG00000197442/ENSG00000064393/ENSG00000147324/ENSG00000104375/ENSG00000136848/ENSG00000189403/ENSG00000012983/ENSG00000141503/ENSG00000182621/ENSG00000099860	14
BP	GO:0032535	regulation of cellular component size	25/533	355/14532	0.00143377	0.041453	0.035186	ENSG00000127603/ENSG00000116489/ENSG00000155816/ENSG00000117020/ENSG00000171132/ENSG00000115310/ENSG00000066032/ENSG00000204217/ENSG00000115414/ENSG00000144674/ENSG00000082701/ENSG00000073803/ENSG00000018189/ENSG00000151422/ENSG00000091129/ENSG00000147065/ENSG00000092964/ENSG00000172757/ENSG00000137478/ENSG00000099250/ENSG00000177119/ENSG00000103769/ENSG00000140538/ENSG00000007168/ENSG00000171885	25
BP	GO:0050673	epithelial cell proliferation	25/533	355/14532	0.00143377	0.041453	0.035186	ENSG00000117525/ENSG00000135821/ENSG00000117020/ENSG00000115310/ENSG00000115415/ENSG00000204217/ENSG00000138685/ENSG00000081189/ENSG00000152661/ENSG00000105894/ENSG00000137573/ENSG00000147862/ENSG00000136848/ENSG00000205213/ENSG00000137693/ENSG00000099250/ENSG00000107779/ENSG00000148737/ENSG00000066468/ENSG00000189403/ENSG00000100644/ENSG00000166710/ENSG00000168610/ENSG00000154229/ENSG00000128016	25
BP	GO:0007596	blood coagulation	22/533	297/14532	0.001438	0.041453	0.035186	ENSG00000117525/ENSG00000116489/ENSG00000171132/ENSG00000184500/ENSG00000188313/ENSG00000058866/ENSG00000151012/ENSG00000168310/ENSG00000047579/ENSG00000010810/ENSG00000146535/ENSG00000156049/ENSG00000156052/ENSG00000135365/ENSG00000154127/ENSG00000185532/ENSG00000171988/ENSG00000123104/ENSG00000177119/ENSG00000154229/ENSG00000132475/ENSG00000184009	22
BP	GO:0016311	dephosphorylation	29/533	435/14532	0.0014465	0.041453	0.035186	ENSG00000171735/ENSG00000152127/ENSG00000144724/ENSG00000082701/ENSG00000163590/ENSG00000163629/ENSG00000138814/ENSG00000081189/ENSG00000112137/ENSG00000187391/ENSG00000106278/ENSG00000105894/ENSG00000147324/ENSG00000164741/ENSG00000104695/ENSG00000153707/ENSG00000149177/ENSG00000110075/ENSG00000150672/ENSG00000154127/ENSG00000170525/ENSG00000119938/ENSG00000058272/ENSG00000152767/ENSG00000131981…	29
BP	GO:0038127	ERBB signaling pathway	13/533	136/14532	0.0014792	0.041453	0.035186	ENSG00000085832/ENSG00000115310/ENSG00000178568/ENSG00000159733/ENSG00000112851/ENSG00000151422/ENSG00000136848/ENSG00000149177/ENSG00000102606/ENSG00000100784/ENSG00000154229/ENSG00000141441/ENSG00000127527	13
BP	GO:0070304	positive regulation of stress-activated protein kinase signaling cascade	14/533	153/14532	0.00150625	0.0414575	0.0351898	ENSG00000154310/ENSG00000073803/ENSG00000181826/ENSG00000111907/ENSG00000197442/ENSG00000064393/ENSG00000147324/ENSG00000104375/ENSG00000136848/ENSG00000189403/ENSG00000012983/ENSG00000141503/ENSG00000182621/ENSG00000099860	14
BP	GO:0050817	coagulation	22/533	299/14532	0.00156614	0.0419945	0.0356456	ENSG00000117525/ENSG00000116489/ENSG00000171132/ENSG00000184500/ENSG00000188313/ENSG00000058866/ENSG00000151012/ENSG00000168310/ENSG00000047579/ENSG00000010810/ENSG00000146535/ENSG00000156049/ENSG00000156052/ENSG00000135365/ENSG00000154127/ENSG00000185532/ENSG00000171988/ENSG00000123104/ENSG00000177119/ENSG00000154229/ENSG00000132475/ENSG00000184009	22
CC	GO:0043235	receptor complex	24/542	378/15339	0.0041906	0.0422413	0.0343188	ENSG00000168702/ENSG00000138448/ENSG00000204217/ENSG00000178568/ENSG00000151834/ENSG00000138696/ENSG00000120251/ENSG00000145623/ENSG00000164199/ENSG00000164506/ENSG00000026508/ENSG00000150672/ENSG00000152578/ENSG00000150093/ENSG00000099250/ENSG00000107779/ENSG00000095637/ENSG00000066468/ENSG00000123104/ENSG00000166710/ENSG00000140538/ENSG00000140443/ENSG00000101654/ENSG00000130164	24
BP	GO:1901342	regulation of vasculature development	22/533	300/14532	0.00163379	0.0432092	0.0366767	ENSG00000117525/ENSG00000135821/ENSG00000133048/ENSG00000117020/ENSG00000115415/ENSG00000138685/ENSG00000135298/ENSG00000105894/ENSG00000064393/ENSG00000102144/ENSG00000137573/ENSG00000136848/ENSG00000150093/ENSG00000099250/ENSG00000133121/ENSG00000100644/ENSG00000140105/ENSG00000166068/ENSG00000067225/ENSG00000168610/ENSG00000154229/ENSG00000167772	22
BP	GO:1903829	positive regulation of cellular protein localization	22/533	300/14532	0.00163379	0.0432092	0.0366767	ENSG00000171132/ENSG00000115310/ENSG00000115355/ENSG00000178568/ENSG00000082701/ENSG00000152977/ENSG00000018189/ENSG00000134982/ENSG00000010810/ENSG00000185345/ENSG00000105894/ENSG00000147065/ENSG00000134569/ENSG00000150093/ENSG00000095637/ENSG00000148737/ENSG00000131981/ENSG00000103769/ENSG00000169410/ENSG00000006125/ENSG00000141279/ENSG00000198911	22
BP	GO:0070588	calcium ion transmembrane transport	21/533	281/14532	0.00163955	0.0432092	0.0366767	ENSG00000158966/ENSG00000184588/ENSG00000058668/ENSG00000198626/ENSG00000171132/ENSG00000138448/ENSG00000157087/ENSG00000145362/ENSG00000138685/ENSG00000150625/ENSG00000010810/ENSG00000153956/ENSG00000198947/ENSG00000083067/ENSG00000154127/ENSG00000165995/ENSG00000123104/ENSG00000177119/ENSG00000204442/ENSG00000198838/ENSG00000182621	21
BP	GO:0050804	modulation of chemical synaptic transmission	28/533	419/14532	0.0016759	0.0439162	0.0372768	ENSG00000171603/ENSG00000135821/ENSG00000171132/ENSG00000179915/ENSG00000144847/ENSG00000082701/ENSG00000184985/ENSG00000138814/ENSG00000151012/ENSG00000079215/ENSG00000081189/ENSG00000047579/ENSG00000010810/ENSG00000185345/ENSG00000105894/ENSG00000079482/ENSG00000034677/ENSG00000148948/ENSG00000165995/ENSG00000150093/ENSG00000185737/ENSG00000182771/ENSG00000127314/ENSG00000103769/ENSG00000168610…	28
BP	GO:0007599	hemostasis	22/533	301/14532	0.00170392	0.0443982	0.0376859	ENSG00000117525/ENSG00000116489/ENSG00000171132/ENSG00000184500/ENSG00000188313/ENSG00000058866/ENSG00000151012/ENSG00000168310/ENSG00000047579/ENSG00000010810/ENSG00000146535/ENSG00000156049/ENSG00000156052/ENSG00000135365/ENSG00000154127/ENSG00000185532/ENSG00000171988/ENSG00000123104/ENSG00000177119/ENSG00000154229/ENSG00000132475/ENSG00000184009	22
BP	GO:0051216	cartilage development	16/533	190/14532	0.00172186	0.0446137	0.0378688	ENSG00000133048/ENSG00000074047/ENSG00000204217/ENSG00000138696/ENSG00000138685/ENSG00000081189/ENSG00000168077/ENSG00000137573/ENSG00000147862/ENSG00000026508/ENSG00000109906/ENSG00000107779/ENSG00000134532/ENSG00000171310/ENSG00000100644/ENSG00000090863	16
BP	GO:0099177	regulation of trans-synaptic signaling	28/533	420/14532	0.00173542	0.0447138	0.0379537	ENSG00000171603/ENSG00000135821/ENSG00000171132/ENSG00000179915/ENSG00000144847/ENSG00000082701/ENSG00000184985/ENSG00000138814/ENSG00000151012/ENSG00000079215/ENSG00000081189/ENSG00000047579/ENSG00000010810/ENSG00000185345/ENSG00000105894/ENSG00000079482/ENSG00000034677/ENSG00000148948/ENSG00000165995/ENSG00000150093/ENSG00000185737/ENSG00000182771/ENSG00000127314/ENSG00000103769/ENSG00000168610…	28
BP	GO:1904019	epithelial cell apoptotic process	10/533	91/14532	0.00181089	0.0456384	0.0387385	ENSG00000198626/ENSG00000204217/ENSG00000118689/ENSG00000197442/ENSG00000104375/ENSG00000136848/ENSG00000148737/ENSG00000177119/ENSG00000167772/ENSG00000128016	10
BP	GO:0034101	erythrocyte homeostasis	11/533	107/14532	0.00187774	0.04666	0.0396057	ENSG00000115415/ENSG00000113916/ENSG00000118689/ENSG00000005483/ENSG00000064393/ENSG00000147324/ENSG00000100644/ENSG00000166710/ENSG00000168610/ENSG00000128016/ENSG00000100320	11
BP	GO:0008037	cell recognition	13/533	140/14532	0.00192211	0.0471862	0.0400523	ENSG00000115310/ENSG00000129116/ENSG00000091129/ENSG00000174469/ENSG00000147065/ENSG00000182985/ENSG00000182667/ENSG00000099250/ENSG00000131981/ENSG00000149925/ENSG00000158270/ENSG00000172270/ENSG00000154654	13
BP	GO:0051897	positive regulation of protein kinase B signaling	14/533	157/14532	0.00192346	0.0471862	0.0400523	ENSG00000117525/ENSG00000133048/ENSG00000115310/ENSG00000178568/ENSG00000138685/ENSG00000010810/ENSG00000147324/ENSG00000104375/ENSG00000149177/ENSG00000150093/ENSG00000148737/ENSG00000066468/ENSG00000140443/ENSG00000205726	14
BP	GO:0009896	positive regulation of catabolic process	26/533	383/14532	0.00194825	0.0475415	0.040354	ENSG00000118873/ENSG00000171132/ENSG00000181722/ENSG00000082701/ENSG00000134982/ENSG00000113712/ENSG00000118689/ENSG00000080546/ENSG00000152661/ENSG00000185345/ENSG00000147065/ENSG00000120885/ENSG00000034677/ENSG00000136848/ENSG00000110497/ENSG00000170525/ENSG00000150867/ENSG00000189403/ENSG00000100644/ENSG00000033800/ENSG00000038532/ENSG00000090905/ENSG00000108854/ENSG00000078747/ENSG00000130164…	26
BP	GO:0045807	positive regulation of endocytosis	10/533	92/14532	0.00196675	0.0477402	0.0405226	ENSG00000118473/ENSG00000138814/ENSG00000135541/ENSG00000187391/ENSG00000120885/ENSG00000177119/ENSG00000135404/ENSG00000166710/ENSG00000006125/ENSG00000205726	10
BP	GO:0031346	positive regulation of cell projection organization	25/533	365/14532	0.00209405	0.0497823	0.042256	ENSG00000127603/ENSG00000115355/ENSG00000204217/ENSG00000115414/ENSG00000144674/ENSG00000073803/ENSG00000018189/ENSG00000150625/ENSG00000134982/ENSG00000010810/ENSG00000185345/ENSG00000122545/ENSG00000158321/ENSG00000187391/ENSG00000105894/ENSG00000153707/ENSG00000136848/ENSG00000183049/ENSG00000099250/ENSG00000102606/ENSG00000103769/ENSG00000140538/ENSG00000103528/ENSG00000007168/ENSG00000205726	25
BP	GO:1903706	regulation of hemopoiesis	28/533	426/14532	0.00213221	0.0504295	0.0428053	ENSG00000143772/ENSG00000074047/ENSG00000115415/ENSG00000114861/ENSG00000113916/ENSG00000081189/ENSG00000118689/ENSG00000005483/ENSG00000105894/ENSG00000137693/ENSG00000109906/ENSG00000154127/ENSG00000108175/ENSG00000189403/ENSG00000244754/ENSG00000131981/ENSG00000100644/ENSG00000170345/ENSG00000134138/ENSG00000166710/ENSG00000140262/ENSG00000090905/ENSG00000168610/ENSG00000154229/ENSG00000132475…	28
BP	GO:0050679	positive regulation of epithelial cell proliferation	15/533	177/14532	0.00222787	0.0524232	0.0444976	ENSG00000117525/ENSG00000135821/ENSG00000117020/ENSG00000115310/ENSG00000204217/ENSG00000138685/ENSG00000105894/ENSG00000099250/ENSG00000107779/ENSG00000148737/ENSG00000066468/ENSG00000189403/ENSG00000100644/ENSG00000168610/ENSG00000154229	15
CC	GO:0043292	contractile fiber	16/542	221/15339	0.00536112	0.0529804	0.0430438	ENSG00000074800/ENSG00000184588/ENSG00000058668/ENSG00000198626/ENSG00000138814/ENSG00000145362/ENSG00000129116/ENSG00000151914/ENSG00000152661/ENSG00000198947/ENSG00000078114/ENSG00000058272/ENSG00000072110/ENSG00000198838/ENSG00000149925/ENSG00000184009	16
BP	GO:0099175	regulation of postsynapse organization	10/533	94/14532	0.00231091	0.053213	0.045168	ENSG00000179915/ENSG00000151012/ENSG00000010810/ENSG00000091129/ENSG00000105894/ENSG00000153707/ENSG00000134569/ENSG00000172757/ENSG00000140538/ENSG00000007168	10
BP	GO:0060402	calcium ion transport into cytosol	13/533	143/14532	0.00232169	0.053213	0.045168	ENSG00000058668/ENSG00000198626/ENSG00000171132/ENSG00000145362/ENSG00000138685/ENSG00000010810/ENSG00000153956/ENSG00000198947/ENSG00000154127/ENSG00000123104/ENSG00000204442/ENSG00000198838/ENSG00000182621	13
BP	GO:0001952	regulation of cell-matrix adhesion	11/533	110/14532	0.0023422	0.053213	0.045168	ENSG00000127603/ENSG00000143951/ENSG00000071054/ENSG00000163539/ENSG00000082701/ENSG00000113916/ENSG00000189058/ENSG00000164741/ENSG00000149177/ENSG00000099250/ENSG00000141503	11
BP	GO:1905477	positive regulation of protein localization to membrane	11/533	110/14532	0.0023422	0.053213	0.045168	ENSG00000171132/ENSG00000010810/ENSG00000185345/ENSG00000105894/ENSG00000134569/ENSG00000150093/ENSG00000095637/ENSG00000131981/ENSG00000103769/ENSG00000169410/ENSG00000006125	11
BP	GO:0060485	mesenchyme development	19/533	252/14532	0.0024248	0.0548196	0.0465317	ENSG00000115310/ENSG00000115415/ENSG00000204217/ENSG00000178568/ENSG00000115414/ENSG00000163539/ENSG00000082701/ENSG00000018408/ENSG00000081189/ENSG00000136848/ENSG00000172757/ENSG00000137693/ENSG00000099250/ENSG00000107779/ENSG00000148737/ENSG00000066468/ENSG00000100644/ENSG00000108654/ENSG00000168675	19
BP	GO:0030168	platelet activation	13/533	144/14532	0.00246914	0.0555496	0.0471513	ENSG00000171132/ENSG00000188313/ENSG00000058866/ENSG00000151012/ENSG00000010810/ENSG00000146535/ENSG00000156049/ENSG00000156052/ENSG00000154127/ENSG00000185532/ENSG00000123104/ENSG00000154229/ENSG00000184009	13
MF	GO:0035257	nuclear hormone receptor binding	13/525	144/14520	0.00218058	0.0561296	0.0507526	ENSG00000117713/ENSG00000084676/ENSG00000115415/ENSG00000153827/ENSG00000114861/ENSG00000171988/ENSG00000148737/ENSG00000100644/ENSG00000033800/ENSG00000141027/ENSG00000168610/ENSG00000108654/ENSG00000132471	13
BP	GO:0007179	transforming growth factor beta receptor signaling pathway	15/533	180/14532	0.00262139	0.0586887	0.0498159	ENSG00000142611/ENSG00000049323/ENSG00000143947/ENSG00000204217/ENSG00000138696/ENSG00000064393/ENSG00000148498/ENSG00000107779/ENSG00000171310/ENSG00000150991/ENSG00000033170/ENSG00000170345/ENSG00000090863/ENSG00000108854/ENSG00000168675	15
BP	GO:0008360	regulation of cell shape	13/533	147/14532	0.00295818	0.0630457	0.0535141	ENSG00000143951/ENSG00000157827/ENSG00000115414/ENSG00000146247/ENSG00000010810/ENSG00000146535/ENSG00000122545/ENSG00000128585/ENSG00000105894/ENSG00000147065/ENSG00000164741/ENSG00000139132/ENSG00000149925	13
BP	GO:0030307	positive regulation of cell growth	13/533	147/14532	0.00295818	0.0630457	0.0535141	ENSG00000127603/ENSG00000204217/ENSG00000115414/ENSG00000144674/ENSG00000073803/ENSG00000018189/ENSG00000185345/ENSG00000099250/ENSG00000103769/ENSG00000140538/ENSG00000103528/ENSG00000007168/ENSG00000132475	13
BP	GO:0030534	adult behavior	12/533	130/14532	0.00297092	0.0630457	0.0535141	ENSG00000179915/ENSG00000152977/ENSG00000151012/ENSG00000185345/ENSG00000064393/ENSG00000174469/ENSG00000046889/ENSG00000110436/ENSG00000021645/ENSG00000007168/ENSG00000141458/ENSG00000153902	12
BP	GO:0035304	regulation of protein dephosphorylation	12/533	130/14532	0.00297092	0.0630457	0.0535141	ENSG00000171735/ENSG00000152127/ENSG00000082701/ENSG00000112137/ENSG00000187391/ENSG00000105894/ENSG00000147324/ENSG00000164741/ENSG00000110075/ENSG00000058272/ENSG00000131981/ENSG00000087495	12
BP	GO:0010721	negative regulation of cell development	22/533	315/14532	0.00298945	0.0630457	0.0535141	ENSG00000115310/ENSG00000071054/ENSG00000178568/ENSG00000144724/ENSG00000082701/ENSG00000018189/ENSG00000138814/ENSG00000152377/ENSG00000118689/ENSG00000105894/ENSG00000153317/ENSG00000134569/ENSG00000099250/ENSG00000185737/ENSG00000107779/ENSG00000166710/ENSG00000169410/ENSG00000169783/ENSG00000140538/ENSG00000007168/ENSG00000168610/ENSG00000130164	22
BP	GO:0001525	angiogenesis	29/533	457/14532	0.00299371	0.0630457	0.0535141	ENSG00000117525/ENSG00000135821/ENSG00000133048/ENSG00000117020/ENSG00000138448/ENSG00000115415/ENSG00000115414/ENSG00000189058/ENSG00000138639/ENSG00000138685/ENSG00000135298/ENSG00000091129/ENSG00000105894/ENSG00000064393/ENSG00000102144/ENSG00000137573/ENSG00000136848/ENSG00000150093/ENSG00000099250/ENSG00000066468/ENSG00000133121/ENSG00000100644/ENSG00000140105/ENSG00000166068/ENSG00000069667…	29
MF	GO:0019838	growth factor binding	12/525	130/14520	0.0026445	0.0633768	0.0573055	ENSG00000049323/ENSG00000138448/ENSG00000204217/ENSG00000138696/ENSG00000145623/ENSG00000105894/ENSG00000099250/ENSG00000107779/ENSG00000066468/ENSG00000140538/ENSG00000140443/ENSG00000090863	12
BP	GO:2001234	negative regulation of apoptotic signaling pathway	15/533	183/14532	0.00307071	0.064082	0.0543938	ENSG00000074800/ENSG00000115760/ENSG00000138448/ENSG00000135926/ENSG00000146247/ENSG00000010810/ENSG00000185345/ENSG00000120885/ENSG00000026508/ENSG00000137693/ENSG00000099250/ENSG00000148737/ENSG00000060138/ENSG00000131981/ENSG00000100644	15
BP	GO:0045926	negative regulation of growth	17/533	220/14532	0.00311995	0.0645851	0.0548208	ENSG00000074800/ENSG00000115310/ENSG00000204217/ENSG00000113916/ENSG00000113645/ENSG00000008083/ENSG00000152661/ENSG00000104375/ENSG00000149177/ENSG00000099250/ENSG00000100644/ENSG00000214548/ENSG00000125148/ENSG00000169715/ENSG00000205364/ENSG00000176390/ENSG00000130303	17
BP	GO:0035107	appendage morphogenesis	12/533	131/14532	0.00316484	0.0645851	0.0548208	ENSG00000143951/ENSG00000074047/ENSG00000152601/ENSG00000138696/ENSG00000152661/ENSG00000146535/ENSG00000198363/ENSG00000134569/ENSG00000109906/ENSG00000107779/ENSG00000066468/ENSG00000171310	12
BP	GO:0035108	limb morphogenesis	12/533	131/14532	0.00316484	0.0645851	0.0548208	ENSG00000143951/ENSG00000074047/ENSG00000152601/ENSG00000138696/ENSG00000152661/ENSG00000146535/ENSG00000198363/ENSG00000134569/ENSG00000109906/ENSG00000107779/ENSG00000066468/ENSG00000171310	12
BP	GO:2001236	regulation of extrinsic apoptotic signaling pathway	12/533	132/14532	0.00336887	0.0678909	0.0576268	ENSG00000115760/ENSG00000138448/ENSG00000135926/ENSG00000138696/ENSG00000146247/ENSG00000010810/ENSG00000104375/ENSG00000137693/ENSG00000099250/ENSG00000148737/ENSG00000131981/ENSG00000186153	12
BP	GO:0050890	cognition	20/533	279/14532	0.00338387	0.0678909	0.0576268	ENSG00000179915/ENSG00000151012/ENSG00000081189/ENSG00000135298/ENSG00000010810/ENSG00000185345/ENSG00000106278/ENSG00000105894/ENSG00000174469/ENSG00000150093/ENSG00000100644/ENSG00000170345/ENSG00000021645/ENSG00000134138/ENSG00000166710/ENSG00000033800/ENSG00000007168/ENSG00000182621/ENSG00000149658/ENSG00000130164	20
BP	GO:0007215	glutamate receptor signaling pathway	10/533	99/14532	0.00338571	0.0678909	0.0576268	ENSG00000120251/ENSG00000081189/ENSG00000113742/ENSG00000010810/ENSG00000156052/ENSG00000150672/ENSG00000152578/ENSG00000182771/ENSG00000141503/ENSG00000182621	10
MF	GO:0015085	calcium ion transmembrane transporter activity	12/525	133/14520	0.00319412	0.0696299	0.0629595	ENSG00000158966/ENSG00000058668/ENSG00000198626/ENSG00000138448/ENSG00000157087/ENSG00000150625/ENSG00000153956/ENSG00000083067/ENSG00000165995/ENSG00000123104/ENSG00000204442/ENSG00000198838	12
MF	GO:0000978	RNA polymerase II cis-regulatory region sequence-specific DNA binding	30/525	487/14520	0.00320598	0.0696299	0.0629595	ENSG00000198815/ENSG00000162599/ENSG00000118217/ENSG00000074047/ENSG00000115415/ENSG00000124831/ENSG00000134107/ENSG00000152977/ENSG00000145687/ENSG00000081189/ENSG00000118689/ENSG00000135164/ENSG00000147274/ENSG00000080298/ENSG00000147862/ENSG00000137693/ENSG00000148737/ENSG00000139083/ENSG00000111783/ENSG00000100644/ENSG00000170345/ENSG00000134138/ENSG00000140262/ENSG00000069667/ENSG00000173575…	30
BP	GO:0060401	cytosolic calcium ion transport	13/533	151/14532	0.00373035	0.0722874	0.0613586	ENSG00000058668/ENSG00000198626/ENSG00000171132/ENSG00000145362/ENSG00000138685/ENSG00000010810/ENSG00000153956/ENSG00000198947/ENSG00000154127/ENSG00000123104/ENSG00000204442/ENSG00000198838/ENSG00000182621	13
BP	GO:0043542	endothelial cell migration	15/533	187/14532	0.00376664	0.0726851	0.0616962	ENSG00000135821/ENSG00000117020/ENSG00000204217/ENSG00000114861/ENSG00000138685/ENSG00000081189/ENSG00000105894/ENSG00000136848/ENSG00000150093/ENSG00000099250/ENSG00000189403/ENSG00000133121/ENSG00000100644/ENSG00000166068/ENSG00000154229	15
CC	GO:0030016	myofibril	15/542	211/15339	0.00809807	0.0742078	0.0602899	ENSG00000074800/ENSG00000184588/ENSG00000058668/ENSG00000198626/ENSG00000138814/ENSG00000145362/ENSG00000129116/ENSG00000151914/ENSG00000198947/ENSG00000078114/ENSG00000058272/ENSG00000072110/ENSG00000198838/ENSG00000149925/ENSG00000184009	15
CC	GO:0030017	sarcomere	14/542	193/15339	0.00872365	0.0750076	0.0609398	ENSG00000074800/ENSG00000184588/ENSG00000058668/ENSG00000198626/ENSG00000138814/ENSG00000145362/ENSG00000129116/ENSG00000151914/ENSG00000198947/ENSG00000078114/ENSG00000058272/ENSG00000072110/ENSG00000198838/ENSG00000149925	14
CC	GO:0019897	extrinsic component of plasma membrane	12/542	156/15339	0.00942425	0.0750076	0.0609398	ENSG00000066032/ENSG00000151422/ENSG00000134982/ENSG00000010810/ENSG00000164506/ENSG00000146535/ENSG00000128536/ENSG00000156049/ENSG00000156052/ENSG00000152767/ENSG00000133961/ENSG00000134769	12
CC	GO:0150034	distal axon	18/542	277/15339	0.009745	0.0750076	0.0609398	ENSG00000116641/ENSG00000135821/ENSG00000018189/ENSG00000182168/ENSG00000129116/ENSG00000150625/ENSG00000113742/ENSG00000047579/ENSG00000158321/ENSG00000079482/ENSG00000136754/ENSG00000099250/ENSG00000148498/ENSG00000184226/ENSG00000066933/ENSG00000007168/ENSG00000184009/ENSG00000205726	18
CC	GO:0043296	apical junction complex	11/542	138/15339	0.00983077	0.0750076	0.0609398	ENSG00000065243/ENSG00000081026/ENSG00000116539/ENSG00000134982/ENSG00000187391/ENSG00000107201/ENSG00000151474/ENSG00000148498/ENSG00000095637/ENSG00000060138/ENSG00000134873	11
BP	GO:0048771	tissue remodeling	13/533	152/14532	0.00394693	0.0757219	0.064274	ENSG00000204217/ENSG00000135926/ENSG00000138814/ENSG00000081189/ENSG00000152661/ENSG00000105894/ENSG00000205213/ENSG00000154127/ENSG00000189403/ENSG00000100644/ENSG00000154229/ENSG00000101439/ENSG00000186716	13
BP	GO:0007416	synapse assembly	14/533	170/14532	0.00398969	0.0757219	0.064274	ENSG00000171603/ENSG00000179915/ENSG00000178568/ENSG00000151834/ENSG00000150471/ENSG00000150625/ENSG00000081189/ENSG00000135298/ENSG00000187391/ENSG00000091129/ENSG00000153707/ENSG00000134569/ENSG00000152767/ENSG00000140538	14
BP	GO:0035265	organ growth	14/533	170/14532	0.00398969	0.0757219	0.064274	ENSG00000178568/ENSG00000138685/ENSG00000081189/ENSG00000113645/ENSG00000008083/ENSG00000152661/ENSG00000168077/ENSG00000104375/ENSG00000149256/ENSG00000137693/ENSG00000107779/ENSG00000066468/ENSG00000060138/ENSG00000170776	14
BP	GO:0030902	hindbrain development	12/533	135/14532	0.00404548	0.0761541	0.0646408	ENSG00000142599/ENSG00000084676/ENSG00000066032/ENSG00000074047/ENSG00000135541/ENSG00000105894/ENSG00000079482/ENSG00000164741/ENSG00000147862/ENSG00000150093/ENSG00000069667/ENSG00000100320	12
BP	GO:0031331	positive regulation of cellular catabolic process	22/533	325/14532	0.00434188	0.0799377	0.0678523	ENSG00000118873/ENSG00000181722/ENSG00000082701/ENSG00000113712/ENSG00000118689/ENSG00000080546/ENSG00000185345/ENSG00000147065/ENSG00000120885/ENSG00000034677/ENSG00000136848/ENSG00000110497/ENSG00000170525/ENSG00000150867/ENSG00000189403/ENSG00000100644/ENSG00000033800/ENSG00000038532/ENSG00000090905/ENSG00000078747/ENSG00000130164/ENSG00000128016	22
BP	GO:0010976	positive regulation of neuron projection development	19/533	266/14532	0.00439219	0.0799377	0.0678523	ENSG00000127603/ENSG00000204217/ENSG00000115414/ENSG00000144674/ENSG00000073803/ENSG00000018189/ENSG00000010810/ENSG00000185345/ENSG00000187391/ENSG00000105894/ENSG00000153707/ENSG00000136848/ENSG00000183049/ENSG00000099250/ENSG00000103769/ENSG00000140538/ENSG00000103528/ENSG00000007168/ENSG00000205726	19
BP	GO:0036294	cellular response to decreased oxygen levels	14/533	172/14532	0.00442748	0.0799377	0.0678523	ENSG00000074800/ENSG00000155816/ENSG00000171132/ENSG00000143947/ENSG00000113742/ENSG00000118689/ENSG00000105894/ENSG00000064393/ENSG00000102144/ENSG00000251562/ENSG00000150991/ENSG00000100644/ENSG00000069667/ENSG00000141279	14
BP	GO:0010038	response to metal ion	21/533	306/14532	0.00450011	0.0799377	0.0678523	ENSG00000143772/ENSG00000198626/ENSG00000138814/ENSG00000081189/ENSG00000164199/ENSG00000145730/ENSG00000185345/ENSG00000104695/ENSG00000150672/ENSG00000139117/ENSG00000100644/ENSG00000171723/ENSG00000170345/ENSG00000198838/ENSG00000166710/ENSG00000103528/ENSG00000125148/ENSG00000169715/ENSG00000205364/ENSG00000141458/ENSG00000172270	21
BP	GO:0003013	circulatory system process	30/533	492/14532	0.00455846	0.0799377	0.0678523	ENSG00000184588/ENSG00000171385/ENSG00000058668/ENSG00000198626/ENSG00000115415/ENSG00000204217/ENSG00000157087/ENSG00000018408/ENSG00000185774/ENSG00000145362/ENSG00000170624/ENSG00000010810/ENSG00000152661/ENSG00000153956/ENSG00000128512/ENSG00000198947/ENSG00000198363/ENSG00000148120/ENSG00000166833/ENSG00000149177/ENSG00000137693/ENSG00000048740/ENSG00000165995/ENSG00000185532/ENSG00000123104…	30
BP	GO:0097191	extrinsic apoptotic signaling pathway	15/533	192/14532	0.00481286	0.0837619	0.0710984	ENSG00000115760/ENSG00000138448/ENSG00000135926/ENSG00000082701/ENSG00000138696/ENSG00000146247/ENSG00000118689/ENSG00000010810/ENSG00000104375/ENSG00000136848/ENSG00000137693/ENSG00000099250/ENSG00000148737/ENSG00000131981/ENSG00000186153	15
BP	GO:0002009	morphogenesis of an epithelium	30/533	496/14532	0.00510911	0.0860624	0.0730511	ENSG00000117713/ENSG00000198626/ENSG00000074047/ENSG00000115415/ENSG00000163539/ENSG00000114861/ENSG00000138685/ENSG00000081189/ENSG00000152661/ENSG00000135541/ENSG00000187391/ENSG00000147065/ENSG00000079482/ENSG00000164741/ENSG00000137573/ENSG00000104375/ENSG00000205213/ENSG00000026508/ENSG00000172757/ENSG00000137693/ENSG00000099250/ENSG00000066468/ENSG00000133121/ENSG00000100592/ENSG00000100644…	30
BP	GO:0001890	placenta development	12/533	139/14532	0.00511299	0.0860624	0.0730511	ENSG00000117713/ENSG00000116539/ENSG00000084676/ENSG00000115760/ENSG00000204217/ENSG00000152661/ENSG00000105894/ENSG00000104375/ENSG00000066468/ENSG00000100644/ENSG00000171634/ENSG00000172270	12
BP	GO:0030278	regulation of ossification	14/533	176/14532	0.00541987	0.0887821	0.0753596	ENSG00000204217/ENSG00000138696/ENSG00000081189/ENSG00000164199/ENSG00000152661/ENSG00000105894/ENSG00000183337/ENSG00000134569/ENSG00000109906/ENSG00000107779/ENSG00000066468/ENSG00000177119/ENSG00000100644/ENSG00000108654	14
BP	GO:0030522	intracellular receptor signaling pathway	18/533	252/14532	0.00547827	0.0892785	0.0757809	ENSG00000117713/ENSG00000084676/ENSG00000143947/ENSG00000114861/ENSG00000132466/ENSG00000112851/ENSG00000107201/ENSG00000137693/ENSG00000095794/ENSG00000150991/ENSG00000069667/ENSG00000033800/ENSG00000141027/ENSG00000168610/ENSG00000108654/ENSG00000132471/ENSG00000078747/ENSG00000100320	18
BP	GO:0035305	negative regulation of dephosphorylation	10/533	106/14532	0.00551903	0.0893115	0.075809	ENSG00000152127/ENSG00000082701/ENSG00000112137/ENSG00000105894/ENSG00000147324/ENSG00000150672/ENSG00000152767/ENSG00000131981/ENSG00000166068/ENSG00000087495	10
BP	GO:0043534	blood vessel endothelial cell migration	10/533	106/14532	0.00551903	0.0893115	0.075809	ENSG00000117020/ENSG00000138685/ENSG00000081189/ENSG00000150093/ENSG00000099250/ENSG00000189403/ENSG00000133121/ENSG00000100644/ENSG00000166068/ENSG00000154229	10
MF	GO:0051427	hormone receptor binding	14/525	174/14520	0.00432875	0.0900311	0.0814064	ENSG00000117713/ENSG00000084676/ENSG00000115415/ENSG00000153827/ENSG00000114861/ENSG00000010810/ENSG00000171988/ENSG00000148737/ENSG00000100644/ENSG00000033800/ENSG00000141027/ENSG00000168610/ENSG00000108654/ENSG00000132471	14
BP	GO:0090092	regulation of transmembrane receptor protein serine/threonine kinase signaling pathway	16/533	215/14532	0.00583861	0.092854	0.0788159	ENSG00000142611/ENSG00000049323/ENSG00000143947/ENSG00000204217/ENSG00000018408/ENSG00000187391/ENSG00000064393/ENSG00000157110/ENSG00000137573/ENSG00000107779/ENSG00000171310/ENSG00000150991/ENSG00000067141/ENSG00000090863/ENSG00000108854/ENSG00000168675	16
BP	GO:0010508	positive regulation of autophagy	10/533	107/14532	0.00589442	0.0934195	0.0792959	ENSG00000118873/ENSG00000082701/ENSG00000118689/ENSG00000080546/ENSG00000185345/ENSG00000110497/ENSG00000150867/ENSG00000189403/ENSG00000100644/ENSG00000038532	10
BP	GO:0043112	receptor metabolic process	14/533	178/14532	0.00597922	0.0939132	0.079715	ENSG00000085832/ENSG00000138448/ENSG00000135541/ENSG00000187391/ENSG00000128585/ENSG00000079482/ENSG00000150093/ENSG00000135404/ENSG00000100644/ENSG00000033170/ENSG00000133961/ENSG00000006125/ENSG00000078747/ENSG00000183579	14
BP	GO:1902115	regulation of organelle assembly	14/533	178/14532	0.00597922	0.0939132	0.079715	ENSG00000118873/ENSG00000171055/ENSG00000179915/ENSG00000115355/ENSG00000047849/ENSG00000081189/ENSG00000122545/ENSG00000147065/ENSG00000153317/ENSG00000153707/ENSG00000150867/ENSG00000170776/ENSG00000140538/ENSG00000100330	14
BP	GO:0001501	skeletal system development	28/533	459/14532	0.00598666	0.0939132	0.079715	ENSG00000116539/ENSG00000133048/ENSG00000074047/ENSG00000204217/ENSG00000114861/ENSG00000138696/ENSG00000138685/ENSG00000081189/ENSG00000152661/ENSG00000168077/ENSG00000137573/ENSG00000182197/ENSG00000147862/ENSG00000026508/ENSG00000109906/ENSG00000150867/ENSG00000136754/ENSG00000150347/ENSG00000107779/ENSG00000066468/ENSG00000134532/ENSG00000177119/ENSG00000171310/ENSG00000100644/ENSG00000170776…	28
BP	GO:0007389	pattern specification process	24/533	377/14532	0.00635027	0.0962971	0.0817385	ENSG00000074047/ENSG00000204217/ENSG00000178568/ENSG00000134107/ENSG00000152977/ENSG00000138696/ENSG00000081189/ENSG00000134982/ENSG00000152661/ENSG00000135541/ENSG00000064393/ENSG00000183337/ENSG00000198363/ENSG00000080298/ENSG00000134569/ENSG00000109906/ENSG00000136754/ENSG00000099250/ENSG00000185737/ENSG00000107779/ENSG00000066468/ENSG00000111783/ENSG00000100644/ENSG00000171634	24
BP	GO:0016202	regulation of striated muscle tissue development	11/533	126/14532	0.00662433	0.0963766	0.081806	ENSG00000178568/ENSG00000138685/ENSG00000081189/ENSG00000008083/ENSG00000152661/ENSG00000137693/ENSG00000107779/ENSG00000066468/ENSG00000060138/ENSG00000186260/ENSG00000108654	11
BP	GO:0090090	negative regulation of canonical Wnt signaling pathway	13/533	162/14532	0.00672276	0.0969942	0.0823302	ENSG00000144642/ENSG00000082701/ENSG00000018408/ENSG00000134982/ENSG00000113712/ENSG00000118689/ENSG00000185345/ENSG00000104375/ENSG00000106829/ENSG00000136848/ENSG00000134569/ENSG00000148737/ENSG00000183579	13
BP	GO:0031668	cellular response to extracellular stimulus	17/533	238/14532	0.00683763	0.0979353	0.083129	ENSG00000135821/ENSG00000084676/ENSG00000204217/ENSG00000113742/ENSG00000080546/ENSG00000010810/ENSG00000197442/ENSG00000105894/ENSG00000110436/ENSG00000110497/ENSG00000170145/ENSG00000170345/ENSG00000198838/ENSG00000038532/ENSG00000090905/ENSG00000100330/ENSG00000198911	17
BP	GO:0009150	purine ribonucleotide metabolic process	19/533	278/14532	0.00699102	0.0998223	0.0847307	ENSG00000074800/ENSG00000184588/ENSG00000081026/ENSG00000181722/ENSG00000078295/ENSG00000113231/ENSG00000012660/ENSG00000169902/ENSG00000102144/ENSG00000149084/ENSG00000150672/ENSG00000170525/ENSG00000100644/ENSG00000069667/ENSG00000067225/ENSG00000162104/ENSG00000149925/ENSG00000278540/ENSG00000168610	19
BP	GO:0048660	regulation of smooth muscle cell proliferation	11/533	127/14532	0.00702053	0.0999342	0.0848257	ENSG00000115415/ENSG00000079246/ENSG00000114861/ENSG00000189058/ENSG00000138685/ENSG00000081189/ENSG00000197442/ENSG00000185532/ENSG00000107779/ENSG00000148737/ENSG00000066468	11

## Sheet: AST-PP_8_9
ONTOLOGY	ID	Description	GeneRatio	BgRatio	pvalue	p.adjust	qvalue	geneID	Count
BP	GO:0061564	axon development	52/528	490/14532	3.17583e-12	1.47104e-08	1.26264e-08	ENSG00000127603/ENSG00000116641/ENSG00000118200/ENSG00000171055/ENSG00000179915/ENSG00000115310/ENSG00000066032/ENSG00000204217/ENSG00000173166/ENSG00000118263/ENSG00000115414/ENSG00000144674/ENSG00000182606/ENSG00000185008/ENSG00000073803/ENSG00000189058/ENSG00000018189/ENSG00000138696/ENSG00000182168/ENSG00000129116/ENSG00000038382/ENSG00000044115/ENSG00000137285/ENSG00000010017/ENSG00000112715…	52
BP	GO:0034329	cell junction assembly	45/528	393/14532	7.63601e-12	1.7685e-08	1.51796e-08	ENSG00000127603/ENSG00000116489/ENSG00000135744/ENSG00000179915/ENSG00000071054/ENSG00000169756/ENSG00000074054/ENSG00000178568/ENSG00000115414/ENSG00000168309/ENSG00000185008/ENSG00000189058/ENSG00000151834/ENSG00000150471/ENSG00000145362/ENSG00000109756/ENSG00000150625/ENSG00000169862/ENSG00000081189/ENSG00000134982/ENSG00000044115/ENSG00000112715/ENSG00000151914/ENSG00000135298/ENSG00000152661…	45
BP	GO:0022604	regulation of cell morphogenesis	47/528	466/14532	2.13989e-10	2.49827e-07	2.14435e-07	ENSG00000077549/ENSG00000127603/ENSG00000143878/ENSG00000119729/ENSG00000115310/ENSG00000169756/ENSG00000157827/ENSG00000204217/ENSG00000115414/ENSG00000144674/ENSG00000182606/ENSG00000185008/ENSG00000160145/ENSG00000154310/ENSG00000073803/ENSG00000018189/ENSG00000138814/ENSG00000109756/ENSG00000137285/ENSG00000079691/ENSG00000112715/ENSG00000135298/ENSG00000146247/ENSG00000010810/ENSG00000146535…	47
BP	GO:0007409	axonogenesis	46/528	450/14532	2.1574e-10	2.49827e-07	2.14435e-07	ENSG00000127603/ENSG00000116641/ENSG00000171055/ENSG00000179915/ENSG00000115310/ENSG00000066032/ENSG00000204217/ENSG00000173166/ENSG00000118263/ENSG00000115414/ENSG00000144674/ENSG00000182606/ENSG00000185008/ENSG00000073803/ENSG00000018189/ENSG00000138696/ENSG00000182168/ENSG00000129116/ENSG00000038382/ENSG00000137285/ENSG00000010017/ENSG00000112715/ENSG00000010810/ENSG00000075624/ENSG00000158321…	46
BP	GO:0010975	regulation of neuron projection development	47/528	476/14532	4.36475e-10	4.0435e-07	3.47066e-07	ENSG00000127603/ENSG00000118200/ENSG00000135744/ENSG00000115310/ENSG00000115355/ENSG00000066032/ENSG00000071054/ENSG00000204217/ENSG00000115414/ENSG00000135916/ENSG00000144674/ENSG00000182606/ENSG00000144724/ENSG00000185008/ENSG00000160145/ENSG00000154310/ENSG00000073803/ENSG00000018189/ENSG00000138814/ENSG00000109756/ENSG00000081189/ENSG00000152377/ENSG00000137285/ENSG00000112715/ENSG00000135298…	47
CC	GO:0098978	glutamatergic synapse	35/534	342/15339	1.15051e-08	5.672e-06	4.82002e-06	ENSG00000085832/ENSG00000058668/ENSG00000179915/ENSG00000178568/ENSG00000157087/ENSG00000163618/ENSG00000154310/ENSG00000150471/ENSG00000138758/ENSG00000152583/ENSG00000138814/ENSG00000150625/ENSG00000112851/ENSG00000010810/ENSG00000075624/ENSG00000091129/ENSG00000146938/ENSG00000079482/ENSG00000120910/ENSG00000104419/ENSG00000153707/ENSG00000110436/ENSG00000150672/ENSG00000099250/ENSG00000185737…	35
MF	GO:0005088	Ras guanyl-nucleotide exchange factor activity	21/517	136/14520	1.38518e-08	9.43305e-06	8.70474e-06	ENSG00000132694/ENSG00000143344/ENSG00000118873/ENSG00000163947/ENSG00000160145/ENSG00000114790/ENSG00000138670/ENSG00000109756/ENSG00000038382/ENSG00000104728/ENSG00000046889/ENSG00000119522/ENSG00000184014/ENSG00000196914/ENSG00000150760/ENSG00000102606/ENSG00000174485/ENSG00000170776/ENSG00000132669/ENSG00000186716/ENSG00000205726	21
BP	GO:0043547	positive regulation of GTPase activity	38/528	380/14532	1.56111e-08	1.20518e-05	1.03444e-05	ENSG00000116641/ENSG00000132694/ENSG00000143333/ENSG00000118873/ENSG00000071054/ENSG00000169756/ENSG00000157985/ENSG00000160145/ENSG00000138639/ENSG00000109756/ENSG00000145819/ENSG00000135298/ENSG00000164506/ENSG00000128512/ENSG00000079482/ENSG00000104728/ENSG00000147509/ENSG00000046889/ENSG00000153317/ENSG00000165092/ENSG00000156052/ENSG00000119522/ENSG00000196914/ENSG00000134909/ENSG00000107863…	38
BP	GO:0045773	positive regulation of axon extension	12/528	42/14532	1.91008e-08	1.26393e-05	1.08487e-05	ENSG00000127603/ENSG00000204217/ENSG00000115414/ENSG00000144674/ENSG00000073803/ENSG00000018189/ENSG00000112715/ENSG00000099250/ENSG00000103769/ENSG00000140538/ENSG00000007168/ENSG00000186868	12
MF	GO:0050839	cell adhesion molecule binding	42/517	473/14520	4.70057e-08	1.27741e-05	1.17879e-05	ENSG00000077549/ENSG00000127603/ENSG00000085832/ENSG00000117519/ENSG00000116489/ENSG00000179915/ENSG00000115310/ENSG00000138069/ENSG00000066032/ENSG00000157827/ENSG00000138448/ENSG00000204217/ENSG00000115414/ENSG00000124831/ENSG00000138685/ENSG00000109472/ENSG00000169862/ENSG00000153113/ENSG00000044115/ENSG00000151914/ENSG00000152818/ENSG00000122545/ENSG00000128536/ENSG00000106278/ENSG00000105894…	42
MF	GO:0005096	GTPase activator activity	29/517	261/14520	5.62738e-08	1.27741e-05	1.17879e-05	ENSG00000132694/ENSG00000143333/ENSG00000118873/ENSG00000157985/ENSG00000138639/ENSG00000109756/ENSG00000145819/ENSG00000135298/ENSG00000164506/ENSG00000128512/ENSG00000079482/ENSG00000147509/ENSG00000046889/ENSG00000153317/ENSG00000165092/ENSG00000156052/ENSG00000196914/ENSG00000134909/ENSG00000107863/ENSG00000099250/ENSG00000150760/ENSG00000174373/ENSG00000074696/ENSG00000066933/ENSG00000196712…	29
BP	GO:0050808	synapse organization	38/528	388/14532	2.73632e-08	1.50406e-05	1.29098e-05	ENSG00000162599/ENSG00000179915/ENSG00000066032/ENSG00000115183/ENSG00000178568/ENSG00000121440/ENSG00000185008/ENSG00000160145/ENSG00000151834/ENSG00000150471/ENSG00000138758/ENSG00000152583/ENSG00000150625/ENSG00000169862/ENSG00000081189/ENSG00000153113/ENSG00000135298/ENSG00000010810/ENSG00000152818/ENSG00000075624/ENSG00000091129/ENSG00000105894/ENSG00000146938/ENSG00000079482/ENSG00000104419…	38
BP	GO:0010632	regulation of epithelial cell migration	26/528	206/14532	3.11553e-08	1.50406e-05	1.29098e-05	ENSG00000127603/ENSG00000162407/ENSG00000135821/ENSG00000092969/ENSG00000135744/ENSG00000117020/ENSG00000143878/ENSG00000171132/ENSG00000115310/ENSG00000071054/ENSG00000074054/ENSG00000204217/ENSG00000144724/ENSG00000114861/ENSG00000138685/ENSG00000081189/ENSG00000112715/ENSG00000105894/ENSG00000099250/ENSG00000150760/ENSG00000100644/ENSG00000166068/ENSG00000103769/ENSG00000196712/ENSG00000154229…	26
BP	GO:0051056	regulation of small GTPase mediated signal transduction	34/528	326/14532	3.24711e-08	1.50406e-05	1.29098e-05	ENSG00000132694/ENSG00000092969/ENSG00000143772/ENSG00000143878/ENSG00000119729/ENSG00000071054/ENSG00000163947/ENSG00000160145/ENSG00000114790/ENSG00000113916/ENSG00000138639/ENSG00000038382/ENSG00000145819/ENSG00000158321/ENSG00000079482/ENSG00000104728/ENSG00000156011/ENSG00000104695/ENSG00000046889/ENSG00000119522/ENSG00000196914/ENSG00000134909/ENSG00000107863/ENSG00000099250/ENSG00000185950…	34
BP	GO:0043087	regulation of GTPase activity	41/528	446/14532	4.57544e-08	1.90237e-05	1.63286e-05	ENSG00000116641/ENSG00000132694/ENSG00000143333/ENSG00000118873/ENSG00000071054/ENSG00000169756/ENSG00000157985/ENSG00000160145/ENSG00000113916/ENSG00000138639/ENSG00000109756/ENSG00000145819/ENSG00000135298/ENSG00000164506/ENSG00000128512/ENSG00000079482/ENSG00000104728/ENSG00000147509/ENSG00000046889/ENSG00000153317/ENSG00000165092/ENSG00000156052/ENSG00000119522/ENSG00000196914/ENSG00000134909…	41
BP	GO:0042060	wound healing	44/528	499/14532	4.92842e-08	1.90237e-05	1.63286e-05	ENSG00000077549/ENSG00000127603/ENSG00000162407/ENSG00000117525/ENSG00000116489/ENSG00000092969/ENSG00000171132/ENSG00000074054/ENSG00000178568/ENSG00000115414/ENSG00000184500/ENSG00000188313/ENSG00000058866/ENSG00000189058/ENSG00000138814/ENSG00000138685/ENSG00000079691/ENSG00000151914/ENSG00000010810/ENSG00000152661/ENSG00000197442/ENSG00000146535/ENSG00000075624/ENSG00000105894/ENSG00000156049…	44
MF	GO:0005085	guanyl-nucleotide exchange factor activity	25/517	212/14520	1.48746e-07	1.94863e-05	1.79818e-05	ENSG00000116641/ENSG00000132694/ENSG00000143344/ENSG00000118873/ENSG00000163947/ENSG00000160145/ENSG00000114790/ENSG00000138670/ENSG00000109756/ENSG00000038382/ENSG00000128512/ENSG00000104728/ENSG00000156011/ENSG00000046889/ENSG00000119522/ENSG00000160271/ENSG00000184014/ENSG00000196914/ENSG00000150760/ENSG00000102606/ENSG00000174485/ENSG00000170776/ENSG00000132669/ENSG00000186716/ENSG00000205726	25
MF	GO:0030695	GTPase regulator activity	30/517	290/14520	1.6382e-07	1.94863e-05	1.79818e-05	ENSG00000132694/ENSG00000143333/ENSG00000118873/ENSG00000157985/ENSG00000138639/ENSG00000109756/ENSG00000145819/ENSG00000135298/ENSG00000164506/ENSG00000128512/ENSG00000079482/ENSG00000147509/ENSG00000046889/ENSG00000153317/ENSG00000165092/ENSG00000156052/ENSG00000160271/ENSG00000196914/ENSG00000134909/ENSG00000107863/ENSG00000099250/ENSG00000150760/ENSG00000174373/ENSG00000074696/ENSG00000066933…	30
MF	GO:0060589	nucleoside-triphosphatase regulator activity	32/517	323/14520	1.71686e-07	1.94863e-05	1.79818e-05	ENSG00000132694/ENSG00000143333/ENSG00000118873/ENSG00000157985/ENSG00000138639/ENSG00000109756/ENSG00000145819/ENSG00000135298/ENSG00000164506/ENSG00000128512/ENSG00000079482/ENSG00000147509/ENSG00000046889/ENSG00000153317/ENSG00000165092/ENSG00000156052/ENSG00000160271/ENSG00000196914/ENSG00000134909/ENSG00000136770/ENSG00000107863/ENSG00000099250/ENSG00000150760/ENSG00000174373/ENSG00000074696…	32
BP	GO:0001667	ameboidal-type cell migration	36/528	366/14532	5.7547e-08	2.05044e-05	1.75996e-05	ENSG00000127603/ENSG00000162407/ENSG00000135821/ENSG00000092969/ENSG00000135744/ENSG00000117020/ENSG00000143878/ENSG00000171132/ENSG00000115310/ENSG00000071054/ENSG00000074054/ENSG00000204217/ENSG00000178568/ENSG00000115414/ENSG00000144724/ENSG00000114861/ENSG00000138685/ENSG00000081189/ENSG00000112715/ENSG00000131016/ENSG00000146535/ENSG00000105894/ENSG00000099250/ENSG00000150347/ENSG00000150760…	36
BP	GO:0010770	positive regulation of cell morphogenesis involved in differentiation	21/528	145/14532	6.19922e-08	2.05106e-05	1.76049e-05	ENSG00000127603/ENSG00000169756/ENSG00000204217/ENSG00000115414/ENSG00000144674/ENSG00000182606/ENSG00000185008/ENSG00000160145/ENSG00000073803/ENSG00000018189/ENSG00000137285/ENSG00000079691/ENSG00000112715/ENSG00000153707/ENSG00000099250/ENSG00000150760/ENSG00000102606/ENSG00000103769/ENSG00000140538/ENSG00000007168/ENSG00000186868	21
BP	GO:0010769	regulation of cell morphogenesis involved in differentiation	31/528	290/14532	7.58043e-08	2.34084e-05	2.00921e-05	ENSG00000127603/ENSG00000115310/ENSG00000169756/ENSG00000204217/ENSG00000115414/ENSG00000144674/ENSG00000182606/ENSG00000185008/ENSG00000160145/ENSG00000154310/ENSG00000073803/ENSG00000018189/ENSG00000138814/ENSG00000109756/ENSG00000137285/ENSG00000079691/ENSG00000112715/ENSG00000135298/ENSG00000091129/ENSG00000092964/ENSG00000153707/ENSG00000134569/ENSG00000099250/ENSG00000150760/ENSG00000102606…	31
BP	GO:0030335	positive regulation of cell migration	42/528	478/14532	1.1101e-07	3.21373e-05	2.75844e-05	ENSG00000162407/ENSG00000116641/ENSG00000117525/ENSG00000092969/ENSG00000135744/ENSG00000117020/ENSG00000143878/ENSG00000171132/ENSG00000115310/ENSG00000071054/ENSG00000074054/ENSG00000138448/ENSG00000204217/ENSG00000115414/ENSG00000168309/ENSG00000114861/ENSG00000018189/ENSG00000138814/ENSG00000138685/ENSG00000109756/ENSG00000134982/ENSG00000079691/ENSG00000112715/ENSG00000131016/ENSG00000128512…	42
CC	GO:0031252	cell leading edge	36/534	395/15339	1.38745e-07	3.42007e-05	2.90635e-05	ENSG00000127603/ENSG00000115355/ENSG00000115977/ENSG00000066032/ENSG00000138448/ENSG00000173166/ENSG00000168309/ENSG00000185008/ENSG00000114790/ENSG00000151834/ENSG00000018189/ENSG00000182168/ENSG00000129116/ENSG00000164199/ENSG00000134982/ENSG00000044115/ENSG00000113645/ENSG00000079691/ENSG00000151914/ENSG00000128585/ENSG00000174469/ENSG00000156011/ENSG00000104635/ENSG00000026508/ENSG00000110436…	36
BP	GO:2000147	positive regulation of cell motility	43/528	498/14532	1.27444e-07	3.47248e-05	2.98054e-05	ENSG00000162407/ENSG00000116641/ENSG00000117525/ENSG00000092969/ENSG00000135744/ENSG00000117020/ENSG00000143878/ENSG00000171132/ENSG00000115310/ENSG00000071054/ENSG00000074054/ENSG00000138448/ENSG00000204217/ENSG00000115414/ENSG00000168309/ENSG00000114861/ENSG00000018189/ENSG00000138814/ENSG00000138685/ENSG00000109756/ENSG00000134982/ENSG00000079691/ENSG00000112715/ENSG00000131016/ENSG00000128512…	43
BP	GO:0007044	cell-substrate junction assembly	16/528	92/14532	1.80332e-07	4.33932e-05	3.72458e-05	ENSG00000127603/ENSG00000071054/ENSG00000169756/ENSG00000074054/ENSG00000115414/ENSG00000168309/ENSG00000189058/ENSG00000112715/ENSG00000151914/ENSG00000149177/ENSG00000099250/ENSG00000095637/ENSG00000102606/ENSG00000072110/ENSG00000124145/ENSG00000186716	16
BP	GO:0150115	cell-substrate junction organization	16/528	92/14532	1.80332e-07	4.33932e-05	3.72458e-05	ENSG00000127603/ENSG00000071054/ENSG00000169756/ENSG00000074054/ENSG00000115414/ENSG00000168309/ENSG00000189058/ENSG00000112715/ENSG00000151914/ENSG00000149177/ENSG00000099250/ENSG00000095637/ENSG00000102606/ENSG00000072110/ENSG00000124145/ENSG00000186716	16
BP	GO:0016358	dendrite development	26/528	225/14532	1.87363e-07	4.33932e-05	3.72458e-05	ENSG00000118200/ENSG00000066032/ENSG00000118263/ENSG00000182606/ENSG00000160145/ENSG00000154310/ENSG00000138814/ENSG00000109756/ENSG00000169862/ENSG00000081189/ENSG00000135298/ENSG00000010810/ENSG00000049618/ENSG00000105894/ENSG00000046889/ENSG00000153317/ENSG00000153707/ENSG00000134569/ENSG00000183049/ENSG00000136754/ENSG00000099250/ENSG00000185532/ENSG00000007168/ENSG00000141503/ENSG00000100320…	26
BP	GO:0099173	postsynapse organization	21/528	155/14532	1.9879e-07	4.38475e-05	3.76356e-05	ENSG00000179915/ENSG00000115183/ENSG00000160145/ENSG00000169862/ENSG00000010810/ENSG00000075624/ENSG00000091129/ENSG00000105894/ENSG00000146938/ENSG00000079482/ENSG00000104419/ENSG00000153707/ENSG00000134569/ENSG00000150672/ENSG00000099250/ENSG00000171723/ENSG00000072110/ENSG00000140538/ENSG00000140443/ENSG00000007168/ENSG00000184009	21
BP	GO:0050772	positive regulation of axonogenesis	15/528	83/14532	2.59168e-07	5.45666e-05	4.68362e-05	ENSG00000127603/ENSG00000204217/ENSG00000115414/ENSG00000144674/ENSG00000182606/ENSG00000185008/ENSG00000073803/ENSG00000018189/ENSG00000137285/ENSG00000112715/ENSG00000099250/ENSG00000103769/ENSG00000140538/ENSG00000007168/ENSG00000186868	15
CC	GO:0099572	postsynaptic specialization	32/534	341/15339	3.63007e-07	5.96541e-05	5.06936e-05	ENSG00000184588/ENSG00000117519/ENSG00000171385/ENSG00000115310/ENSG00000066032/ENSG00000115183/ENSG00000204217/ENSG00000178568/ENSG00000157087/ENSG00000047849/ENSG00000154310/ENSG00000184985/ENSG00000138758/ENSG00000169862/ENSG00000152377/ENSG00000113742/ENSG00000010810/ENSG00000091129/ENSG00000146938/ENSG00000156011/ENSG00000164929/ENSG00000134569/ENSG00000150672/ENSG00000134909/ENSG00000136754…	32
BP	GO:0048639	positive regulation of developmental growth	21/528	159/14532	3.07797e-07	6.19877e-05	5.3206e-05	ENSG00000127603/ENSG00000204217/ENSG00000178568/ENSG00000115414/ENSG00000144674/ENSG00000073803/ENSG00000018189/ENSG00000138685/ENSG00000081189/ENSG00000112715/ENSG00000137693/ENSG00000099250/ENSG00000107779/ENSG00000066468/ENSG00000060138/ENSG00000103769/ENSG00000140538/ENSG00000103528/ENSG00000007168/ENSG00000186868/ENSG00000182621	21
BP	GO:0051961	negative regulation of nervous system development	30/528	294/14532	3.40899e-07	6.57935e-05	5.64726e-05	ENSG00000115310/ENSG00000071054/ENSG00000178568/ENSG00000135916/ENSG00000144724/ENSG00000185008/ENSG00000018189/ENSG00000138814/ENSG00000109756/ENSG00000152377/ENSG00000044115/ENSG00000118689/ENSG00000105894/ENSG00000153317/ENSG00000078725/ENSG00000184014/ENSG00000134569/ENSG00000099250/ENSG00000185737/ENSG00000107779/ENSG00000198825/ENSG00000111783/ENSG00000166710/ENSG00000169783/ENSG00000140538…	30
BP	GO:0001764	neuron migration	20/528	147/14532	3.61962e-07	6.58459e-05	5.65176e-05	ENSG00000134369/ENSG00000066032/ENSG00000178568/ENSG00000150471/ENSG00000109756/ENSG00000150625/ENSG00000081189/ENSG00000152377/ENSG00000137285/ENSG00000112715/ENSG00000010810/ENSG00000152661/ENSG00000158321/ENSG00000091129/ENSG00000099250/ENSG00000185532/ENSG00000185737/ENSG00000140538/ENSG00000007168/ENSG00000168610	20
BP	GO:0010634	positive regulation of epithelial cell migration	19/528	134/14532	3.69601e-07	6.58459e-05	5.65176e-05	ENSG00000162407/ENSG00000092969/ENSG00000135744/ENSG00000117020/ENSG00000143878/ENSG00000171132/ENSG00000115310/ENSG00000071054/ENSG00000074054/ENSG00000204217/ENSG00000114861/ENSG00000138685/ENSG00000112715/ENSG00000099250/ENSG00000150760/ENSG00000100644/ENSG00000103769/ENSG00000154229/ENSG00000166974	19
CC	GO:0014069	postsynaptic density	30/534	317/15339	7.06854e-07	8.71197e-05	7.40337e-05	ENSG00000184588/ENSG00000117519/ENSG00000115310/ENSG00000066032/ENSG00000115183/ENSG00000204217/ENSG00000178568/ENSG00000157087/ENSG00000047849/ENSG00000154310/ENSG00000184985/ENSG00000169862/ENSG00000152377/ENSG00000113742/ENSG00000010810/ENSG00000091129/ENSG00000146938/ENSG00000156011/ENSG00000164929/ENSG00000134569/ENSG00000150672/ENSG00000134909/ENSG00000136754/ENSG00000148700/ENSG00000185046…	30
CC	GO:0032279	asymmetric synapse	30/534	321/15339	9.20735e-07	9.07845e-05	7.71479e-05	ENSG00000184588/ENSG00000117519/ENSG00000115310/ENSG00000066032/ENSG00000115183/ENSG00000204217/ENSG00000178568/ENSG00000157087/ENSG00000047849/ENSG00000154310/ENSG00000184985/ENSG00000169862/ENSG00000152377/ENSG00000113742/ENSG00000010810/ENSG00000091129/ENSG00000146938/ENSG00000156011/ENSG00000164929/ENSG00000134569/ENSG00000150672/ENSG00000134909/ENSG00000136754/ENSG00000148700/ENSG00000185046…	30
CC	GO:0098984	neuron to neuron synapse	31/534	343/15339	1.24403e-06	9.71263e-05	8.25372e-05	ENSG00000184588/ENSG00000117519/ENSG00000115310/ENSG00000066032/ENSG00000115183/ENSG00000204217/ENSG00000178568/ENSG00000157087/ENSG00000047849/ENSG00000154310/ENSG00000184985/ENSG00000138758/ENSG00000169862/ENSG00000152377/ENSG00000113742/ENSG00000010810/ENSG00000091129/ENSG00000146938/ENSG00000156011/ENSG00000164929/ENSG00000134569/ENSG00000150672/ENSG00000134909/ENSG00000136754/ENSG00000148700…	31
CC	GO:0030055	cell-substrate junction	34/534	398/15339	1.37908e-06	9.71263e-05	8.25372e-05	ENSG00000116641/ENSG00000117519/ENSG00000143878/ENSG00000071054/ENSG00000169756/ENSG00000074054/ENSG00000138448/ENSG00000168309/ENSG00000145012/ENSG00000138639/ENSG00000129116/ENSG00000112851/ENSG00000044115/ENSG00000145819/ENSG00000151914/ENSG00000152661/ENSG00000131016/ENSG00000146535/ENSG00000075624/ENSG00000147065/ENSG00000026508/ENSG00000131626/ENSG00000099250/ENSG00000095637/ENSG00000102606…	34
BP	GO:0007160	cell-matrix adhesion	24/528	208/14532	5.70491e-07	9.78709e-05	8.40057e-05	ENSG00000127603/ENSG00000071054/ENSG00000169756/ENSG00000074054/ENSG00000138448/ENSG00000115414/ENSG00000168309/ENSG00000113916/ENSG00000189058/ENSG00000112715/ENSG00000152818/ENSG00000128585/ENSG00000026508/ENSG00000149177/ENSG00000131626/ENSG00000099250/ENSG00000095637/ENSG00000135404/ENSG00000102606/ENSG00000072110/ENSG00000141503/ENSG00000196712/ENSG00000124145/ENSG00000186716	24
BP	GO:0048813	dendrite morphogenesis	19/528	139/14532	6.58775e-07	0.00010898	9.3541e-05	ENSG00000066032/ENSG00000118263/ENSG00000182606/ENSG00000160145/ENSG00000154310/ENSG00000138814/ENSG00000109756/ENSG00000169862/ENSG00000135298/ENSG00000010810/ENSG00000105894/ENSG00000046889/ENSG00000153707/ENSG00000134569/ENSG00000136754/ENSG00000099250/ENSG00000007168/ENSG00000141503/ENSG00000100320	19
BP	GO:0050768	negative regulation of neurogenesis	28/528	274/14532	8.17436e-07	0.00012873	0.000110493	ENSG00000115310/ENSG00000071054/ENSG00000178568/ENSG00000135916/ENSG00000144724/ENSG00000018189/ENSG00000138814/ENSG00000109756/ENSG00000152377/ENSG00000044115/ENSG00000118689/ENSG00000105894/ENSG00000153317/ENSG00000078725/ENSG00000184014/ENSG00000134569/ENSG00000099250/ENSG00000185737/ENSG00000107779/ENSG00000198825/ENSG00000166710/ENSG00000169783/ENSG00000140538/ENSG00000007168/ENSG00000109099…	28
BP	GO:0048041	focal adhesion assembly	14/528	79/14532	8.33743e-07	0.00012873	0.000110493	ENSG00000127603/ENSG00000071054/ENSG00000169756/ENSG00000074054/ENSG00000168309/ENSG00000189058/ENSG00000112715/ENSG00000149177/ENSG00000099250/ENSG00000095637/ENSG00000102606/ENSG00000072110/ENSG00000124145/ENSG00000186716	14
BP	GO:0048638	regulation of developmental growth	30/528	309/14532	9.84456e-07	0.000146494	0.000125741	ENSG00000127603/ENSG00000115310/ENSG00000204406/ENSG00000204217/ENSG00000178568/ENSG00000115414/ENSG00000144674/ENSG00000073803/ENSG00000018189/ENSG00000138685/ENSG00000081189/ENSG00000113645/ENSG00000008083/ENSG00000112715/ENSG00000152661/ENSG00000091129/ENSG00000092964/ENSG00000104375/ENSG00000137693/ENSG00000099250/ENSG00000107779/ENSG00000066468/ENSG00000060138/ENSG00000103769/ENSG00000140538…	30
BP	GO:0051403	stress-activated MAPK cascade	27/528	261/14532	1.01205e-06	0.000146494	0.000125741	ENSG00000081026/ENSG00000092969/ENSG00000135744/ENSG00000011566/ENSG00000071054/ENSG00000154310/ENSG00000073803/ENSG00000181826/ENSG00000112715/ENSG00000111907/ENSG00000197442/ENSG00000055208/ENSG00000147324/ENSG00000104375/ENSG00000110422/ENSG00000150991/ENSG00000150907/ENSG00000074696/ENSG00000140443/ENSG00000007168/ENSG00000141503/ENSG00000141027/ENSG00000160551/ENSG00000182621/ENSG00000078747…	27
BP	GO:0010631	epithelial cell migration	27/528	262/14532	1.0907e-06	0.000151357	0.000129915	ENSG00000127603/ENSG00000162407/ENSG00000135821/ENSG00000092969/ENSG00000135744/ENSG00000117020/ENSG00000143878/ENSG00000171132/ENSG00000115310/ENSG00000071054/ENSG00000074054/ENSG00000204217/ENSG00000144724/ENSG00000114861/ENSG00000138685/ENSG00000081189/ENSG00000112715/ENSG00000105894/ENSG00000099250/ENSG00000150760/ENSG00000100644/ENSG00000166068/ENSG00000103769/ENSG00000196712/ENSG00000154229…	27
BP	GO:0046578	regulation of Ras protein signal transduction	25/528	231/14532	1.111e-06	0.000151357	0.000129915	ENSG00000132694/ENSG00000092969/ENSG00000143772/ENSG00000071054/ENSG00000163947/ENSG00000160145/ENSG00000114790/ENSG00000113916/ENSG00000038382/ENSG00000158321/ENSG00000079482/ENSG00000104728/ENSG00000156011/ENSG00000104695/ENSG00000046889/ENSG00000119522/ENSG00000196914/ENSG00000099250/ENSG00000185950/ENSG00000102606/ENSG00000170776/ENSG00000196712/ENSG00000166974/ENSG00000186716/ENSG00000205726	25
CC	GO:0005925	focal adhesion	33/534	391/15339	2.5712e-06	0.00015845	0.00013465	ENSG00000116641/ENSG00000117519/ENSG00000143878/ENSG00000071054/ENSG00000169756/ENSG00000074054/ENSG00000138448/ENSG00000168309/ENSG00000145012/ENSG00000138639/ENSG00000129116/ENSG00000044115/ENSG00000145819/ENSG00000151914/ENSG00000152661/ENSG00000131016/ENSG00000146535/ENSG00000075624/ENSG00000147065/ENSG00000026508/ENSG00000131626/ENSG00000099250/ENSG00000095637/ENSG00000102606/ENSG00000072110…	33
BP	GO:0048675	axon extension	17/528	118/14532	1.20914e-06	0.000158948	0.00013643	ENSG00000127603/ENSG00000115310/ENSG00000204217/ENSG00000173166/ENSG00000115414/ENSG00000144674/ENSG00000073803/ENSG00000018189/ENSG00000112715/ENSG00000158321/ENSG00000091129/ENSG00000092964/ENSG00000099250/ENSG00000103769/ENSG00000140538/ENSG00000007168/ENSG00000186868	17
BP	GO:0031589	cell-substrate adhesion	31/528	329/14532	1.23535e-06	0.000158948	0.00013643	ENSG00000127603/ENSG00000171132/ENSG00000138069/ENSG00000071054/ENSG00000169756/ENSG00000074054/ENSG00000138448/ENSG00000115414/ENSG00000168309/ENSG00000113916/ENSG00000189058/ENSG00000152377/ENSG00000079691/ENSG00000112715/ENSG00000152818/ENSG00000128585/ENSG00000105894/ENSG00000026508/ENSG00000149084/ENSG00000149177/ENSG00000131626/ENSG00000099250/ENSG00000095637/ENSG00000150760/ENSG00000135404…	31
BP	GO:0090132	epithelium migration	27/528	265/14532	1.3617e-06	0.00016703	0.000143367	ENSG00000127603/ENSG00000162407/ENSG00000135821/ENSG00000092969/ENSG00000135744/ENSG00000117020/ENSG00000143878/ENSG00000171132/ENSG00000115310/ENSG00000071054/ENSG00000074054/ENSG00000204217/ENSG00000144724/ENSG00000114861/ENSG00000138685/ENSG00000081189/ENSG00000112715/ENSG00000105894/ENSG00000099250/ENSG00000150760/ENSG00000100644/ENSG00000166068/ENSG00000103769/ENSG00000196712/ENSG00000154229…	27
BP	GO:0030516	regulation of axon extension	15/528	94/14532	1.37028e-06	0.00016703	0.000143367	ENSG00000127603/ENSG00000115310/ENSG00000204217/ENSG00000115414/ENSG00000144674/ENSG00000073803/ENSG00000018189/ENSG00000112715/ENSG00000091129/ENSG00000092964/ENSG00000099250/ENSG00000103769/ENSG00000140538/ENSG00000007168/ENSG00000186868	15
MF	GO:0008047	enzyme activator activity	39/517	488/14520	2.07907e-06	0.000200405	0.000184932	ENSG00000132694/ENSG00000143333/ENSG00000118873/ENSG00000171132/ENSG00000115414/ENSG00000157985/ENSG00000138639/ENSG00000109756/ENSG00000145819/ENSG00000135298/ENSG00000164506/ENSG00000128512/ENSG00000079482/ENSG00000147509/ENSG00000046889/ENSG00000104375/ENSG00000153317/ENSG00000165092/ENSG00000156052/ENSG00000196914/ENSG00000134909/ENSG00000136770/ENSG00000107863/ENSG00000136754/ENSG00000099250…	39
MF	GO:0004674	protein serine/threonine kinase activity	35/517	417/14520	2.35425e-06	0.000200405	0.000184932	ENSG00000117020/ENSG00000049323/ENSG00000011566/ENSG00000171132/ENSG00000115977/ENSG00000071054/ENSG00000204217/ENSG00000160145/ENSG00000154310/ENSG00000073803/ENSG00000138696/ENSG00000170390/ENSG00000038382/ENSG00000069020/ENSG00000113712/ENSG00000197442/ENSG00000071242/ENSG00000177706/ENSG00000058091/ENSG00000104375/ENSG00000110422/ENSG00000170145/ENSG00000160584/ENSG00000183049/ENSG00000185532…	35
BP	GO:0050770	regulation of axonogenesis	21/528	178/14532	2.02122e-06	0.000240059	0.00020605	ENSG00000127603/ENSG00000115310/ENSG00000204217/ENSG00000115414/ENSG00000144674/ENSG00000182606/ENSG00000185008/ENSG00000073803/ENSG00000018189/ENSG00000137285/ENSG00000112715/ENSG00000091129/ENSG00000092964/ENSG00000134569/ENSG00000099250/ENSG00000103769/ENSG00000169783/ENSG00000140538/ENSG00000007168/ENSG00000186868/ENSG00000149658	21
BP	GO:0090130	tissue migration	27/528	271/14532	2.09835e-06	0.000242989	0.000208565	ENSG00000127603/ENSG00000162407/ENSG00000135821/ENSG00000092969/ENSG00000135744/ENSG00000117020/ENSG00000143878/ENSG00000171132/ENSG00000115310/ENSG00000071054/ENSG00000074054/ENSG00000204217/ENSG00000144724/ENSG00000114861/ENSG00000138685/ENSG00000081189/ENSG00000112715/ENSG00000105894/ENSG00000099250/ENSG00000150760/ENSG00000100644/ENSG00000166068/ENSG00000103769/ENSG00000196712/ENSG00000154229…	27
MF	GO:0005089	Rho guanyl-nucleotide exchange factor activity	13/517	78/14520	3.36897e-06	0.000254919	0.000235237	ENSG00000132694/ENSG00000163947/ENSG00000160145/ENSG00000114790/ENSG00000038382/ENSG00000104728/ENSG00000046889/ENSG00000196914/ENSG00000150760/ENSG00000102606/ENSG00000170776/ENSG00000186716/ENSG00000205726	13
BP	GO:0031098	stress-activated protein kinase signaling cascade	28/528	289/14532	2.35958e-06	0.000266574	0.000228809	ENSG00000081026/ENSG00000092969/ENSG00000135744/ENSG00000011566/ENSG00000071054/ENSG00000154310/ENSG00000073803/ENSG00000181826/ENSG00000112715/ENSG00000111907/ENSG00000197442/ENSG00000055208/ENSG00000147324/ENSG00000104375/ENSG00000110422/ENSG00000150991/ENSG00000150907/ENSG00000074696/ENSG00000140443/ENSG00000007168/ENSG00000141503/ENSG00000141027/ENSG00000160551/ENSG00000006062/ENSG00000182621…	28
BP	GO:0010810	regulation of cell-substrate adhesion	22/528	197/14532	2.91184e-06	0.000321134	0.000275639	ENSG00000127603/ENSG00000171132/ENSG00000071054/ENSG00000169756/ENSG00000074054/ENSG00000115414/ENSG00000168309/ENSG00000113916/ENSG00000189058/ENSG00000152377/ENSG00000079691/ENSG00000112715/ENSG00000152818/ENSG00000105894/ENSG00000149084/ENSG00000149177/ENSG00000099250/ENSG00000150760/ENSG00000102606/ENSG00000141503/ENSG00000196712/ENSG00000124145	22
CC	GO:0005938	cell cortex	27/534	299/15339	6.15165e-06	0.000336974	0.000286358	ENSG00000116489/ENSG00000155816/ENSG00000143878/ENSG00000119729/ENSG00000144036/ENSG00000066032/ENSG00000074054/ENSG00000116117/ENSG00000182606/ENSG00000138758/ENSG00000151914/ENSG00000152818/ENSG00000131016/ENSG00000075624/ENSG00000122545/ENSG00000128585/ENSG00000198363/ENSG00000187239/ENSG00000134909/ENSG00000148498/ENSG00000148700/ENSG00000066468/ENSG00000123104/ENSG00000102606/ENSG00000170776…	27
BP	GO:0045666	positive regulation of neuron differentiation	31/528	344/14532	3.15762e-06	0.000340142	0.000291954	ENSG00000127603/ENSG00000135744/ENSG00000084676/ENSG00000204217/ENSG00000115414/ENSG00000144674/ENSG00000182606/ENSG00000185008/ENSG00000160145/ENSG00000073803/ENSG00000113916/ENSG00000018189/ENSG00000109756/ENSG00000081189/ENSG00000137285/ENSG00000112715/ENSG00000010810/ENSG00000091129/ENSG00000105894/ENSG00000153707/ENSG00000078725/ENSG00000183049/ENSG00000148516/ENSG00000099250/ENSG00000140262…	31
BP	GO:0031346	positive regulation of cell projection organization	32/528	365/14532	3.92563e-06	0.000413262	0.000354716	ENSG00000127603/ENSG00000135744/ENSG00000119729/ENSG00000115355/ENSG00000204217/ENSG00000115414/ENSG00000144674/ENSG00000182606/ENSG00000185008/ENSG00000160145/ENSG00000073803/ENSG00000018189/ENSG00000109756/ENSG00000150625/ENSG00000134982/ENSG00000137285/ENSG00000079691/ENSG00000112715/ENSG00000010810/ENSG00000122545/ENSG00000158321/ENSG00000105894/ENSG00000153707/ENSG00000183049/ENSG00000099250…	32
BP	GO:0010721	negative regulation of cell development	29/528	315/14532	4.32289e-06	0.000444969	0.000381931	ENSG00000115310/ENSG00000071054/ENSG00000178568/ENSG00000135916/ENSG00000144724/ENSG00000018189/ENSG00000138814/ENSG00000109756/ENSG00000152377/ENSG00000044115/ENSG00000112715/ENSG00000118689/ENSG00000105894/ENSG00000153317/ENSG00000078725/ENSG00000184014/ENSG00000134569/ENSG00000099250/ENSG00000185737/ENSG00000107779/ENSG00000198825/ENSG00000166710/ENSG00000169783/ENSG00000140538/ENSG00000007168…	29
BP	GO:1901888	regulation of cell junction assembly	21/528	189/14532	5.28971e-06	0.000532651	0.000457191	ENSG00000127603/ENSG00000135744/ENSG00000179915/ENSG00000071054/ENSG00000169756/ENSG00000074054/ENSG00000168309/ENSG00000185008/ENSG00000189058/ENSG00000150471/ENSG00000109756/ENSG00000081189/ENSG00000112715/ENSG00000135298/ENSG00000152661/ENSG00000153707/ENSG00000149177/ENSG00000099250/ENSG00000127314/ENSG00000140538/ENSG00000124145	21
BP	GO:0031345	negative regulation of cell projection organization	20/528	175/14532	5.76258e-06	0.000567921	0.000487464	ENSG00000077549/ENSG00000115310/ENSG00000071054/ENSG00000135916/ENSG00000047849/ENSG00000144724/ENSG00000018189/ENSG00000138814/ENSG00000109756/ENSG00000152377/ENSG00000010810/ENSG00000153317/ENSG00000184014/ENSG00000134569/ENSG00000099250/ENSG00000198825/ENSG00000166710/ENSG00000169783/ENSG00000007168/ENSG00000109099	20
BP	GO:0007265	Ras protein signal transduction	35/528	427/14532	6.26198e-06	0.000604281	0.000518673	ENSG00000132694/ENSG00000092969/ENSG00000143772/ENSG00000143878/ENSG00000119729/ENSG00000138069/ENSG00000071054/ENSG00000163947/ENSG00000160145/ENSG00000114790/ENSG00000113916/ENSG00000138685/ENSG00000109756/ENSG00000038382/ENSG00000146535/ENSG00000158321/ENSG00000079482/ENSG00000104728/ENSG00000156011/ENSG00000104695/ENSG00000046889/ENSG00000119522/ENSG00000160271/ENSG00000196914/ENSG00000099250…	35
CC	GO:0097060	synaptic membrane	33/534	421/15339	1.23026e-05	0.00060652	0.000515415	ENSG00000171385/ENSG00000058668/ENSG00000179915/ENSG00000066032/ENSG00000115183/ENSG00000178568/ENSG00000157087/ENSG00000132164/ENSG00000151834/ENSG00000145362/ENSG00000109472/ENSG00000150625/ENSG00000113742/ENSG00000152818/ENSG00000164506/ENSG00000131018/ENSG00000091129/ENSG00000146938/ENSG00000156011/ENSG00000164929/ENSG00000119522/ENSG00000110436/ENSG00000134569/ENSG00000150672/ENSG00000134909…	33
BP	GO:0061387	regulation of extent of cell growth	15/528	108/14532	8.08672e-06	0.000764442	0.000656145	ENSG00000127603/ENSG00000115310/ENSG00000204217/ENSG00000115414/ENSG00000144674/ENSG00000073803/ENSG00000018189/ENSG00000112715/ENSG00000091129/ENSG00000092964/ENSG00000099250/ENSG00000103769/ENSG00000140538/ENSG00000007168/ENSG00000186868	15
CC	GO:0044304	main axon	11/534	67/15339	1.80226e-05	0.00080774	0.000686411	ENSG00000134369/ENSG00000185008/ENSG00000145362/ENSG00000152377/ENSG00000091129/ENSG00000174469/ENSG00000184156/ENSG00000110436/ENSG00000150672/ENSG00000148498/ENSG00000186868	11
BP	GO:0032872	regulation of stress-activated MAPK cascade	22/528	212/14532	9.63736e-06	0.000892805	0.000766323	ENSG00000081026/ENSG00000092969/ENSG00000071054/ENSG00000154310/ENSG00000073803/ENSG00000181826/ENSG00000112715/ENSG00000111907/ENSG00000197442/ENSG00000147324/ENSG00000104375/ENSG00000110422/ENSG00000150907/ENSG00000074696/ENSG00000140443/ENSG00000007168/ENSG00000141503/ENSG00000141027/ENSG00000160551/ENSG00000182621/ENSG00000078747/ENSG00000099860	22
BP	GO:0060038	cardiac muscle cell proliferation	10/528	50/14532	1.02063e-05	0.000926976	0.000795652	ENSG00000092969/ENSG00000178568/ENSG00000138685/ENSG00000081189/ENSG00000008083/ENSG00000152661/ENSG00000149256/ENSG00000137693/ENSG00000107779/ENSG00000066468	10
BP	GO:0070302	regulation of stress-activated protein kinase signaling cascade	22/528	214/14532	1.11965e-05	0.000997347	0.000856053	ENSG00000081026/ENSG00000092969/ENSG00000071054/ENSG00000154310/ENSG00000073803/ENSG00000181826/ENSG00000112715/ENSG00000111907/ENSG00000197442/ENSG00000147324/ENSG00000104375/ENSG00000110422/ENSG00000150907/ENSG00000074696/ENSG00000140443/ENSG00000007168/ENSG00000141503/ENSG00000141027/ENSG00000160551/ENSG00000182621/ENSG00000078747/ENSG00000099860	22
CC	GO:0005911	cell-cell junction	31/534	397/15339	2.42943e-05	0.00099809	0.000848168	ENSG00000162407/ENSG00000081026/ENSG00000116539/ENSG00000018625/ENSG00000066032/ENSG00000169756/ENSG00000116117/ENSG00000150471/ENSG00000138814/ENSG00000145362/ENSG00000109756/ENSG00000169862/ENSG00000133401/ENSG00000134982/ENSG00000044115/ENSG00000152661/ENSG00000135541/ENSG00000174469/ENSG00000149177/ENSG00000182985/ENSG00000148498/ENSG00000095637/ENSG00000148700/ENSG00000060138/ENSG00000127314…	31
BP	GO:0050769	positive regulation of neurogenesis	35/528	441/14532	1.26145e-05	0.0010768	0.000924248	ENSG00000127603/ENSG00000135744/ENSG00000084676/ENSG00000204217/ENSG00000115414/ENSG00000144674/ENSG00000182606/ENSG00000185008/ENSG00000160145/ENSG00000073803/ENSG00000113916/ENSG00000018189/ENSG00000109756/ENSG00000081189/ENSG00000137285/ENSG00000112715/ENSG00000010810/ENSG00000091129/ENSG00000106278/ENSG00000105894/ENSG00000153707/ENSG00000078725/ENSG00000149256/ENSG00000183049/ENSG00000148516…	35
BP	GO:0072089	stem cell proliferation	15/528	112/14532	1.26842e-05	0.0010768	0.000924248	ENSG00000116641/ENSG00000138685/ENSG00000044115/ENSG00000112715/ENSG00000105894/ENSG00000137693/ENSG00000066468/ENSG00000139083/ENSG00000134532/ENSG00000244754/ENSG00000100644/ENSG00000133961/ENSG00000007168/ENSG00000196712/ENSG00000183579	15
BP	GO:0007254	JNK cascade	21/528	200/14532	1.27858e-05	0.0010768	0.000924248	ENSG00000081026/ENSG00000011566/ENSG00000071054/ENSG00000154310/ENSG00000073803/ENSG00000111907/ENSG00000197442/ENSG00000055208/ENSG00000147324/ENSG00000104375/ENSG00000110422/ENSG00000150991/ENSG00000074696/ENSG00000140443/ENSG00000007168/ENSG00000141503/ENSG00000141027/ENSG00000160551/ENSG00000182621/ENSG00000078747/ENSG00000099860	21
BP	GO:0045927	positive regulation of growth	23/528	233/14532	1.38501e-05	0.0011456	0.000983305	ENSG00000127603/ENSG00000092969/ENSG00000204217/ENSG00000178568/ENSG00000115414/ENSG00000144674/ENSG00000073803/ENSG00000018189/ENSG00000138685/ENSG00000081189/ENSG00000112715/ENSG00000137693/ENSG00000099250/ENSG00000107779/ENSG00000066468/ENSG00000060138/ENSG00000103769/ENSG00000140538/ENSG00000103528/ENSG00000007168/ENSG00000186868/ENSG00000132475/ENSG00000182621	23
MF	GO:0045296	cadherin binding	27/517	311/14520	1.86164e-05	0.00115252	0.00106354	ENSG00000077549/ENSG00000127603/ENSG00000085832/ENSG00000117519/ENSG00000116489/ENSG00000115310/ENSG00000138069/ENSG00000066032/ENSG00000157827/ENSG00000204217/ENSG00000124831/ENSG00000169862/ENSG00000153113/ENSG00000044115/ENSG00000122545/ENSG00000128536/ENSG00000153317/ENSG00000104419/ENSG00000149177/ENSG00000067057/ENSG00000136754/ENSG00000133961/ENSG00000067225/ENSG00000186260/ENSG00000149925…	27
BP	GO:0014855	striated muscle cell proliferation	11/528	64/14532	1.70206e-05	0.00138315	0.0011872	ENSG00000092969/ENSG00000178568/ENSG00000138685/ENSG00000081189/ENSG00000008083/ENSG00000152661/ENSG00000149256/ENSG00000137693/ENSG00000107779/ENSG00000066468/ENSG00000168610	11
BP	GO:0008361	regulation of cell size	19/528	175/14532	2.05221e-05	0.00163894	0.00140675	ENSG00000127603/ENSG00000117020/ENSG00000115310/ENSG00000204217/ENSG00000115414/ENSG00000144674/ENSG00000073803/ENSG00000018189/ENSG00000112715/ENSG00000091129/ENSG00000147065/ENSG00000092964/ENSG00000099250/ENSG00000177119/ENSG00000103769/ENSG00000140538/ENSG00000007168/ENSG00000186868/ENSG00000171885	19
BP	GO:2001236	regulation of extrinsic apoptotic signaling pathway	16/528	132/14532	2.35886e-05	0.0018519	0.00158955	ENSG00000135744/ENSG00000115760/ENSG00000138448/ENSG00000135926/ENSG00000135916/ENSG00000138696/ENSG00000044115/ENSG00000146247/ENSG00000010810/ENSG00000104375/ENSG00000137693/ENSG00000099250/ENSG00000148737/ENSG00000131981/ENSG00000186153/ENSG00000196712	16
BP	GO:1990138	neuron projection extension	18/528	162/14532	2.46706e-05	0.00190457	0.00163475	ENSG00000127603/ENSG00000115310/ENSG00000204217/ENSG00000173166/ENSG00000115414/ENSG00000144674/ENSG00000073803/ENSG00000018189/ENSG00000112715/ENSG00000158321/ENSG00000091129/ENSG00000092964/ENSG00000099250/ENSG00000103769/ENSG00000140538/ENSG00000103528/ENSG00000007168/ENSG00000186868	18
BP	GO:0055017	cardiac muscle tissue growth	12/528	79/14532	2.60026e-05	0.0019745	0.00169477	ENSG00000092969/ENSG00000135744/ENSG00000178568/ENSG00000138685/ENSG00000081189/ENSG00000008083/ENSG00000152661/ENSG00000149256/ENSG00000137693/ENSG00000107779/ENSG00000066468/ENSG00000170776	12
CC	GO:0016607	nuclear speck	29/534	375/15339	5.27515e-05	0.0020005	0.00170001	ENSG00000075292/ENSG00000138376/ENSG00000153827/ENSG00000168309/ENSG00000163660/ENSG00000112851/ENSG00000081189/ENSG00000113712/ENSG00000079691/ENSG00000132424/ENSG00000005483/ENSG00000083168/ENSG00000184384/ENSG00000198879/ENSG00000108175/ENSG00000150760/ENSG00000100644/ENSG00000100650/ENSG00000119707/ENSG00000140262/ENSG00000033800/ENSG00000186868/ENSG00000108848/ENSG00000108854/ENSG00000182621…	29
BP	GO:0010977	negative regulation of neuron projection development	17/528	149/14532	2.92943e-05	0.00218857	0.00187852	ENSG00000115310/ENSG00000071054/ENSG00000135916/ENSG00000144724/ENSG00000018189/ENSG00000138814/ENSG00000109756/ENSG00000152377/ENSG00000153317/ENSG00000184014/ENSG00000134569/ENSG00000099250/ENSG00000198825/ENSG00000166710/ENSG00000169783/ENSG00000007168/ENSG00000109099	17
MF	GO:0017048	Rho GTPase binding	18/517	172/14520	4.23273e-05	0.00240207	0.00221661	ENSG00000116641/ENSG00000132694/ENSG00000157827/ENSG00000163947/ENSG00000160145/ENSG00000114790/ENSG00000038382/ENSG00000128512/ENSG00000104728/ENSG00000046889/ENSG00000196914/ENSG00000150760/ENSG00000060138/ENSG00000102606/ENSG00000100592/ENSG00000170776/ENSG00000186716/ENSG00000205726	18
BP	GO:0007611	learning or memory	23/528	246/14532	3.30838e-05	0.00242073	0.00207779	ENSG00000018625/ENSG00000135744/ENSG00000179915/ENSG00000115183/ENSG00000160145/ENSG00000081189/ENSG00000135298/ENSG00000010810/ENSG00000106278/ENSG00000105894/ENSG00000174469/ENSG00000146938/ENSG00000078725/ENSG00000100644/ENSG00000134138/ENSG00000166710/ENSG00000033800/ENSG00000007168/ENSG00000196712/ENSG00000186868/ENSG00000182621/ENSG00000149658/ENSG00000130164	23
BP	GO:0050878	regulation of body fluid levels	34/528	443/14532	3.3447e-05	0.00242073	0.00207779	ENSG00000077549/ENSG00000117525/ENSG00000116489/ENSG00000084676/ENSG00000171132/ENSG00000178568/ENSG00000184500/ENSG00000160145/ENSG00000188313/ENSG00000058866/ENSG00000078295/ENSG00000145730/ENSG00000079691/ENSG00000112715/ENSG00000010810/ENSG00000152661/ENSG00000146535/ENSG00000075624/ENSG00000156049/ENSG00000156052/ENSG00000135365/ENSG00000154127/ENSG00000185532/ENSG00000171988/ENSG00000150760…	34
BP	GO:0007411	axon guidance	24/528	264/14532	3.54218e-05	0.00252421	0.00216661	ENSG00000171055/ENSG00000179915/ENSG00000204217/ENSG00000118263/ENSG00000185008/ENSG00000138696/ENSG00000182168/ENSG00000129116/ENSG00000038382/ENSG00000137285/ENSG00000010017/ENSG00000112715/ENSG00000010810/ENSG00000091129/ENSG00000079482/ENSG00000092964/ENSG00000182197/ENSG00000033327/ENSG00000099250/ENSG00000185950/ENSG00000067141/ENSG00000154229/ENSG00000149658/ENSG00000172270	24
BP	GO:0097485	neuron projection guidance	24/528	265/14532	3.76547e-05	0.00264267	0.00226829	ENSG00000171055/ENSG00000179915/ENSG00000204217/ENSG00000118263/ENSG00000185008/ENSG00000138696/ENSG00000182168/ENSG00000129116/ENSG00000038382/ENSG00000137285/ENSG00000010017/ENSG00000112715/ENSG00000010810/ENSG00000091129/ENSG00000079482/ENSG00000092964/ENSG00000182197/ENSG00000033327/ENSG00000099250/ENSG00000185950/ENSG00000067141/ENSG00000154229/ENSG00000149658/ENSG00000172270	24
BP	GO:0098657	import into cell	19/528	183/14532	3.839e-05	0.00265407	0.00227807	ENSG00000085832/ENSG00000018625/ENSG00000135821/ENSG00000058668/ENSG00000135744/ENSG00000132164/ENSG00000181804/ENSG00000079215/ENSG00000010810/ENSG00000075624/ENSG00000079482/ENSG00000104635/ENSG00000110436/ENSG00000069431/ENSG00000204442/ENSG00000185950/ENSG00000133961/ENSG00000129244/ENSG00000006125	19
BP	GO:0010976	positive regulation of neuron projection development	24/528	266/14532	4.00134e-05	0.00272562	0.00233948	ENSG00000127603/ENSG00000135744/ENSG00000204217/ENSG00000115414/ENSG00000144674/ENSG00000182606/ENSG00000185008/ENSG00000160145/ENSG00000073803/ENSG00000018189/ENSG00000109756/ENSG00000137285/ENSG00000112715/ENSG00000010810/ENSG00000105894/ENSG00000153707/ENSG00000183049/ENSG00000099250/ENSG00000103769/ENSG00000140538/ENSG00000103528/ENSG00000007168/ENSG00000186868/ENSG00000205726	24
BP	GO:0001952	regulation of cell-matrix adhesion	14/528	110/14532	4.387e-05	0.00290294	0.00249169	ENSG00000127603/ENSG00000071054/ENSG00000169756/ENSG00000074054/ENSG00000168309/ENSG00000113916/ENSG00000189058/ENSG00000112715/ENSG00000152818/ENSG00000149177/ENSG00000099250/ENSG00000141503/ENSG00000196712/ENSG00000124145	14
BP	GO:0035265	organ growth	18/528	170/14532	4.71198e-05	0.00307407	0.00263857	ENSG00000092969/ENSG00000135744/ENSG00000178568/ENSG00000138685/ENSG00000081189/ENSG00000113645/ENSG00000008083/ENSG00000152661/ENSG00000146938/ENSG00000168077/ENSG00000104375/ENSG00000149256/ENSG00000137693/ENSG00000197746/ENSG00000107779/ENSG00000066468/ENSG00000060138/ENSG00000170776	18
MF	GO:0019838	growth factor binding	15/517	130/14520	5.9719e-05	0.00312835	0.00288682	ENSG00000049323/ENSG00000150938/ENSG00000138448/ENSG00000204217/ENSG00000163453/ENSG00000138696/ENSG00000113594/ENSG00000145623/ENSG00000105894/ENSG00000099250/ENSG00000107779/ENSG00000066468/ENSG00000140538/ENSG00000140443/ENSG00000090863	15
BP	GO:0046328	regulation of JNK cascade	18/528	171/14532	5.09265e-05	0.00327627	0.00281213	ENSG00000081026/ENSG00000071054/ENSG00000154310/ENSG00000073803/ENSG00000111907/ENSG00000197442/ENSG00000147324/ENSG00000104375/ENSG00000110422/ENSG00000074696/ENSG00000140443/ENSG00000007168/ENSG00000141503/ENSG00000141027/ENSG00000160551/ENSG00000182621/ENSG00000078747/ENSG00000099860	18
BP	GO:0007405	neuroblast proliferation	10/528	60/14532	5.40742e-05	0.00329568	0.00282879	ENSG00000116641/ENSG00000044115/ENSG00000112715/ENSG00000105894/ENSG00000066468/ENSG00000134532/ENSG00000100644/ENSG00000133961/ENSG00000007168/ENSG00000196712	10
BP	GO:0051893	regulation of focal adhesion assembly	10/528	60/14532	5.40742e-05	0.00329568	0.00282879	ENSG00000127603/ENSG00000071054/ENSG00000169756/ENSG00000074054/ENSG00000168309/ENSG00000189058/ENSG00000112715/ENSG00000149177/ENSG00000099250/ENSG00000124145	10
BP	GO:0090109	regulation of cell-substrate junction assembly	10/528	60/14532	5.40742e-05	0.00329568	0.00282879	ENSG00000127603/ENSG00000071054/ENSG00000169756/ENSG00000074054/ENSG00000168309/ENSG00000189058/ENSG00000112715/ENSG00000149177/ENSG00000099250/ENSG00000124145	10
BP	GO:0150116	regulation of cell-substrate junction organization	10/528	60/14532	5.40742e-05	0.00329568	0.00282879	ENSG00000127603/ENSG00000071054/ENSG00000169756/ENSG00000074054/ENSG00000168309/ENSG00000189058/ENSG00000112715/ENSG00000149177/ENSG00000099250/ENSG00000124145	10
BP	GO:0060419	heart growth	12/528	85/14532	5.48232e-05	0.00329793	0.00283072	ENSG00000092969/ENSG00000135744/ENSG00000178568/ENSG00000138685/ENSG00000081189/ENSG00000008083/ENSG00000152661/ENSG00000149256/ENSG00000137693/ENSG00000107779/ENSG00000066468/ENSG00000170776	12
CC	GO:0015629	actin cytoskeleton	34/534	488/15339	9.94193e-05	0.00335994	0.00285525	ENSG00000077549/ENSG00000127603/ENSG00000117519/ENSG00000116489/ENSG00000155816/ENSG00000119729/ENSG00000066032/ENSG00000168309/ENSG00000160145/ENSG00000145012/ENSG00000138758/ENSG00000129116/ENSG00000044115/ENSG00000079691/ENSG00000010810/ENSG00000152818/ENSG00000075624/ENSG00000122545/ENSG00000158321/ENSG00000079482/ENSG00000153317/ENSG00000165495/ENSG00000134909/ENSG00000107863/ENSG00000095637…	34
CC	GO:0150034	distal axon	23/534	277/15339	0.000108612	0.00335994	0.00285525	ENSG00000116641/ENSG00000135821/ENSG00000115977/ENSG00000115183/ENSG00000182606/ENSG00000018189/ENSG00000182168/ENSG00000129116/ENSG00000150625/ENSG00000113742/ENSG00000152818/ENSG00000075624/ENSG00000158321/ENSG00000079482/ENSG00000136754/ENSG00000099250/ENSG00000148498/ENSG00000184226/ENSG00000066933/ENSG00000007168/ENSG00000186868/ENSG00000184009/ENSG00000205726	23
CC	GO:0043025	neuronal cell body	33/534	472/15339	0.000117612	0.00335994	0.00285525	ENSG00000117519/ENSG00000171385/ENSG00000135821/ENSG00000092969/ENSG00000179915/ENSG00000115310/ENSG00000115183/ENSG00000204217/ENSG00000189058/ENSG00000018189/ENSG00000138696/ENSG00000182168/ENSG00000109756/ENSG00000109472/ENSG00000150625/ENSG00000169862/ENSG00000079215/ENSG00000145730/ENSG00000012660/ENSG00000131016/ENSG00000174469/ENSG00000078725/ENSG00000119522/ENSG00000134569/ENSG00000099250…	33
CC	GO:0045211	postsynaptic membrane	25/534	316/15339	0.000119804	0.00335994	0.00285525	ENSG00000171385/ENSG00000066032/ENSG00000115183/ENSG00000178568/ENSG00000157087/ENSG00000132164/ENSG00000151834/ENSG00000145362/ENSG00000113742/ENSG00000152818/ENSG00000131018/ENSG00000091129/ENSG00000146938/ENSG00000156011/ENSG00000164929/ENSG00000150672/ENSG00000134909/ENSG00000136754/ENSG00000099250/ENSG00000185046/ENSG00000171723/ENSG00000140538/ENSG00000141503/ENSG00000170579/ENSG00000186716	25
CC	GO:0098685	Schaffer collateral - CA1 synapse	11/534	82/15339	0.000122675	0.00335994	0.00285525	ENSG00000179915/ENSG00000138814/ENSG00000137285/ENSG00000010810/ENSG00000164506/ENSG00000131016/ENSG00000075624/ENSG00000103769/ENSG00000168610/ENSG00000184009/ENSG00000186716	11
BP	GO:0007163	establishment or maintenance of cell polarity	20/528	205/14532	5.89284e-05	0.0034323	0.00294605	ENSG00000116641/ENSG00000132694/ENSG00000143878/ENSG00000119729/ENSG00000074054/ENSG00000116117/ENSG00000047849/ENSG00000018189/ENSG00000112851/ENSG00000044115/ENSG00000113645/ENSG00000151914/ENSG00000147065/ENSG00000079482/ENSG00000150672/ENSG00000148498/ENSG00000127314/ENSG00000066933/ENSG00000007168/ENSG00000100345	20
BP	GO:0030099	myeloid cell differentiation	29/528	362/14532	5.91652e-05	0.0034323	0.00294605	ENSG00000143772/ENSG00000114861/ENSG00000113916/ENSG00000081189/ENSG00000112715/ENSG00000118689/ENSG00000177706/ENSG00000005483/ENSG00000080802/ENSG00000055609/ENSG00000147324/ENSG00000083168/ENSG00000033327/ENSG00000154127/ENSG00000150867/ENSG00000136754/ENSG00000131981/ENSG00000100644/ENSG00000072110/ENSG00000134138/ENSG00000166710/ENSG00000007168/ENSG00000196712/ENSG00000168610/ENSG00000154229…	29
BP	GO:0010811	positive regulation of cell-substrate adhesion	14/528	113/14532	5.92798e-05	0.0034323	0.00294605	ENSG00000171132/ENSG00000071054/ENSG00000169756/ENSG00000115414/ENSG00000079691/ENSG00000112715/ENSG00000152818/ENSG00000105894/ENSG00000149084/ENSG00000149177/ENSG00000099250/ENSG00000150760/ENSG00000102606/ENSG00000124145	14
BP	GO:0060840	artery development	12/528	86/14532	6.16501e-05	0.00352547	0.00302602	ENSG00000092969/ENSG00000117020/ENSG00000049323/ENSG00000204217/ENSG00000185008/ENSG00000112715/ENSG00000099250/ENSG00000108175/ENSG00000107779/ENSG00000196712/ENSG00000006125/ENSG00000130164	12
BP	GO:0010594	regulation of endothelial cell migration	16/528	146/14532	8.14828e-05	0.00449319	0.00385665	ENSG00000162407/ENSG00000135821/ENSG00000135744/ENSG00000117020/ENSG00000143878/ENSG00000204217/ENSG00000114861/ENSG00000138685/ENSG00000081189/ENSG00000112715/ENSG00000105894/ENSG00000099250/ENSG00000100644/ENSG00000166068/ENSG00000196712/ENSG00000154229	16
BP	GO:1903779	regulation of cardiac conduction	10/528	63/14532	8.31419e-05	0.00453075	0.00388888	ENSG00000018625/ENSG00000058668/ENSG00000135744/ENSG00000157087/ENSG00000145362/ENSG00000198363/ENSG00000069431/ENSG00000123104/ENSG00000198838/ENSG00000129244	10
BP	GO:0050890	cognition	24/528	279/14532	8.53229e-05	0.00459553	0.00394449	ENSG00000018625/ENSG00000135744/ENSG00000179915/ENSG00000115183/ENSG00000168309/ENSG00000160145/ENSG00000081189/ENSG00000135298/ENSG00000010810/ENSG00000106278/ENSG00000105894/ENSG00000174469/ENSG00000146938/ENSG00000078725/ENSG00000100644/ENSG00000134138/ENSG00000166710/ENSG00000033800/ENSG00000007168/ENSG00000196712/ENSG00000186868/ENSG00000182621/ENSG00000149658/ENSG00000130164	24
BP	GO:0045216	cell-cell junction organization	18/528	179/14532	9.25835e-05	0.00489581	0.00420223	ENSG00000092969/ENSG00000135744/ENSG00000071054/ENSG00000169756/ENSG00000175161/ENSG00000145362/ENSG00000169862/ENSG00000134982/ENSG00000044115/ENSG00000112715/ENSG00000152661/ENSG00000128536/ENSG00000146938/ENSG00000182985/ENSG00000148498/ENSG00000133961/ENSG00000154229/ENSG00000166974	18
BP	GO:0060828	regulation of canonical Wnt signaling pathway	23/528	263/14532	9.3012e-05	0.00489581	0.00420223	ENSG00000144642/ENSG00000018408/ENSG00000169862/ENSG00000134982/ENSG00000113712/ENSG00000118689/ENSG00000058091/ENSG00000101849/ENSG00000173273/ENSG00000104375/ENSG00000104517/ENSG00000156052/ENSG00000106829/ENSG00000050165/ENSG00000205213/ENSG00000134569/ENSG00000137693/ENSG00000148737/ENSG00000066468/ENSG00000150907/ENSG00000179399/ENSG00000108854/ENSG00000183579	23
BP	GO:0030111	regulation of Wnt signaling pathway	27/528	335/14532	9.55674e-05	0.00497105	0.0042668	ENSG00000127603/ENSG00000162407/ENSG00000144642/ENSG00000018408/ENSG00000169862/ENSG00000134982/ENSG00000113712/ENSG00000118689/ENSG00000058091/ENSG00000101849/ENSG00000173273/ENSG00000104375/ENSG00000104517/ENSG00000156052/ENSG00000106829/ENSG00000050165/ENSG00000205213/ENSG00000134569/ENSG00000137693/ENSG00000148737/ENSG00000066468/ENSG00000156076/ENSG00000150907/ENSG00000179399/ENSG00000186153…	27
BP	GO:0016055	Wnt signaling pathway	35/528	487/14532	9.74552e-05	0.00497105	0.0042668	ENSG00000127603/ENSG00000162407/ENSG00000144642/ENSG00000163637/ENSG00000018408/ENSG00000154310/ENSG00000138814/ENSG00000109472/ENSG00000169862/ENSG00000134982/ENSG00000113712/ENSG00000118689/ENSG00000058091/ENSG00000101849/ENSG00000173273/ENSG00000104375/ENSG00000104517/ENSG00000156052/ENSG00000106829/ENSG00000050165/ENSG00000205213/ENSG00000134569/ENSG00000137693/ENSG00000148737/ENSG00000066468…	35
BP	GO:0007266	Rho protein signal transduction	19/528	196/14532	9.76609e-05	0.00497105	0.0042668	ENSG00000132694/ENSG00000143878/ENSG00000119729/ENSG00000163947/ENSG00000160145/ENSG00000114790/ENSG00000113916/ENSG00000038382/ENSG00000146535/ENSG00000079482/ENSG00000104728/ENSG00000046889/ENSG00000196914/ENSG00000099250/ENSG00000102606/ENSG00000074696/ENSG00000170776/ENSG00000186716/ENSG00000205726	19
BP	GO:0001558	regulation of cell growth	29/528	373/14532	0.000100533	0.00506163	0.00434456	ENSG00000127603/ENSG00000132694/ENSG00000092969/ENSG00000135744/ENSG00000115310/ENSG00000204217/ENSG00000115414/ENSG00000144674/ENSG00000168309/ENSG00000073803/ENSG00000113916/ENSG00000163453/ENSG00000018189/ENSG00000152377/ENSG00000112715/ENSG00000152661/ENSG00000091129/ENSG00000092964/ENSG00000149177/ENSG00000099250/ENSG00000185737/ENSG00000103769/ENSG00000140538/ENSG00000103528/ENSG00000007168…	29
BP	GO:0198738	cell-cell signaling by wnt	35/528	489/14532	0.000105654	0.00526224	0.00451674	ENSG00000127603/ENSG00000162407/ENSG00000144642/ENSG00000163637/ENSG00000018408/ENSG00000154310/ENSG00000138814/ENSG00000109472/ENSG00000169862/ENSG00000134982/ENSG00000113712/ENSG00000118689/ENSG00000058091/ENSG00000101849/ENSG00000173273/ENSG00000104375/ENSG00000104517/ENSG00000156052/ENSG00000106829/ENSG00000050165/ENSG00000205213/ENSG00000134569/ENSG00000137693/ENSG00000148737/ENSG00000066468…	35
BP	GO:0043410	positive regulation of MAPK cascade	35/528	490/14532	0.000109982	0.00541955	0.00465177	ENSG00000133048/ENSG00000092969/ENSG00000011566/ENSG00000171132/ENSG00000178568/ENSG00000154310/ENSG00000073803/ENSG00000181826/ENSG00000138685/ENSG00000109756/ENSG00000113645/ENSG00000112715/ENSG00000111907/ENSG00000197442/ENSG00000055208/ENSG00000131016/ENSG00000147324/ENSG00000104375/ENSG00000026508/ENSG00000149177/ENSG00000099250/ENSG00000197746/ENSG00000066468/ENSG00000127314/ENSG00000150991…	35
BP	GO:0040013	negative regulation of locomotion	24/528	284/14532	0.00011243	0.00548183	0.00470522	ENSG00000143878/ENSG00000074054/ENSG00000178568/ENSG00000144724/ENSG00000185008/ENSG00000189058/ENSG00000138685/ENSG00000081189/ENSG00000044115/ENSG00000118689/ENSG00000122545/ENSG00000105894/ENSG00000149177/ENSG00000099250/ENSG00000185532/ENSG00000185737/ENSG00000107779/ENSG00000166068/ENSG00000196712/ENSG00000168610/ENSG00000168675/ENSG00000182621/ENSG00000130303/ENSG00000186716	24
BP	GO:0048588	developmental cell growth	20/528	215/14532	0.000114278	0.00551393	0.00473278	ENSG00000127603/ENSG00000135744/ENSG00000115310/ENSG00000204217/ENSG00000173166/ENSG00000115414/ENSG00000144674/ENSG00000073803/ENSG00000018189/ENSG00000112715/ENSG00000158321/ENSG00000091129/ENSG00000092964/ENSG00000099250/ENSG00000103769/ENSG00000170776/ENSG00000140538/ENSG00000103528/ENSG00000007168/ENSG00000186868	20
CC	GO:0030426	growth cone	16/534	166/15339	0.000226705	0.00588241	0.00499882	ENSG00000116641/ENSG00000182606/ENSG00000018189/ENSG00000182168/ENSG00000129116/ENSG00000150625/ENSG00000113742/ENSG00000152818/ENSG00000158321/ENSG00000136754/ENSG00000099250/ENSG00000148498/ENSG00000184226/ENSG00000066933/ENSG00000007168/ENSG00000186868	16
BP	GO:0051271	negative regulation of cellular component movement	24/528	286/14532	0.000125262	0.00593643	0.00509542	ENSG00000143878/ENSG00000074054/ENSG00000178568/ENSG00000144724/ENSG00000189058/ENSG00000138685/ENSG00000081189/ENSG00000044115/ENSG00000118689/ENSG00000122545/ENSG00000105894/ENSG00000149177/ENSG00000099250/ENSG00000185532/ENSG00000185737/ENSG00000107779/ENSG00000072110/ENSG00000166068/ENSG00000196712/ENSG00000168610/ENSG00000168675/ENSG00000182621/ENSG00000130303/ENSG00000186716	24
BP	GO:0035023	regulation of Rho protein signal transduction	15/528	136/14532	0.000125598	0.00593643	0.00509542	ENSG00000132694/ENSG00000163947/ENSG00000160145/ENSG00000114790/ENSG00000113916/ENSG00000038382/ENSG00000079482/ENSG00000104728/ENSG00000046889/ENSG00000196914/ENSG00000099250/ENSG00000102606/ENSG00000170776/ENSG00000186716/ENSG00000205726	15
BP	GO:0016049	cell growth	32/528	436/14532	0.000131514	0.00615324	0.00528152	ENSG00000127603/ENSG00000132694/ENSG00000092969/ENSG00000135744/ENSG00000115310/ENSG00000204217/ENSG00000173166/ENSG00000115414/ENSG00000144674/ENSG00000168309/ENSG00000073803/ENSG00000113916/ENSG00000163453/ENSG00000018189/ENSG00000152377/ENSG00000112715/ENSG00000152661/ENSG00000158321/ENSG00000091129/ENSG00000092964/ENSG00000149177/ENSG00000099250/ENSG00000185737/ENSG00000103769/ENSG00000170776…	32
BP	GO:2000146	negative regulation of cell motility	22/528	252/14532	0.000134735	0.00624092	0.00535677	ENSG00000143878/ENSG00000074054/ENSG00000178568/ENSG00000144724/ENSG00000189058/ENSG00000138685/ENSG00000081189/ENSG00000044115/ENSG00000118689/ENSG00000122545/ENSG00000105894/ENSG00000149177/ENSG00000185532/ENSG00000185737/ENSG00000107779/ENSG00000166068/ENSG00000196712/ENSG00000168610/ENSG00000168675/ENSG00000182621/ENSG00000130303/ENSG00000186716	22
MF	GO:0008013	beta-catenin binding	11/517	81/14520	0.000133205	0.00647947	0.0059792	ENSG00000144893/ENSG00000169862/ENSG00000134982/ENSG00000044115/ENSG00000118689/ENSG00000101849/ENSG00000149177/ENSG00000148737/ENSG00000150907/ENSG00000133961/ENSG00000069667	11
BP	GO:0042552	myelination	14/528	124/14532	0.000163282	0.00748834	0.00642748	ENSG00000145362/ENSG00000112531/ENSG00000106278/ENSG00000105894/ENSG00000104728/ENSG00000120885/ENSG00000104419/ENSG00000149256/ENSG00000148498/ENSG00000197746/ENSG00000140538/ENSG00000109099/ENSG00000196712/ENSG00000153902	14
BP	GO:0007612	learning	15/528	140/14532	0.000173938	0.00774691	0.00664942	ENSG00000018625/ENSG00000135744/ENSG00000179915/ENSG00000115183/ENSG00000160145/ENSG00000135298/ENSG00000010810/ENSG00000105894/ENSG00000174469/ENSG00000146938/ENSG00000100644/ENSG00000134138/ENSG00000033800/ENSG00000196712/ENSG00000149658	15
BP	GO:0008037	cell recognition	15/528	140/14532	0.000173938	0.00774691	0.00664942	ENSG00000115310/ENSG00000185008/ENSG00000129116/ENSG00000091129/ENSG00000174469/ENSG00000147065/ENSG00000106714/ENSG00000182985/ENSG00000182667/ENSG00000099250/ENSG00000131981/ENSG00000149925/ENSG00000158270/ENSG00000172270/ENSG00000154654	15
CC	GO:0030427	site of polarized growth	16/534	171/15339	0.000317859	0.00783522	0.00665831	ENSG00000116641/ENSG00000182606/ENSG00000018189/ENSG00000182168/ENSG00000129116/ENSG00000150625/ENSG00000113742/ENSG00000152818/ENSG00000158321/ENSG00000136754/ENSG00000099250/ENSG00000148498/ENSG00000184226/ENSG00000066933/ENSG00000007168/ENSG00000186868	16
BP	GO:0030336	negative regulation of cell migration	21/528	240/14532	0.000184284	0.00812957	0.00697787	ENSG00000143878/ENSG00000074054/ENSG00000178568/ENSG00000144724/ENSG00000189058/ENSG00000138685/ENSG00000081189/ENSG00000118689/ENSG00000122545/ENSG00000105894/ENSG00000149177/ENSG00000185532/ENSG00000185737/ENSG00000107779/ENSG00000166068/ENSG00000196712/ENSG00000168610/ENSG00000168675/ENSG00000182621/ENSG00000130303/ENSG00000186716	21
BP	GO:0007272	ensheathment of neurons	14/528	126/14532	0.000193604	0.00838107	0.00719374	ENSG00000145362/ENSG00000112531/ENSG00000106278/ENSG00000105894/ENSG00000104728/ENSG00000120885/ENSG00000104419/ENSG00000149256/ENSG00000148498/ENSG00000197746/ENSG00000140538/ENSG00000109099/ENSG00000196712/ENSG00000153902	14
BP	GO:0008366	axon ensheathment	14/528	126/14532	0.000193604	0.00838107	0.00719374	ENSG00000145362/ENSG00000112531/ENSG00000106278/ENSG00000105894/ENSG00000104728/ENSG00000120885/ENSG00000104419/ENSG00000149256/ENSG00000148498/ENSG00000197746/ENSG00000140538/ENSG00000109099/ENSG00000196712/ENSG00000153902	14
BP	GO:0030500	regulation of bone mineralization	10/528	70/14532	0.000205588	0.00881746	0.0075683	ENSG00000204217/ENSG00000138696/ENSG00000081189/ENSG00000164199/ENSG00000152661/ENSG00000177706/ENSG00000105894/ENSG00000107779/ENSG00000177119/ENSG00000100644	10
BP	GO:0007596	blood coagulation	24/528	297/14532	0.000222001	0.00883704	0.00758511	ENSG00000077549/ENSG00000117525/ENSG00000116489/ENSG00000171132/ENSG00000184500/ENSG00000188313/ENSG00000058866/ENSG00000079691/ENSG00000010810/ENSG00000146535/ENSG00000075624/ENSG00000156049/ENSG00000156052/ENSG00000135365/ENSG00000154127/ENSG00000185532/ENSG00000171988/ENSG00000150760/ENSG00000123104/ENSG00000177119/ENSG00000154229/ENSG00000132475/ENSG00000184009/ENSG00000100345	24
BP	GO:0060560	developmental growth involved in morphogenesis	20/528	226/14532	0.000224261	0.00883704	0.00758511	ENSG00000127603/ENSG00000115310/ENSG00000204217/ENSG00000173166/ENSG00000115414/ENSG00000144674/ENSG00000073803/ENSG00000018189/ENSG00000112715/ENSG00000158321/ENSG00000091129/ENSG00000092964/ENSG00000137693/ENSG00000099250/ENSG00000066468/ENSG00000103769/ENSG00000140538/ENSG00000103528/ENSG00000007168/ENSG00000186868	20
BP	GO:0035637	multicellular organismal signaling	18/528	192/14532	0.000225123	0.00883704	0.00758511	ENSG00000171385/ENSG00000018625/ENSG00000058668/ENSG00000135744/ENSG00000157087/ENSG00000145362/ENSG00000182132/ENSG00000152661/ENSG00000091129/ENSG00000174469/ENSG00000198363/ENSG00000165995/ENSG00000069431/ENSG00000123104/ENSG00000198838/ENSG00000140538/ENSG00000007168/ENSG00000129244	18
BP	GO:0097191	extrinsic apoptotic signaling pathway	18/528	192/14532	0.000225123	0.00883704	0.00758511	ENSG00000092969/ENSG00000135744/ENSG00000115760/ENSG00000138448/ENSG00000135926/ENSG00000135916/ENSG00000138696/ENSG00000044115/ENSG00000146247/ENSG00000118689/ENSG00000010810/ENSG00000104375/ENSG00000137693/ENSG00000099250/ENSG00000148737/ENSG00000131981/ENSG00000186153/ENSG00000196712	18
BP	GO:1901890	positive regulation of cell junction assembly	12/528	99/14532	0.000243111	0.00946294	0.00812233	ENSG00000135744/ENSG00000179915/ENSG00000071054/ENSG00000169756/ENSG00000150471/ENSG00000112715/ENSG00000135298/ENSG00000153707/ENSG00000149177/ENSG00000099250/ENSG00000140538/ENSG00000124145	12
BP	GO:0050817	coagulation	24/528	299/14532	0.000245388	0.00947196	0.00813008	ENSG00000077549/ENSG00000117525/ENSG00000116489/ENSG00000171132/ENSG00000184500/ENSG00000188313/ENSG00000058866/ENSG00000079691/ENSG00000010810/ENSG00000146535/ENSG00000075624/ENSG00000156049/ENSG00000156052/ENSG00000135365/ENSG00000154127/ENSG00000185532/ENSG00000171988/ENSG00000150760/ENSG00000123104/ENSG00000177119/ENSG00000154229/ENSG00000132475/ENSG00000184009/ENSG00000100345	24
BP	GO:1903827	regulation of cellular protein localization	34/528	493/14532	0.000265975	0.00998828	0.00857325	ENSG00000264522/ENSG00000135821/ENSG00000171132/ENSG00000119729/ENSG00000115310/ENSG00000115355/ENSG00000178568/ENSG00000138376/ENSG00000135926/ENSG00000152977/ENSG00000189058/ENSG00000018189/ENSG00000170390/ENSG00000134982/ENSG00000010810/ENSG00000075624/ENSG00000105894/ENSG00000147065/ENSG00000079482/ENSG00000147324/ENSG00000120910/ENSG00000104517/ENSG00000134569/ENSG00000131626/ENSG00000095637…	34
BP	GO:0007599	hemostasis	24/528	301/14532	0.000270925	0.0100394	0.00861713	ENSG00000077549/ENSG00000117525/ENSG00000116489/ENSG00000171132/ENSG00000184500/ENSG00000188313/ENSG00000058866/ENSG00000079691/ENSG00000010810/ENSG00000146535/ENSG00000075624/ENSG00000156049/ENSG00000156052/ENSG00000135365/ENSG00000154127/ENSG00000185532/ENSG00000171988/ENSG00000150760/ENSG00000123104/ENSG00000177119/ENSG00000154229/ENSG00000132475/ENSG00000184009/ENSG00000100345	24
BP	GO:0030307	positive regulation of cell growth	15/528	147/14532	0.000297804	0.0108616	0.00932287	ENSG00000127603/ENSG00000092969/ENSG00000204217/ENSG00000115414/ENSG00000144674/ENSG00000073803/ENSG00000018189/ENSG00000112715/ENSG00000099250/ENSG00000103769/ENSG00000140538/ENSG00000103528/ENSG00000007168/ENSG00000186868/ENSG00000132475	15
MF	GO:0003779	actin binding	30/517	423/14520	0.000270245	0.0119663	0.0110424	ENSG00000077549/ENSG00000127603/ENSG00000117519/ENSG00000116489/ENSG00000155816/ENSG00000171132/ENSG00000115355/ENSG00000066032/ENSG00000157827/ENSG00000168309/ENSG00000129116/ENSG00000044115/ENSG00000151914/ENSG00000152818/ENSG00000131018/ENSG00000147065/ENSG00000079482/ENSG00000165495/ENSG00000165995/ENSG00000095637/ENSG00000148700/ENSG00000099204/ENSG00000100592/ENSG00000072110/ENSG00000066933…	30
BP	GO:0030010	establishment of cell polarity	14/528	133/14532	0.00034105	0.0123418	0.0105933	ENSG00000116641/ENSG00000132694/ENSG00000074054/ENSG00000116117/ENSG00000047849/ENSG00000018189/ENSG00000113645/ENSG00000147065/ENSG00000079482/ENSG00000148498/ENSG00000127314/ENSG00000066933/ENSG00000007168/ENSG00000100345	14
BP	GO:0046620	regulation of organ growth	11/528	89/14532	0.000368961	0.013231	0.0113566	ENSG00000178568/ENSG00000138685/ENSG00000081189/ENSG00000113645/ENSG00000008083/ENSG00000152661/ENSG00000104375/ENSG00000137693/ENSG00000107779/ENSG00000066468/ENSG00000060138	11
BP	GO:0033002	muscle cell proliferation	17/528	183/14532	0.000371336	0.013231	0.0113566	ENSG00000092969/ENSG00000135744/ENSG00000178568/ENSG00000114861/ENSG00000189058/ENSG00000138685/ENSG00000081189/ENSG00000008083/ENSG00000152661/ENSG00000197442/ENSG00000149256/ENSG00000137693/ENSG00000185532/ENSG00000107779/ENSG00000148737/ENSG00000066468/ENSG00000168610	17
BP	GO:0061337	cardiac conduction	14/528	135/14532	0.000397719	0.0138514	0.0118891	ENSG00000171385/ENSG00000018625/ENSG00000058668/ENSG00000135744/ENSG00000157087/ENSG00000145362/ENSG00000182132/ENSG00000152661/ENSG00000198363/ENSG00000165995/ENSG00000069431/ENSG00000123104/ENSG00000198838/ENSG00000129244	14
CC	GO:0031256	leading edge membrane	15/534	165/15339	0.000656269	0.014067	0.011954	ENSG00000127603/ENSG00000138448/ENSG00000168309/ENSG00000185008/ENSG00000151834/ENSG00000164199/ENSG00000134982/ENSG00000113645/ENSG00000174469/ENSG00000156011/ENSG00000026508/ENSG00000110436/ENSG00000149177/ENSG00000028203/ENSG00000186868	15
BP	GO:1903828	negative regulation of cellular protein localization	12/528	105/14532	0.000421609	0.0145738	0.0125092	ENSG00000264522/ENSG00000119729/ENSG00000138376/ENSG00000135926/ENSG00000189058/ENSG00000170390/ENSG00000147324/ENSG00000131626/ENSG00000134882/ENSG00000133961/ENSG00000196712/ENSG00000186868	12
MF	GO:0019199	transmembrane receptor protein kinase activity	10/517	77/14520	0.000386447	0.0151759	0.0140042	ENSG00000049323/ENSG00000150938/ENSG00000204217/ENSG00000178568/ENSG00000138696/ENSG00000099250/ENSG00000107779/ENSG00000066468/ENSG00000140538/ENSG00000140443	10
MF	GO:0017016	Ras GTPase binding	29/517	413/14520	0.000401125	0.0151759	0.0140042	ENSG00000116641/ENSG00000132694/ENSG00000143344/ENSG00000118873/ENSG00000157827/ENSG00000163947/ENSG00000160145/ENSG00000114790/ENSG00000138670/ENSG00000109756/ENSG00000038382/ENSG00000010017/ENSG00000164506/ENSG00000128512/ENSG00000104728/ENSG00000046889/ENSG00000104419/ENSG00000119522/ENSG00000184014/ENSG00000196914/ENSG00000150760/ENSG00000060138/ENSG00000102606/ENSG00000100592/ENSG00000174485…	29
BP	GO:0060070	canonical Wnt signaling pathway	24/528	312/14532	0.000457797	0.0154943	0.0132992	ENSG00000162407/ENSG00000144642/ENSG00000018408/ENSG00000169862/ENSG00000134982/ENSG00000113712/ENSG00000118689/ENSG00000058091/ENSG00000101849/ENSG00000173273/ENSG00000104375/ENSG00000104517/ENSG00000156052/ENSG00000106829/ENSG00000050165/ENSG00000205213/ENSG00000134569/ENSG00000137693/ENSG00000148737/ENSG00000066468/ENSG00000150907/ENSG00000179399/ENSG00000108854/ENSG00000183579	24
BP	GO:1903034	regulation of response to wounding	15/528	153/14532	0.000458273	0.0154943	0.0132992	ENSG00000162407/ENSG00000117525/ENSG00000171132/ENSG00000074054/ENSG00000184500/ENSG00000138685/ENSG00000152661/ENSG00000105894/ENSG00000154127/ENSG00000185532/ENSG00000198825/ENSG00000177119/ENSG00000140538/ENSG00000154229/ENSG00000100345	15
BP	GO:0043542	endothelial cell migration	17/528	187/14532	0.000477348	0.0160223	0.0137524	ENSG00000162407/ENSG00000135821/ENSG00000135744/ENSG00000117020/ENSG00000143878/ENSG00000204217/ENSG00000114861/ENSG00000138685/ENSG00000081189/ENSG00000112715/ENSG00000105894/ENSG00000099250/ENSG00000100644/ENSG00000166068/ENSG00000196712/ENSG00000154229/ENSG00000100345	17
BP	GO:0030900	forebrain development	26/528	352/14532	0.00050117	0.0167008	0.0143349	ENSG00000116641/ENSG00000058668/ENSG00000084676/ENSG00000115310/ENSG00000178568/ENSG00000185008/ENSG00000170390/ENSG00000109756/ENSG00000010810/ENSG00000105894/ENSG00000174469/ENSG00000079482/ENSG00000182197/ENSG00000110436/ENSG00000099250/ENSG00000185532/ENSG00000185737/ENSG00000107779/ENSG00000066468/ENSG00000111783/ENSG00000100644/ENSG00000133961/ENSG00000166710/ENSG00000007168/ENSG00000196712…	26
BP	GO:0003015	heart process	21/528	259/14532	0.000515895	0.0170688	0.0146506	ENSG00000184588/ENSG00000171385/ENSG00000018625/ENSG00000058668/ENSG00000092969/ENSG00000135744/ENSG00000157087/ENSG00000018408/ENSG00000145362/ENSG00000182132/ENSG00000010810/ENSG00000152661/ENSG00000198363/ENSG00000137693/ENSG00000048740/ENSG00000165995/ENSG00000069431/ENSG00000123104/ENSG00000198838/ENSG00000170776/ENSG00000129244	21
BP	GO:0099003	vesicle-mediated transport in synapse	18/528	206/14532	0.000530122	0.0171715	0.0147388	ENSG00000085832/ENSG00000179915/ENSG00000163618/ENSG00000164506/ENSG00000075624/ENSG00000146938/ENSG00000079482/ENSG00000120910/ENSG00000119522/ENSG00000165995/ENSG00000127314/ENSG00000100505/ENSG00000133961/ENSG00000103769/ENSG00000103528/ENSG00000006125/ENSG00000184009/ENSG00000205726	18
BP	GO:0010595	positive regulation of endothelial cell migration	11/528	93/14532	0.000540651	0.0173909	0.0149272	ENSG00000162407/ENSG00000135744/ENSG00000117020/ENSG00000143878/ENSG00000204217/ENSG00000114861/ENSG00000138685/ENSG00000112715/ENSG00000099250/ENSG00000100644/ENSG00000154229	11
BP	GO:0030282	bone mineralization	12/528	108/14532	0.000546041	0.0174432	0.014972	ENSG00000204217/ENSG00000138696/ENSG00000081189/ENSG00000164199/ENSG00000152661/ENSG00000177706/ENSG00000105894/ENSG00000205213/ENSG00000107779/ENSG00000066468/ENSG00000177119/ENSG00000100644	12
MF	GO:0003713	transcription coactivator activity	23/517	301/14520	0.000495939	0.0177468	0.0163766	ENSG00000142611/ENSG00000118217/ENSG00000084676/ENSG00000118263/ENSG00000018408/ENSG00000144893/ENSG00000138685/ENSG00000113645/ENSG00000049618/ENSG00000055609/ENSG00000157110/ENSG00000083168/ENSG00000140396/ENSG00000184384/ENSG00000137693/ENSG00000148516/ENSG00000150347/ENSG00000108175/ENSG00000072110/ENSG00000033800/ENSG00000186260/ENSG00000186153/ENSG00000196588	23
BP	GO:0032535	regulation of cellular component size	26/528	355/14532	0.000569354	0.0180633	0.0155043	ENSG00000077549/ENSG00000127603/ENSG00000116489/ENSG00000155816/ENSG00000117020/ENSG00000171132/ENSG00000115310/ENSG00000066032/ENSG00000204217/ENSG00000115414/ENSG00000144674/ENSG00000073803/ENSG00000018189/ENSG00000079691/ENSG00000112715/ENSG00000091129/ENSG00000147065/ENSG00000092964/ENSG00000099250/ENSG00000148700/ENSG00000177119/ENSG00000103769/ENSG00000140538/ENSG00000007168/ENSG00000186868…	26
CC	GO:0030027	lamellipodium	16/534	190/15339	0.00100958	0.0199089	0.0169184	ENSG00000115355/ENSG00000066032/ENSG00000138448/ENSG00000173166/ENSG00000018189/ENSG00000182168/ENSG00000129116/ENSG00000134982/ENSG00000044115/ENSG00000079691/ENSG00000104635/ENSG00000026508/ENSG00000136754/ENSG00000099204/ENSG00000102606/ENSG00000205726	16
BP	GO:0071560	cellular response to transforming growth factor beta stimulus	19/528	228/14532	0.00067374	0.0209692	0.0179985	ENSG00000142611/ENSG00000092969/ENSG00000049323/ENSG00000169756/ENSG00000204217/ENSG00000138696/ENSG00000081189/ENSG00000010810/ENSG00000050165/ENSG00000148516/ENSG00000148498/ENSG00000107779/ENSG00000066468/ENSG00000134532/ENSG00000150991/ENSG00000090863/ENSG00000186153/ENSG00000108854/ENSG00000168675	19
MF	GO:0031267	small GTPase binding	29/517	427/14520	0.000686084	0.0212374	0.0195977	ENSG00000116641/ENSG00000132694/ENSG00000143344/ENSG00000118873/ENSG00000157827/ENSG00000163947/ENSG00000160145/ENSG00000114790/ENSG00000138670/ENSG00000109756/ENSG00000038382/ENSG00000010017/ENSG00000164506/ENSG00000128512/ENSG00000104728/ENSG00000046889/ENSG00000104419/ENSG00000119522/ENSG00000184014/ENSG00000196914/ENSG00000150760/ENSG00000060138/ENSG00000102606/ENSG00000100592/ENSG00000174485…	29
BP	GO:0050679	positive regulation of epithelial cell proliferation	16/528	177/14532	0.000737416	0.0221799	0.0190377	ENSG00000117525/ENSG00000135821/ENSG00000117020/ENSG00000115310/ENSG00000204217/ENSG00000138685/ENSG00000112715/ENSG00000105894/ENSG00000099250/ENSG00000107779/ENSG00000148737/ENSG00000066468/ENSG00000100644/ENSG00000196712/ENSG00000168610/ENSG00000154229	16
BP	GO:0045665	negative regulation of neuron differentiation	18/528	212/14532	0.000743869	0.0222297	0.0190804	ENSG00000115310/ENSG00000071054/ENSG00000135916/ENSG00000144724/ENSG00000018189/ENSG00000138814/ENSG00000109756/ENSG00000152377/ENSG00000118689/ENSG00000153317/ENSG00000184014/ENSG00000134569/ENSG00000099250/ENSG00000198825/ENSG00000166710/ENSG00000169783/ENSG00000007168/ENSG00000109099	18
BP	GO:0030168	platelet activation	14/528	144/14532	0.000762919	0.0226528	0.0194436	ENSG00000171132/ENSG00000188313/ENSG00000058866/ENSG00000010810/ENSG00000146535/ENSG00000075624/ENSG00000156049/ENSG00000156052/ENSG00000154127/ENSG00000185532/ENSG00000123104/ENSG00000154229/ENSG00000184009/ENSG00000100345	14
BP	GO:0003158	endothelium development	12/528	113/14532	0.000821594	0.0236034	0.0202596	ENSG00000143878/ENSG00000204217/ENSG00000114861/ENSG00000114790/ENSG00000109756/ENSG00000112715/ENSG00000152661/ENSG00000105894/ENSG00000147065/ENSG00000148516/ENSG00000099250/ENSG00000127314	12
BP	GO:0032970	regulation of actin filament-based process	26/528	364/14532	0.000825045	0.0236034	0.0202596	ENSG00000077549/ENSG00000184588/ENSG00000116489/ENSG00000018625/ENSG00000155816/ENSG00000143878/ENSG00000171132/ENSG00000119729/ENSG00000115355/ENSG00000066032/ENSG00000074054/ENSG00000168309/ENSG00000145362/ENSG00000081189/ENSG00000145730/ENSG00000079691/ENSG00000104728/ENSG00000131626/ENSG00000099250/ENSG00000148700/ENSG00000170776/ENSG00000140538/ENSG00000160551/ENSG00000124145/ENSG00000130303…	26
CC	GO:0098793	presynapse	30/534	476/15339	0.00129851	0.0237099	0.0201485	ENSG00000184588/ENSG00000135821/ENSG00000058668/ENSG00000179915/ENSG00000115977/ENSG00000066032/ENSG00000115183/ENSG00000178568/ENSG00000157087/ENSG00000132164/ENSG00000163618/ENSG00000154310/ENSG00000151834/ENSG00000150625/ENSG00000132424/ENSG00000164506/ENSG00000075624/ENSG00000105894/ENSG00000146938/ENSG00000079482/ENSG00000120910/ENSG00000119522/ENSG00000110436/ENSG00000131626/ENSG00000165995…	30
BP	GO:0071559	response to transforming growth factor beta	19/528	234/14532	0.000921597	0.0256289	0.0219981	ENSG00000142611/ENSG00000092969/ENSG00000049323/ENSG00000169756/ENSG00000204217/ENSG00000138696/ENSG00000081189/ENSG00000010810/ENSG00000050165/ENSG00000148516/ENSG00000148498/ENSG00000107779/ENSG00000066468/ENSG00000134532/ENSG00000150991/ENSG00000090863/ENSG00000186153/ENSG00000108854/ENSG00000168675	19
BP	GO:0045637	regulation of myeloid cell differentiation	18/528	216/14532	0.000924288	0.0256289	0.0219981	ENSG00000143772/ENSG00000114861/ENSG00000081189/ENSG00000118689/ENSG00000005483/ENSG00000080802/ENSG00000055609/ENSG00000154127/ENSG00000131981/ENSG00000100644/ENSG00000134138/ENSG00000166710/ENSG00000196712/ENSG00000168610/ENSG00000154229/ENSG00000132475/ENSG00000128016/ENSG00000100320	18
BP	GO:0008360	regulation of cell shape	14/528	147/14532	0.00093508	0.0256289	0.0219981	ENSG00000143878/ENSG00000119729/ENSG00000157827/ENSG00000115414/ENSG00000112715/ENSG00000146247/ENSG00000010810/ENSG00000146535/ENSG00000122545/ENSG00000128585/ENSG00000105894/ENSG00000147065/ENSG00000149925/ENSG00000100345	14
BP	GO:0061351	neural precursor cell proliferation	14/528	147/14532	0.00093508	0.0256289	0.0219981	ENSG00000116641/ENSG00000044115/ENSG00000112715/ENSG00000118689/ENSG00000106278/ENSG00000105894/ENSG00000066468/ENSG00000134532/ENSG00000150907/ENSG00000100644/ENSG00000133961/ENSG00000069667/ENSG00000007168/ENSG00000196712	14
BP	GO:0098739	import across plasma membrane	12/528	115/14532	0.000960347	0.0258624	0.0221985	ENSG00000018625/ENSG00000058668/ENSG00000135744/ENSG00000181804/ENSG00000079215/ENSG00000010810/ENSG00000104635/ENSG00000110436/ENSG00000069431/ENSG00000204442/ENSG00000185950/ENSG00000129244	12
BP	GO:2001233	regulation of apoptotic signaling pathway	24/528	329/14532	0.000967904	0.0259124	0.0222414	ENSG00000135744/ENSG00000115760/ENSG00000136536/ENSG00000138448/ENSG00000135926/ENSG00000135916/ENSG00000138696/ENSG00000044115/ENSG00000146247/ENSG00000010810/ENSG00000111907/ENSG00000120910/ENSG00000120885/ENSG00000104375/ENSG00000026508/ENSG00000137693/ENSG00000099250/ENSG00000148737/ENSG00000060138/ENSG00000139644/ENSG00000131981/ENSG00000100644/ENSG00000186153/ENSG00000196712	24
BP	GO:2001234	negative regulation of apoptotic signaling pathway	16/528	183/14532	0.00105467	0.0274452	0.023557	ENSG00000115760/ENSG00000136536/ENSG00000138448/ENSG00000135926/ENSG00000044115/ENSG00000146247/ENSG00000010810/ENSG00000120885/ENSG00000026508/ENSG00000137693/ENSG00000099250/ENSG00000148737/ENSG00000060138/ENSG00000139644/ENSG00000131981/ENSG00000100644	16
BP	GO:0048863	stem cell differentiation	19/528	238/14532	0.00112717	0.0290059	0.0248967	ENSG00000092969/ENSG00000178568/ENSG00000115414/ENSG00000150625/ENSG00000081189/ENSG00000008083/ENSG00000105894/ENSG00000137693/ENSG00000099250/ENSG00000107779/ENSG00000066468/ENSG00000134532/ENSG00000244754/ENSG00000100644/ENSG00000140262/ENSG00000173575/ENSG00000168610/ENSG00000153944/ENSG00000078747	19
BP	GO:0090066	regulation of anatomical structure size	31/528	473/14532	0.00113658	0.0290865	0.0249658	ENSG00000077549/ENSG00000127603/ENSG00000116489/ENSG00000018625/ENSG00000135744/ENSG00000155816/ENSG00000117020/ENSG00000171132/ENSG00000115310/ENSG00000066032/ENSG00000204217/ENSG00000115414/ENSG00000144674/ENSG00000073803/ENSG00000018189/ENSG00000079691/ENSG00000112715/ENSG00000152661/ENSG00000091129/ENSG00000128512/ENSG00000147065/ENSG00000092964/ENSG00000099250/ENSG00000185532/ENSG00000148700…	31
BP	GO:2001237	negative regulation of extrinsic apoptotic signaling pathway	10/528	87/14532	0.00119627	0.0304456	0.0261324	ENSG00000115760/ENSG00000138448/ENSG00000135926/ENSG00000044115/ENSG00000146247/ENSG00000010810/ENSG00000137693/ENSG00000099250/ENSG00000148737/ENSG00000131981	10
BP	GO:0001936	regulation of endothelial cell proliferation	12/528	118/14532	0.00120465	0.0304916	0.0261719	ENSG00000117525/ENSG00000117020/ENSG00000204217/ENSG00000138685/ENSG00000081189/ENSG00000112715/ENSG00000152661/ENSG00000099250/ENSG00000100644/ENSG00000196712/ENSG00000168610/ENSG00000154229	12
MF	GO:0015631	tubulin binding	23/517	318/14520	0.00105086	0.0311145	0.0287122	ENSG00000127603/ENSG00000186094/ENSG00000184588/ENSG00000117519/ENSG00000118200/ENSG00000115355/ENSG00000071054/ENSG00000074054/ENSG00000047849/ENSG00000182168/ENSG00000134982/ENSG00000151914/ENSG00000010810/ENSG00000152661/ENSG00000092964/ENSG00000104419/ENSG00000130779/ENSG00000103769/ENSG00000149925/ENSG00000007168/ENSG00000160551/ENSG00000186868/ENSG00000166974	23
BP	GO:0032874	positive regulation of stress-activated MAPK cascade	14/528	152/14532	0.00129442	0.032027	0.0274898	ENSG00000092969/ENSG00000154310/ENSG00000073803/ENSG00000181826/ENSG00000112715/ENSG00000111907/ENSG00000197442/ENSG00000147324/ENSG00000104375/ENSG00000074696/ENSG00000141503/ENSG00000160551/ENSG00000182621/ENSG00000099860	14
BP	GO:0048771	tissue remodeling	14/528	152/14532	0.00129442	0.032027	0.0274898	ENSG00000135744/ENSG00000204217/ENSG00000135926/ENSG00000138814/ENSG00000081189/ENSG00000152661/ENSG00000105894/ENSG00000205213/ENSG00000154127/ENSG00000100644/ENSG00000196712/ENSG00000154229/ENSG00000101439/ENSG00000186716	14
BP	GO:0070167	regulation of biomineral tissue development	10/528	88/14532	0.0013068	0.032027	0.0274898	ENSG00000204217/ENSG00000138696/ENSG00000081189/ENSG00000164199/ENSG00000152661/ENSG00000177706/ENSG00000105894/ENSG00000107779/ENSG00000177119/ENSG00000100644	10
BP	GO:0110149	regulation of biomineralization	10/528	88/14532	0.0013068	0.032027	0.0274898	ENSG00000204217/ENSG00000138696/ENSG00000081189/ENSG00000164199/ENSG00000152661/ENSG00000177706/ENSG00000105894/ENSG00000107779/ENSG00000177119/ENSG00000100644	10
CC	GO:0045121	membrane raft	21/534	301/15339	0.00202928	0.032272	0.0274245	ENSG00000018625/ENSG00000058668/ENSG00000119729/ENSG00000204217/ENSG00000188313/ENSG00000145362/ENSG00000078295/ENSG00000044115/ENSG00000010810/ENSG00000152661/ENSG00000164929/ENSG00000134569/ENSG00000107779/ENSG00000095637/ENSG00000148700/ENSG00000166068/ENSG00000186868/ENSG00000108854/ENSG00000124145/ENSG00000172270/ENSG00000130303	21
BP	GO:0001525	angiogenesis	30/528	457/14532	0.00132458	0.0322919	0.0277172	ENSG00000117525/ENSG00000135821/ENSG00000133048/ENSG00000092969/ENSG00000135744/ENSG00000117020/ENSG00000143878/ENSG00000138448/ENSG00000115414/ENSG00000189058/ENSG00000138639/ENSG00000138685/ENSG00000112715/ENSG00000135298/ENSG00000005108/ENSG00000091129/ENSG00000105894/ENSG00000130066/ENSG00000099250/ENSG00000066468/ENSG00000100644/ENSG00000140105/ENSG00000166068/ENSG00000069667/ENSG00000067225…	30
CC	GO:0098857	membrane microdomain	21/534	302/15339	0.00211214	0.0325401	0.0276523	ENSG00000018625/ENSG00000058668/ENSG00000119729/ENSG00000204217/ENSG00000188313/ENSG00000145362/ENSG00000078295/ENSG00000044115/ENSG00000010810/ENSG00000152661/ENSG00000164929/ENSG00000134569/ENSG00000107779/ENSG00000095637/ENSG00000148700/ENSG00000166068/ENSG00000186868/ENSG00000108854/ENSG00000124145/ENSG00000172270/ENSG00000130303	21
CC	GO:0042383	sarcolemma	12/534	132/15339	0.00220816	0.0329886	0.0280335	ENSG00000171385/ENSG00000018625/ENSG00000058668/ENSG00000138814/ENSG00000145362/ENSG00000152818/ENSG00000165995/ENSG00000069431/ENSG00000198838/ENSG00000171885/ENSG00000134769/ENSG00000172270	12
BP	GO:0070304	positive regulation of stress-activated protein kinase signaling cascade	14/528	153/14532	0.00137863	0.0334336	0.0286971	ENSG00000092969/ENSG00000154310/ENSG00000073803/ENSG00000181826/ENSG00000112715/ENSG00000111907/ENSG00000197442/ENSG00000147324/ENSG00000104375/ENSG00000074696/ENSG00000141503/ENSG00000160551/ENSG00000182621/ENSG00000099860	14
BP	GO:0001938	positive regulation of endothelial cell proliferation	10/528	89/14532	0.00142552	0.0343906	0.0295185	ENSG00000117525/ENSG00000117020/ENSG00000204217/ENSG00000138685/ENSG00000112715/ENSG00000099250/ENSG00000100644/ENSG00000196712/ENSG00000168610/ENSG00000154229	10
CC	GO:0001726	ruffle	14/534	169/15339	0.00237703	0.0344669	0.0292897	ENSG00000127603/ENSG00000138448/ENSG00000168309/ENSG00000114790/ENSG00000129116/ENSG00000134982/ENSG00000113645/ENSG00000128585/ENSG00000156011/ENSG00000149177/ENSG00000130779/ENSG00000102606/ENSG00000072110/ENSG00000100345	14
BP	GO:1905475	regulation of protein localization to membrane	15/528	171/14532	0.00144664	0.0346423	0.0297346	ENSG00000171132/ENSG00000119729/ENSG00000135926/ENSG00000010810/ENSG00000075624/ENSG00000105894/ENSG00000120910/ENSG00000134569/ENSG00000131626/ENSG00000095637/ENSG00000179399/ENSG00000131981/ENSG00000133961/ENSG00000103769/ENSG00000006125	15
BP	GO:1901342	regulation of vasculature development	22/528	300/14532	0.00145091	0.0346423	0.0297346	ENSG00000117525/ENSG00000135821/ENSG00000133048/ENSG00000092969/ENSG00000135744/ENSG00000117020/ENSG00000143878/ENSG00000138685/ENSG00000109756/ENSG00000112715/ENSG00000135298/ENSG00000105894/ENSG00000099250/ENSG00000100644/ENSG00000140105/ENSG00000166068/ENSG00000067225/ENSG00000072736/ENSG00000196712/ENSG00000168610/ENSG00000154229/ENSG00000167772	22
BP	GO:0050678	regulation of epithelial cell proliferation	22/528	301/14532	0.00151367	0.0357721	0.0307043	ENSG00000117525/ENSG00000135821/ENSG00000092969/ENSG00000117020/ENSG00000115310/ENSG00000204217/ENSG00000138685/ENSG00000081189/ENSG00000112715/ENSG00000152661/ENSG00000105894/ENSG00000137693/ENSG00000099250/ENSG00000107779/ENSG00000148737/ENSG00000066468/ENSG00000100644/ENSG00000166710/ENSG00000196712/ENSG00000168610/ENSG00000154229/ENSG00000128016	22
CC	GO:0098589	membrane region	21/534	311/15339	0.00299564	0.0373675	0.0317546	ENSG00000018625/ENSG00000058668/ENSG00000119729/ENSG00000204217/ENSG00000188313/ENSG00000145362/ENSG00000078295/ENSG00000044115/ENSG00000010810/ENSG00000152661/ENSG00000164929/ENSG00000134569/ENSG00000107779/ENSG00000095637/ENSG00000148700/ENSG00000166068/ENSG00000186868/ENSG00000108854/ENSG00000124145/ENSG00000172270/ENSG00000130303	21
CC	GO:0016323	basolateral plasma membrane	16/534	212/15339	0.00310808	0.0373675	0.0317546	ENSG00000085832/ENSG00000058668/ENSG00000066032/ENSG00000204217/ENSG00000178568/ENSG00000080493/ENSG00000145362/ENSG00000112851/ENSG00000151914/ENSG00000147065/ENSG00000026508/ENSG00000150672/ENSG00000182985/ENSG00000133961/ENSG00000171885/ENSG00000130164	16
CC	GO:0031253	cell projection membrane	21/534	312/15339	0.00311063	0.0373675	0.0317546	ENSG00000127603/ENSG00000085832/ENSG00000138448/ENSG00000168309/ENSG00000185008/ENSG00000151834/ENSG00000164199/ENSG00000134982/ENSG00000113645/ENSG00000152818/ENSG00000146535/ENSG00000091138/ENSG00000174469/ENSG00000147065/ENSG00000156011/ENSG00000153317/ENSG00000026508/ENSG00000110436/ENSG00000149177/ENSG00000028203/ENSG00000186868	21
CC	GO:0019897	extrinsic component of plasma membrane	13/534	156/15339	0.00318343	0.0373675	0.0317546	ENSG00000115977/ENSG00000066032/ENSG00000134982/ENSG00000044115/ENSG00000182132/ENSG00000010810/ENSG00000164506/ENSG00000146535/ENSG00000128536/ENSG00000156049/ENSG00000156052/ENSG00000133961/ENSG00000134769	13
CC	GO:0043197	dendritic spine	13/534	158/15339	0.0035526	0.0395945	0.0336471	ENSG00000184588/ENSG00000117519/ENSG00000018625/ENSG00000138758/ENSG00000138814/ENSG00000150625/ENSG00000113742/ENSG00000079482/ENSG00000153317/ENSG00000134909/ENSG00000185046/ENSG00000186868/ENSG00000205726	13
BP	GO:0051897	positive regulation of protein kinase B signaling	14/528	157/14532	0.00176269	0.0400235	0.0343534	ENSG00000117525/ENSG00000133048/ENSG00000115310/ENSG00000178568/ENSG00000138685/ENSG00000010810/ENSG00000147324/ENSG00000104375/ENSG00000149177/ENSG00000148737/ENSG00000066468/ENSG00000185950/ENSG00000140443/ENSG00000205726	14
MF	GO:0005516	calmodulin binding	16/517	192/14520	0.00141745	0.0402203	0.0371149	ENSG00000117519/ENSG00000143333/ENSG00000118200/ENSG00000058668/ENSG00000143772/ENSG00000157087/ENSG00000138814/ENSG00000120910/ENSG00000184156/ENSG00000183049/ENSG00000148700/ENSG00000198838/ENSG00000108654/ENSG00000182621/ENSG00000086544/ENSG00000100345	16
CC	GO:0044309	neuron spine	13/534	160/15339	0.00395578	0.0406292	0.0345263	ENSG00000184588/ENSG00000117519/ENSG00000018625/ENSG00000138758/ENSG00000138814/ENSG00000150625/ENSG00000113742/ENSG00000079482/ENSG00000153317/ENSG00000134909/ENSG00000185046/ENSG00000186868/ENSG00000205726	13
BP	GO:0050807	regulation of synapse organization	17/528	211/14532	0.00182648	0.0412654	0.0354193	ENSG00000179915/ENSG00000066032/ENSG00000185008/ENSG00000160145/ENSG00000150471/ENSG00000138758/ENSG00000150625/ENSG00000081189/ENSG00000135298/ENSG00000010810/ENSG00000091129/ENSG00000105894/ENSG00000153707/ENSG00000134569/ENSG00000140538/ENSG00000007168/ENSG00000205726	17
BP	GO:0045807	positive regulation of endocytosis	10/528	92/14532	0.0018352	0.0412654	0.0354193	ENSG00000138814/ENSG00000112715/ENSG00000135541/ENSG00000120910/ENSG00000120885/ENSG00000177119/ENSG00000135404/ENSG00000166710/ENSG00000006125/ENSG00000205726	10
BP	GO:0030278	regulation of ossification	15/528	176/14532	0.00192498	0.0430749	0.0369725	ENSG00000092969/ENSG00000204217/ENSG00000138696/ENSG00000081189/ENSG00000164199/ENSG00000152661/ENSG00000177706/ENSG00000105894/ENSG00000134569/ENSG00000107779/ENSG00000066468/ENSG00000177119/ENSG00000100644/ENSG00000131873/ENSG00000108654	15
CC	GO:0098858	actin-based cell projection	15/534	201/15339	0.00458033	0.045162	0.0383783	ENSG00000155816/ENSG00000138448/ENSG00000173166/ENSG00000018189/ENSG00000182168/ENSG00000150625/ENSG00000164199/ENSG00000152818/ENSG00000128512/ENSG00000147065/ENSG00000026508/ENSG00000136754/ENSG00000028203/ENSG00000186153/ENSG00000007168	15
BP	GO:0045765	regulation of angiogenesis	20/528	270/14532	0.00208277	0.0454905	0.0390459	ENSG00000117525/ENSG00000135821/ENSG00000133048/ENSG00000092969/ENSG00000135744/ENSG00000117020/ENSG00000143878/ENSG00000138685/ENSG00000112715/ENSG00000135298/ENSG00000105894/ENSG00000099250/ENSG00000100644/ENSG00000140105/ENSG00000166068/ENSG00000067225/ENSG00000196712/ENSG00000168610/ENSG00000154229/ENSG00000167772	20
BP	GO:0072659	protein localization to plasma membrane	19/528	251/14532	0.00208655	0.0454905	0.0390459	ENSG00000127603/ENSG00000171132/ENSG00000119729/ENSG00000135926/ENSG00000144674/ENSG00000154310/ENSG00000145362/ENSG00000109756/ENSG00000075624/ENSG00000132294/ENSG00000175115/ENSG00000131626/ENSG00000165995/ENSG00000095637/ENSG00000131981/ENSG00000133961/ENSG00000165914/ENSG00000103769/ENSG00000172270	19
BP	GO:1990778	protein localization to cell periphery	22/528	309/14532	0.00210478	0.0454905	0.0390459	ENSG00000127603/ENSG00000171132/ENSG00000119729/ENSG00000135926/ENSG00000144674/ENSG00000154310/ENSG00000145362/ENSG00000109756/ENSG00000075624/ENSG00000132294/ENSG00000175115/ENSG00000131626/ENSG00000150672/ENSG00000165995/ENSG00000095637/ENSG00000130779/ENSG00000131981/ENSG00000171723/ENSG00000133961/ENSG00000165914/ENSG00000103769/ENSG00000172270	22
BP	GO:0061041	regulation of wound healing	12/528	126/14532	0.0021177	0.0454905	0.0390459	ENSG00000162407/ENSG00000117525/ENSG00000171132/ENSG00000074054/ENSG00000184500/ENSG00000138685/ENSG00000152661/ENSG00000154127/ENSG00000185532/ENSG00000177119/ENSG00000154229/ENSG00000100345	12
BP	GO:0042692	muscle cell differentiation	23/528	329/14532	0.00213114	0.0454905	0.0390459	ENSG00000135744/ENSG00000066032/ENSG00000115183/ENSG00000132466/ENSG00000138814/ENSG00000145362/ENSG00000081189/ENSG00000044115/ENSG00000112715/ENSG00000135298/ENSG00000131018/ENSG00000112531/ENSG00000148516/ENSG00000066468/ENSG00000069667/ENSG00000033800/ENSG00000170776/ENSG00000186260/ENSG00000072736/ENSG00000132475/ENSG00000184009/ENSG00000100345/ENSG00000196588	23
BP	GO:1902115	regulation of organelle assembly	15/528	178/14532	0.00215008	0.0456842	0.0392122	ENSG00000118873/ENSG00000171055/ENSG00000179915/ENSG00000115355/ENSG00000047849/ENSG00000081189/ENSG00000122545/ENSG00000147065/ENSG00000153317/ENSG00000153707/ENSG00000150867/ENSG00000092108/ENSG00000170776/ENSG00000140538/ENSG00000124145	15
BP	GO:0050773	regulation of dendrite development	13/528	144/14532	0.00227522	0.0474721	0.0407468	ENSG00000118200/ENSG00000160145/ENSG00000154310/ENSG00000138814/ENSG00000109756/ENSG00000081189/ENSG00000135298/ENSG00000105894/ENSG00000153317/ENSG00000153707/ENSG00000183049/ENSG00000007168/ENSG00000205726	13
BP	GO:0007009	plasma membrane organization	10/528	96/14532	0.00252422	0.0521972	0.0448025	ENSG00000092969/ENSG00000114698/ENSG00000188313/ENSG00000145362/ENSG00000120885/ENSG00000153317/ENSG00000104419/ENSG00000197746/ENSG00000177119/ENSG00000100345	10
BP	GO:0045785	positive regulation of cell adhesion	25/528	374/14532	0.0025579	0.0522099	0.0448134	ENSG00000162407/ENSG00000092969/ENSG00000143772/ENSG00000171132/ENSG00000071054/ENSG00000169756/ENSG00000138448/ENSG00000115414/ENSG00000113916/ENSG00000138814/ENSG00000079691/ENSG00000204592/ENSG00000112715/ENSG00000010810/ENSG00000152818/ENSG00000105894/ENSG00000026508/ENSG00000149084/ENSG00000149177/ENSG00000099250/ENSG00000108175/ENSG00000150760/ENSG00000102606/ENSG00000154229/ENSG00000124145	25
BP	GO:0032147	activation of protein kinase activity	22/528	314/14532	0.00256582	0.0522099	0.0448134	ENSG00000133048/ENSG00000092969/ENSG00000135744/ENSG00000011566/ENSG00000115355/ENSG00000071054/ENSG00000154310/ENSG00000073803/ENSG00000138685/ENSG00000078295/ENSG00000112715/ENSG00000197442/ENSG00000055208/ENSG00000104375/ENSG00000185737/ENSG00000150991/ENSG00000074696/ENSG00000140538/ENSG00000141503/ENSG00000160551/ENSG00000006062/ENSG00000099860	22
BP	GO:0002262	myeloid cell homeostasis	12/528	129/14532	0.00258045	0.0522099	0.0448134	ENSG00000184588/ENSG00000143772/ENSG00000113916/ENSG00000112715/ENSG00000118689/ENSG00000005483/ENSG00000147324/ENSG00000100644/ENSG00000166710/ENSG00000168610/ENSG00000128016/ENSG00000100320	12
BP	GO:0050803	regulation of synapse structure or activity	17/528	220/14532	0.00283385	0.0561781	0.0482194	ENSG00000179915/ENSG00000066032/ENSG00000185008/ENSG00000160145/ENSG00000150471/ENSG00000138758/ENSG00000150625/ENSG00000081189/ENSG00000135298/ENSG00000010810/ENSG00000091129/ENSG00000105894/ENSG00000153707/ENSG00000134569/ENSG00000140538/ENSG00000007168/ENSG00000205726	17
BP	GO:0050804	modulation of chemical synaptic transmission	27/528	419/14532	0.00293328	0.0568492	0.0487954	ENSG00000018625/ENSG00000135821/ENSG00000135744/ENSG00000171132/ENSG00000179915/ENSG00000168309/ENSG00000184985/ENSG00000138814/ENSG00000109756/ENSG00000079215/ENSG00000081189/ENSG00000137285/ENSG00000010810/ENSG00000131016/ENSG00000105894/ENSG00000146938/ENSG00000079482/ENSG00000165995/ENSG00000185737/ENSG00000127314/ENSG00000103769/ENSG00000196712/ENSG00000168610/ENSG00000186868/ENSG00000182621…	27
BP	GO:0030100	regulation of endocytosis	15/528	184/14532	0.00296028	0.0571334	0.0490393	ENSG00000115977/ENSG00000138814/ENSG00000112715/ENSG00000135541/ENSG00000128585/ENSG00000079482/ENSG00000120910/ENSG00000120885/ENSG00000177119/ENSG00000135404/ENSG00000131981/ENSG00000133961/ENSG00000166710/ENSG00000006125/ENSG00000205726	15
BP	GO:0099177	regulation of trans-synaptic signaling	27/528	420/14532	0.00303095	0.0580138	0.0497951	ENSG00000018625/ENSG00000135821/ENSG00000135744/ENSG00000171132/ENSG00000179915/ENSG00000168309/ENSG00000184985/ENSG00000138814/ENSG00000109756/ENSG00000079215/ENSG00000081189/ENSG00000137285/ENSG00000010810/ENSG00000131016/ENSG00000105894/ENSG00000146938/ENSG00000079482/ENSG00000165995/ENSG00000185737/ENSG00000127314/ENSG00000103769/ENSG00000196712/ENSG00000168610/ENSG00000186868/ENSG00000182621…	27
BP	GO:0008016	regulation of heart contraction	17/528	222/14532	0.00311132	0.0585533	0.0502581	ENSG00000184588/ENSG00000171385/ENSG00000018625/ENSG00000058668/ENSG00000092969/ENSG00000135744/ENSG00000157087/ENSG00000145362/ENSG00000182132/ENSG00000152661/ENSG00000198363/ENSG00000048740/ENSG00000165995/ENSG00000069431/ENSG00000123104/ENSG00000198838/ENSG00000129244	17
BP	GO:1902904	negative regulation of supramolecular fiber organization	12/528	132/14532	0.00312234	0.0585533	0.0502581	ENSG00000077549/ENSG00000116489/ENSG00000118200/ENSG00000066032/ENSG00000074054/ENSG00000134982/ENSG00000079691/ENSG00000120885/ENSG00000131626/ENSG00000148700/ENSG00000160551/ENSG00000130164	12
BP	GO:0001935	endothelial cell proliferation	12/528	133/14532	0.00332218	0.0618005	0.0530453	ENSG00000117525/ENSG00000117020/ENSG00000204217/ENSG00000138685/ENSG00000081189/ENSG00000112715/ENSG00000152661/ENSG00000099250/ENSG00000100644/ENSG00000196712/ENSG00000168610/ENSG00000154229	12
BP	GO:0030218	erythrocyte differentiation	10/528	100/14532	0.00340661	0.0626498	0.0537743	ENSG00000113916/ENSG00000112715/ENSG00000118689/ENSG00000005483/ENSG00000147324/ENSG00000100644/ENSG00000166710/ENSG00000168610/ENSG00000128016/ENSG00000100320	10
BP	GO:0032956	regulation of actin cytoskeleton organization	22/528	322/14532	0.00347996	0.0633037	0.0543355	ENSG00000077549/ENSG00000116489/ENSG00000155816/ENSG00000143878/ENSG00000171132/ENSG00000119729/ENSG00000115355/ENSG00000066032/ENSG00000074054/ENSG00000168309/ENSG00000081189/ENSG00000145730/ENSG00000079691/ENSG00000104728/ENSG00000131626/ENSG00000099250/ENSG00000148700/ENSG00000170776/ENSG00000140538/ENSG00000160551/ENSG00000124145/ENSG00000130303	22
BP	GO:0006816	calcium ion transport	25/528	383/14532	0.0034931	0.0633037	0.0543355	ENSG00000158966/ENSG00000184588/ENSG00000018625/ENSG00000058668/ENSG00000135744/ENSG00000171132/ENSG00000138448/ENSG00000157087/ENSG00000138814/ENSG00000145362/ENSG00000138685/ENSG00000150625/ENSG00000010810/ENSG00000152661/ENSG00000133872/ENSG00000083067/ENSG00000154127/ENSG00000165995/ENSG00000123104/ENSG00000177119/ENSG00000139644/ENSG00000204442/ENSG00000131981/ENSG00000198838/ENSG00000182621	25
BP	GO:1903522	regulation of blood circulation	19/528	263/14532	0.00351029	0.0633037	0.0543355	ENSG00000184588/ENSG00000171385/ENSG00000018625/ENSG00000058668/ENSG00000092969/ENSG00000135744/ENSG00000204217/ENSG00000157087/ENSG00000145362/ENSG00000182132/ENSG00000152661/ENSG00000128512/ENSG00000198363/ENSG00000048740/ENSG00000165995/ENSG00000069431/ENSG00000123104/ENSG00000198838/ENSG00000129244	19
BP	GO:0070838	divalent metal ion transport	27/528	425/14532	0.00356175	0.0639458	0.0548867	ENSG00000158966/ENSG00000184588/ENSG00000018625/ENSG00000058668/ENSG00000135744/ENSG00000171132/ENSG00000138448/ENSG00000157087/ENSG00000138814/ENSG00000145362/ENSG00000138685/ENSG00000150625/ENSG00000010810/ENSG00000152661/ENSG00000104635/ENSG00000133872/ENSG00000083067/ENSG00000154127/ENSG00000165995/ENSG00000123104/ENSG00000177119/ENSG00000139644/ENSG00000204442/ENSG00000131981/ENSG00000198838…	27
BP	GO:0042326	negative regulation of phosphorylation	26/528	405/14532	0.00365431	0.065232	0.0559907	ENSG00000162407/ENSG00000116539/ENSG00000018408/ENSG00000159733/ENSG00000134982/ENSG00000010017/ENSG00000156052/ENSG00000110422/ENSG00000149177/ENSG00000154127/ENSG00000148498/ENSG00000198825/ENSG00000150907/ENSG00000185950/ENSG00000140105/ENSG00000166068/ENSG00000140538/ENSG00000140443/ENSG00000007168/ENSG00000141027/ENSG00000196712/ENSG00000168610/ENSG00000186868/ENSG00000168675/ENSG00000078747…	26
BP	GO:0007229	integrin-mediated signaling pathway	10/528	101/14532	0.00366156	0.065232	0.0559907	ENSG00000169756/ENSG00000138448/ENSG00000112851/ENSG00000044115/ENSG00000151914/ENSG00000105894/ENSG00000099250/ENSG00000150760/ENSG00000135404/ENSG00000100345	10
BP	GO:1902532	negative regulation of intracellular signal transduction	28/528	448/14532	0.00379788	0.0674015	0.0578528	ENSG00000264522/ENSG00000116539/ENSG00000058668/ENSG00000092969/ENSG00000136536/ENSG00000113916/ENSG00000112851/ENSG00000113645/ENSG00000010017/ENSG00000080546/ENSG00000120885/ENSG00000104695/ENSG00000110422/ENSG00000026508/ENSG00000149177/ENSG00000170145/ENSG00000060138/ENSG00000139644/ENSG00000150907/ENSG00000100644/ENSG00000075413/ENSG00000166068/ENSG00000069667/ENSG00000140443/ENSG00000007168…	28
BP	GO:0031214	biomineral tissue development	13/528	153/14532	0.00385645	0.0679205	0.0582983	ENSG00000204217/ENSG00000138696/ENSG00000081189/ENSG00000164199/ENSG00000152661/ENSG00000177706/ENSG00000105894/ENSG00000205213/ENSG00000107779/ENSG00000066468/ENSG00000177119/ENSG00000150907/ENSG00000100644	13
BP	GO:0110148	biomineralization	13/528	153/14532	0.00385645	0.0679205	0.0582983	ENSG00000204217/ENSG00000138696/ENSG00000081189/ENSG00000164199/ENSG00000152661/ENSG00000177706/ENSG00000105894/ENSG00000205213/ENSG00000107779/ENSG00000066468/ENSG00000177119/ENSG00000150907/ENSG00000100644	13
CC	GO:0031012	extracellular matrix	28/534	494/15339	0.00797085	0.0701719	0.0596315	ENSG00000117525/ENSG00000133048/ENSG00000092969/ENSG00000135744/ENSG00000049323/ENSG00000115414/ENSG00000179796/ENSG00000144749/ENSG00000188313/ENSG00000163453/ENSG00000152583/ENSG00000112851/ENSG00000112715/ENSG00000151914/ENSG00000106278/ENSG00000105894/ENSG00000120885/ENSG00000168077/ENSG00000166833/ENSG00000149084/ENSG00000197746/ENSG00000066468/ENSG00000179399/ENSG00000131981/ENSG00000067225…	28
BP	GO:0071322	cellular response to carbohydrate stimulus	11/528	120/14532	0.00428877	0.0738498	0.0633875	ENSG00000171132/ENSG00000071054/ENSG00000118263/ENSG00000181722/ENSG00000138814/ENSG00000118689/ENSG00000121742/ENSG00000185950/ENSG00000100644/ENSG00000140443/ENSG00000158270	11
BP	GO:0072511	divalent inorganic cation transport	27/528	432/14532	0.00443542	0.0752559	0.0645944	ENSG00000158966/ENSG00000184588/ENSG00000018625/ENSG00000058668/ENSG00000135744/ENSG00000171132/ENSG00000138448/ENSG00000157087/ENSG00000138814/ENSG00000145362/ENSG00000138685/ENSG00000150625/ENSG00000010810/ENSG00000152661/ENSG00000104635/ENSG00000133872/ENSG00000083067/ENSG00000154127/ENSG00000165995/ENSG00000123104/ENSG00000177119/ENSG00000139644/ENSG00000204442/ENSG00000131981/ENSG00000198838…	27
CC	GO:0043296	apical junction complex	11/534	138/15339	0.00885412	0.0765804	0.0650774	ENSG00000081026/ENSG00000116539/ENSG00000116117/ENSG00000109756/ENSG00000134982/ENSG00000044115/ENSG00000148498/ENSG00000095637/ENSG00000060138/ENSG00000134873/ENSG00000109099	11
BP	GO:0045860	positive regulation of protein kinase activity	30/528	497/14532	0.00460343	0.0778215	0.0667966	ENSG00000133048/ENSG00000058668/ENSG00000092969/ENSG00000135744/ENSG00000011566/ENSG00000115355/ENSG00000071054/ENSG00000154310/ENSG00000073803/ENSG00000138685/ENSG00000109756/ENSG00000078295/ENSG00000112715/ENSG00000010810/ENSG00000111907/ENSG00000197442/ENSG00000055208/ENSG00000120885/ENSG00000104375/ENSG00000136754/ENSG00000185737/ENSG00000150991/ENSG00000074696/ENSG00000170776/ENSG00000140538…	30
BP	GO:0043500	muscle adaptation	10/528	105/14532	0.00483627	0.0802924	0.0689175	ENSG00000058668/ENSG00000135744/ENSG00000138814/ENSG00000081189/ENSG00000008083/ENSG00000118689/ENSG00000152818/ENSG00000198825/ENSG00000150907/ENSG00000154229	10
BP	GO:0051651	maintenance of location in cell	15/528	195/14532	0.00509443	0.0836787	0.071824	ENSG00000048707/ENSG00000018625/ENSG00000171132/ENSG00000138376/ENSG00000145362/ENSG00000138685/ENSG00000131018/ENSG00000197969/ENSG00000154127/ENSG00000107863/ENSG00000123104/ENSG00000198838/ENSG00000007168/ENSG00000182621/ENSG00000087086	15
BP	GO:0001678	cellular glucose homeostasis	11/528	123/14532	0.00516907	0.0843502	0.0724004	ENSG00000171132/ENSG00000071054/ENSG00000118263/ENSG00000181722/ENSG00000138814/ENSG00000118689/ENSG00000121742/ENSG00000150907/ENSG00000185950/ENSG00000100644/ENSG00000140443	11
BP	GO:0043534	blood vessel endothelial cell migration	10/528	106/14532	0.00517173	0.0843502	0.0724004	ENSG00000117020/ENSG00000138685/ENSG00000081189/ENSG00000112715/ENSG00000099250/ENSG00000100644/ENSG00000166068/ENSG00000196712/ENSG00000154229/ENSG00000100345	10
BP	GO:0048872	homeostasis of number of cells	16/528	215/14532	0.00534542	0.0853792	0.0732836	ENSG00000184588/ENSG00000143772/ENSG00000117020/ENSG00000113916/ENSG00000081189/ENSG00000112715/ENSG00000118689/ENSG00000005483/ENSG00000147324/ENSG00000205213/ENSG00000100644/ENSG00000166710/ENSG00000168610/ENSG00000128016/ENSG00000186716/ENSG00000100320	16
BP	GO:0050673	epithelial cell proliferation	23/528	355/14532	0.0054381	0.0865612	0.0742981	ENSG00000117525/ENSG00000135821/ENSG00000092969/ENSG00000117020/ENSG00000115310/ENSG00000204217/ENSG00000138685/ENSG00000081189/ENSG00000112715/ENSG00000152661/ENSG00000105894/ENSG00000205213/ENSG00000137693/ENSG00000099250/ENSG00000107779/ENSG00000148737/ENSG00000066468/ENSG00000100644/ENSG00000166710/ENSG00000196712/ENSG00000168610/ENSG00000154229/ENSG00000128016	23
BP	GO:0048732	gland development	24/528	376/14532	0.00548997	0.0868989	0.0745881	ENSG00000116539/ENSG00000092969/ENSG00000084676/ENSG00000115310/ENSG00000178568/ENSG00000160145/ENSG00000145730/ENSG00000008083/ENSG00000112715/ENSG00000152661/ENSG00000105894/ENSG00000147065/ENSG00000050165/ENSG00000099250/ENSG00000150347/ENSG00000197746/ENSG00000185737/ENSG00000107779/ENSG00000066468/ENSG00000185950/ENSG00000100644/ENSG00000100650/ENSG00000067225/ENSG00000196712	24
BP	GO:0021782	glial cell development	10/528	107/14532	0.00552515	0.0868989	0.0745881	ENSG00000104728/ENSG00000120885/ENSG00000104419/ENSG00000149256/ENSG00000148498/ENSG00000140538/ENSG00000196712/ENSG00000186868/ENSG00000130164/ENSG00000153902	10
BP	GO:0034101	erythrocyte homeostasis	10/528	107/14532	0.00552515	0.0868989	0.0745881	ENSG00000113916/ENSG00000112715/ENSG00000118689/ENSG00000005483/ENSG00000147324/ENSG00000100644/ENSG00000166710/ENSG00000168610/ENSG00000128016/ENSG00000100320	10
BP	GO:0009743	response to carbohydrate	15/528	197/14532	0.00559143	0.0872037	0.0748497	ENSG00000135821/ENSG00000171132/ENSG00000071054/ENSG00000118263/ENSG00000181722/ENSG00000138814/ENSG00000118689/ENSG00000152661/ENSG00000148737/ENSG00000127314/ENSG00000121742/ENSG00000185950/ENSG00000100644/ENSG00000140443/ENSG00000158270	15
CC	GO:0043292	contractile fiber	15/534	221/15339	0.0106521	0.0905429	0.0769426	ENSG00000077549/ENSG00000184588/ENSG00000058668/ENSG00000138814/ENSG00000145362/ENSG00000129116/ENSG00000151914/ENSG00000152661/ENSG00000131018/ENSG00000069431/ENSG00000072110/ENSG00000198838/ENSG00000149925/ENSG00000184009/ENSG00000124145	15
BP	GO:0060402	calcium ion transport into cytosol	12/528	143/14532	0.00594583	0.0913912	0.0784439	ENSG00000018625/ENSG00000058668/ENSG00000171132/ENSG00000145362/ENSG00000138685/ENSG00000010810/ENSG00000154127/ENSG00000123104/ENSG00000139644/ENSG00000204442/ENSG00000198838/ENSG00000182621	12
BP	GO:0007626	locomotory behavior	14/528	180/14532	0.00607668	0.0913912	0.0784439	ENSG00000018625/ENSG00000171132/ENSG00000160145/ENSG00000152977/ENSG00000150471/ENSG00000046889/ENSG00000140396/ENSG00000197969/ENSG00000166833/ENSG00000197746/ENSG00000198825/ENSG00000007168/ENSG00000141027/ENSG00000153902	14
BP	GO:0016202	regulation of striated muscle tissue development	11/528	126/14532	0.00618645	0.0913912	0.0784439	ENSG00000178568/ENSG00000138685/ENSG00000081189/ENSG00000008083/ENSG00000152661/ENSG00000137693/ENSG00000107779/ENSG00000066468/ENSG00000060138/ENSG00000186260/ENSG00000108654	11
BP	GO:0030879	mammary gland development	11/528	126/14532	0.00618645	0.0913912	0.0784439	ENSG00000084676/ENSG00000115310/ENSG00000178568/ENSG00000160145/ENSG00000145730/ENSG00000112715/ENSG00000152661/ENSG00000185737/ENSG00000066468/ENSG00000185950/ENSG00000100644	11
BP	GO:0071333	cellular response to glucose stimulus	10/528	109/14532	0.00628844	0.0913912	0.0784439	ENSG00000171132/ENSG00000071054/ENSG00000118263/ENSG00000181722/ENSG00000138814/ENSG00000118689/ENSG00000121742/ENSG00000185950/ENSG00000100644/ENSG00000140443	10
BP	GO:0006898	receptor-mediated endocytosis	17/528	239/14532	0.0065053	0.0930017	0.0798262	ENSG00000085832/ENSG00000115977/ENSG00000168702/ENSG00000112715/ENSG00000135541/ENSG00000135597/ENSG00000128585/ENSG00000079482/ENSG00000120885/ENSG00000179241/ENSG00000198825/ENSG00000135404/ENSG00000133961/ENSG00000166710/ENSG00000006125/ENSG00000158270/ENSG00000130164	17
BP	GO:0046330	positive regulation of JNK cascade	11/528	127/14532	0.00655844	0.0931553	0.0799581	ENSG00000154310/ENSG00000073803/ENSG00000111907/ENSG00000197442/ENSG00000147324/ENSG00000104375/ENSG00000074696/ENSG00000141503/ENSG00000160551/ENSG00000182621/ENSG00000099860	11
BP	GO:0072073	kidney epithelium development	11/528	127/14532	0.00655844	0.0931553	0.0799581	ENSG00000135744/ENSG00000185008/ENSG00000018408/ENSG00000138685/ENSG00000081189/ENSG00000112715/ENSG00000135541/ENSG00000205213/ENSG00000137693/ENSG00000066468/ENSG00000124145	11
BP	GO:0021700	developmental maturation	18/528	259/14532	0.00657638	0.0931553	0.0799581	ENSG00000162599/ENSG00000092969/ENSG00000179915/ENSG00000073803/ENSG00000132466/ENSG00000112715/ENSG00000135298/ENSG00000118689/ENSG00000152661/ENSG00000177706/ENSG00000091138/ENSG00000091129/ENSG00000174469/ENSG00000177119/ENSG00000135404/ENSG00000100644/ENSG00000196712/ENSG00000153902	18
BP	GO:0045926	negative regulation of growth	16/528	220/14532	0.00663671	0.0937233	0.0804457	ENSG00000092969/ENSG00000135744/ENSG00000115310/ENSG00000204217/ENSG00000113916/ENSG00000113645/ENSG00000008083/ENSG00000152661/ENSG00000104375/ENSG00000149177/ENSG00000099250/ENSG00000100644/ENSG00000125148/ENSG00000169715/ENSG00000205364/ENSG00000130303	16
BP	GO:0043244	regulation of protein-containing complex disassembly	10/528	110/14532	0.00669961	0.0940996	0.0807686	ENSG00000077549/ENSG00000116489/ENSG00000118200/ENSG00000074054/ENSG00000134982/ENSG00000079691/ENSG00000198363/ENSG00000148700/ENSG00000140443/ENSG00000160551	10
BP	GO:0048634	regulation of muscle organ development	11/528	128/14532	0.00694772	0.0957793	0.0822104	ENSG00000178568/ENSG00000138685/ENSG00000081189/ENSG00000008083/ENSG00000152661/ENSG00000137693/ENSG00000107779/ENSG00000066468/ENSG00000060138/ENSG00000186260/ENSG00000108654	11
BP	GO:0097553	calcium ion transmembrane import into cytosol	11/528	128/14532	0.00694772	0.0957793	0.0822104	ENSG00000018625/ENSG00000058668/ENSG00000171132/ENSG00000145362/ENSG00000138685/ENSG00000010810/ENSG00000154127/ENSG00000123104/ENSG00000204442/ENSG00000198838/ENSG00000182621	11
BP	GO:1901861	regulation of muscle tissue development	11/528	128/14532	0.00694772	0.0957793	0.0822104	ENSG00000178568/ENSG00000138685/ENSG00000081189/ENSG00000008083/ENSG00000152661/ENSG00000137693/ENSG00000107779/ENSG00000066468/ENSG00000060138/ENSG00000186260/ENSG00000108654	11
BP	GO:1903706	regulation of hemopoiesis	26/528	426/14532	0.00699875	0.0961965	0.0825685	ENSG00000143772/ENSG00000114861/ENSG00000113916/ENSG00000081189/ENSG00000118689/ENSG00000005483/ENSG00000080802/ENSG00000105894/ENSG00000055609/ENSG00000137693/ENSG00000154127/ENSG00000148516/ENSG00000108175/ENSG00000244754/ENSG00000131981/ENSG00000100644/ENSG00000134138/ENSG00000166710/ENSG00000140262/ENSG00000196712/ENSG00000168610/ENSG00000154229/ENSG00000132475/ENSG00000078747/ENSG00000128016…	26
BP	GO:0070588	calcium ion transmembrane transport	19/528	281/14532	0.00709094	0.0969544	0.083219	ENSG00000158966/ENSG00000184588/ENSG00000018625/ENSG00000058668/ENSG00000171132/ENSG00000138448/ENSG00000157087/ENSG00000145362/ENSG00000138685/ENSG00000150625/ENSG00000010810/ENSG00000083067/ENSG00000154127/ENSG00000165995/ENSG00000123104/ENSG00000177119/ENSG00000204442/ENSG00000198838/ENSG00000182621	19
BP	GO:0071331	cellular response to hexose stimulus	10/528	111/14532	0.00713133	0.0971539	0.0833902	ENSG00000171132/ENSG00000071054/ENSG00000118263/ENSG00000181722/ENSG00000138814/ENSG00000118689/ENSG00000121742/ENSG00000185950/ENSG00000100644/ENSG00000140443	10
CC	GO:0005769	early endosome	20/534	331/15339	0.0121607	0.0982823	0.0835195	ENSG00000085832/ENSG00000143878/ENSG00000138069/ENSG00000182606/ENSG00000159733/ENSG00000184985/ENSG00000138670/ENSG00000145362/ENSG00000173926/ENSG00000204592/ENSG00000152661/ENSG00000174469/ENSG00000099250/ENSG00000198825/ENSG00000068650/ENSG00000133961/ENSG00000166710/ENSG00000168675/ENSG00000078747/ENSG00000130164	20
BP	GO:0003013	circulatory system process	29/528	492/14532	0.0072903	0.098451	0.0845035	ENSG00000184588/ENSG00000171385/ENSG00000018625/ENSG00000058668/ENSG00000092969/ENSG00000135744/ENSG00000204217/ENSG00000157087/ENSG00000018408/ENSG00000145362/ENSG00000182132/ENSG00000112715/ENSG00000010810/ENSG00000152661/ENSG00000131016/ENSG00000128512/ENSG00000198363/ENSG00000166833/ENSG00000149177/ENSG00000137693/ENSG00000048740/ENSG00000165995/ENSG00000185532/ENSG00000069431/ENSG00000123104…	29

## Sheet: AST-PP_9_10
ONTOLOGY	ID	Description	GeneRatio	BgRatio	pvalue	p.adjust	qvalue	geneID	Count
BP	GO:0034329	cell junction assembly	46/485	393/14532	9.61906e-14	4.26413e-10	3.6836e-10	ENSG00000127603/ENSG00000132849/ENSG00000065243/ENSG00000116489/ENSG00000197959/ENSG00000135744/ENSG00000179915/ENSG00000071054/ENSG00000169756/ENSG00000178568/ENSG00000115414/ENSG00000189058/ENSG00000151834/ENSG00000150471/ENSG00000145362/ENSG00000150625/ENSG00000169862/ENSG00000081189/ENSG00000134982/ENSG00000044115/ENSG00000151914/ENSG00000135298/ENSG00000152661/ENSG00000075624/ENSG00000187391…	46
CC	GO:0098978	glutamatergic synapse	37/492	342/15339	9.36831e-11	4.39374e-08	3.52051e-08	ENSG00000197959/ENSG00000058668/ENSG00000179915/ENSG00000178568/ENSG00000157087/ENSG00000163618/ENSG00000154310/ENSG00000150471/ENSG00000138758/ENSG00000109339/ENSG00000152583/ENSG00000138814/ENSG00000150625/ENSG00000112851/ENSG00000010810/ENSG00000075624/ENSG00000198822/ENSG00000158528/ENSG00000146938/ENSG00000079482/ENSG00000120910/ENSG00000034677/ENSG00000153707/ENSG00000110436/ENSG00000148948…	37
CC	GO:0031252	cell leading edge	38/492	395/15339	1.54774e-09	3.62946e-07	2.90813e-07	ENSG00000127603/ENSG00000065243/ENSG00000143776/ENSG00000115355/ENSG00000169604/ENSG00000115977/ENSG00000066032/ENSG00000061676/ENSG00000138448/ENSG00000173166/ENSG00000031081/ENSG00000151834/ENSG00000018189/ENSG00000182168/ENSG00000129116/ENSG00000164199/ENSG00000134982/ENSG00000044115/ENSG00000079691/ENSG00000151914/ENSG00000196586/ENSG00000158528/ENSG00000128585/ENSG00000174469/ENSG00000171100…	38
BP	GO:0061564	axon development	46/485	490/14532	2.18782e-10	4.8493e-07	4.1891e-07	ENSG00000127603/ENSG00000116641/ENSG00000118200/ENSG00000171055/ENSG00000179915/ENSG00000066032/ENSG00000128656/ENSG00000204217/ENSG00000173166/ENSG00000118263/ENSG00000115414/ENSG00000189058/ENSG00000018189/ENSG00000138696/ENSG00000182168/ENSG00000129116/ENSG00000038382/ENSG00000044115/ENSG00000137285/ENSG00000010017/ENSG00000010810/ENSG00000111962/ENSG00000075624/ENSG00000158321/ENSG00000106278…	46
CC	GO:0099572	postsynaptic specialization	33/492	341/15339	1.65369e-08	2.23709e-06	1.79248e-06	ENSG00000159023/ENSG00000184588/ENSG00000117519/ENSG00000171385/ENSG00000197959/ENSG00000066032/ENSG00000115183/ENSG00000204217/ENSG00000178568/ENSG00000157087/ENSG00000047849/ENSG00000154310/ENSG00000138758/ENSG00000120251/ENSG00000169862/ENSG00000152377/ENSG00000113742/ENSG00000010810/ENSG00000187391/ENSG00000198822/ENSG00000158528/ENSG00000146938/ENSG00000156011/ENSG00000164929/ENSG00000148948…	33
CC	GO:0098984	neuron to neuron synapse	33/492	343/15339	1.90797e-08	2.23709e-06	1.79248e-06	ENSG00000159023/ENSG00000184588/ENSG00000117519/ENSG00000197959/ENSG00000066032/ENSG00000115183/ENSG00000204217/ENSG00000178568/ENSG00000157087/ENSG00000047849/ENSG00000154310/ENSG00000138758/ENSG00000120251/ENSG00000169862/ENSG00000152377/ENSG00000113742/ENSG00000010810/ENSG00000187391/ENSG00000198822/ENSG00000158528/ENSG00000146938/ENSG00000156011/ENSG00000034677/ENSG00000164929/ENSG00000148948…	33
CC	GO:0014069	postsynaptic density	31/492	317/15339	3.56653e-08	3.3454e-06	2.68053e-06	ENSG00000159023/ENSG00000184588/ENSG00000117519/ENSG00000197959/ENSG00000066032/ENSG00000115183/ENSG00000204217/ENSG00000178568/ENSG00000157087/ENSG00000047849/ENSG00000154310/ENSG00000120251/ENSG00000169862/ENSG00000152377/ENSG00000113742/ENSG00000010810/ENSG00000187391/ENSG00000198822/ENSG00000158528/ENSG00000146938/ENSG00000156011/ENSG00000164929/ENSG00000148948/ENSG00000134569/ENSG00000150672…	31
CC	GO:0032279	asymmetric synapse	31/492	321/15339	4.7617e-08	3.72206e-06	2.98233e-06	ENSG00000159023/ENSG00000184588/ENSG00000117519/ENSG00000197959/ENSG00000066032/ENSG00000115183/ENSG00000204217/ENSG00000178568/ENSG00000157087/ENSG00000047849/ENSG00000154310/ENSG00000120251/ENSG00000169862/ENSG00000152377/ENSG00000113742/ENSG00000010810/ENSG00000187391/ENSG00000198822/ENSG00000158528/ENSG00000146938/ENSG00000156011/ENSG00000164929/ENSG00000148948/ENSG00000134569/ENSG00000150672…	31
BP	GO:0043087	regulation of GTPase activity	41/485	446/14532	4.09418e-09	4.70704e-06	4.06621e-06	ENSG00000116641/ENSG00000213047/ENSG00000071054/ENSG00000169756/ENSG00000128656/ENSG00000157985/ENSG00000031081/ENSG00000160145/ENSG00000113916/ENSG00000109680/ENSG00000138639/ENSG00000145819/ENSG00000135298/ENSG00000164506/ENSG00000071189/ENSG00000128512/ENSG00000079482/ENSG00000104728/ENSG00000164741/ENSG00000147509/ENSG00000046889/ENSG00000153317/ENSG00000156052/ENSG00000133812/ENSG00000196914…	41
BP	GO:0043547	positive regulation of GTPase activity	37/485	380/14532	5.21056e-09	4.70704e-06	4.06621e-06	ENSG00000116641/ENSG00000213047/ENSG00000071054/ENSG00000169756/ENSG00000128656/ENSG00000157985/ENSG00000031081/ENSG00000160145/ENSG00000109680/ENSG00000138639/ENSG00000145819/ENSG00000135298/ENSG00000164506/ENSG00000071189/ENSG00000128512/ENSG00000079482/ENSG00000104728/ENSG00000164741/ENSG00000147509/ENSG00000046889/ENSG00000153317/ENSG00000156052/ENSG00000196914/ENSG00000134909/ENSG00000107863…	37
BP	GO:0007409	axonogenesis	41/485	450/14532	5.30909e-09	4.70704e-06	4.06621e-06	ENSG00000127603/ENSG00000116641/ENSG00000171055/ENSG00000179915/ENSG00000066032/ENSG00000128656/ENSG00000204217/ENSG00000173166/ENSG00000118263/ENSG00000115414/ENSG00000018189/ENSG00000138696/ENSG00000182168/ENSG00000129116/ENSG00000038382/ENSG00000137285/ENSG00000010017/ENSG00000010810/ENSG00000111962/ENSG00000075624/ENSG00000158321/ENSG00000106278/ENSG00000079482/ENSG00000092964/ENSG00000182197…	41
BP	GO:0010975	regulation of neuron projection development	42/485	476/14532	8.80698e-09	6.50689e-06	5.62102e-06	ENSG00000127603/ENSG00000197959/ENSG00000118200/ENSG00000135744/ENSG00000115355/ENSG00000066032/ENSG00000071054/ENSG00000128656/ENSG00000116044/ENSG00000204217/ENSG00000115414/ENSG00000160145/ENSG00000154310/ENSG00000018189/ENSG00000138814/ENSG00000081189/ENSG00000152377/ENSG00000137285/ENSG00000135298/ENSG00000010810/ENSG00000111962/ENSG00000185345/ENSG00000187391/ENSG00000158528/ENSG00000257923…	42
BP	GO:0022604	regulation of cell morphogenesis	41/485	466/14532	1.44945e-08	9.17914e-06	7.92945e-06	ENSG00000077549/ENSG00000159023/ENSG00000127603/ENSG00000197959/ENSG00000169756/ENSG00000128656/ENSG00000204217/ENSG00000115414/ENSG00000160145/ENSG00000154310/ENSG00000018189/ENSG00000138814/ENSG00000137285/ENSG00000079691/ENSG00000135298/ENSG00000146247/ENSG00000010810/ENSG00000111962/ENSG00000185345/ENSG00000122545/ENSG00000158528/ENSG00000257923/ENSG00000128585/ENSG00000105894/ENSG00000164741…	41
BP	GO:0050808	synapse organization	36/485	388/14532	2.96976e-08	1.57985e-05	1.36476e-05	ENSG00000162599/ENSG00000197959/ENSG00000179915/ENSG00000066032/ENSG00000115183/ENSG00000178568/ENSG00000121440/ENSG00000160145/ENSG00000151834/ENSG00000150471/ENSG00000138758/ENSG00000152583/ENSG00000150625/ENSG00000169862/ENSG00000081189/ENSG00000135298/ENSG00000010810/ENSG00000075624/ENSG00000187391/ENSG00000158528/ENSG00000105894/ENSG00000146938/ENSG00000079482/ENSG00000153707/ENSG00000148948…	36
BP	GO:0016358	dendrite development	26/485	225/14532	3.487e-08	1.57985e-05	1.36476e-05	ENSG00000197959/ENSG00000118200/ENSG00000066032/ENSG00000118263/ENSG00000160145/ENSG00000154310/ENSG00000138814/ENSG00000169862/ENSG00000081189/ENSG00000112137/ENSG00000135298/ENSG00000010810/ENSG00000049618/ENSG00000158528/ENSG00000257923/ENSG00000105894/ENSG00000046889/ENSG00000153317/ENSG00000153707/ENSG00000134569/ENSG00000183049/ENSG00000099250/ENSG00000185532/ENSG00000152767/ENSG00000141503…	26
BP	GO:0048813	dendrite morphogenesis	20/485	139/14532	3.56384e-08	1.57985e-05	1.36476e-05	ENSG00000197959/ENSG00000066032/ENSG00000118263/ENSG00000160145/ENSG00000154310/ENSG00000138814/ENSG00000169862/ENSG00000112137/ENSG00000135298/ENSG00000010810/ENSG00000158528/ENSG00000257923/ENSG00000105894/ENSG00000046889/ENSG00000153707/ENSG00000134569/ENSG00000099250/ENSG00000152767/ENSG00000141503/ENSG00000100320	20
CC	GO:0005938	cell cortex	28/492	299/15339	4.04675e-07	2.71132e-05	2.17247e-05	ENSG00000074800/ENSG00000159023/ENSG00000116489/ENSG00000155816/ENSG00000144036/ENSG00000066032/ENSG00000116117/ENSG00000138758/ENSG00000151914/ENSG00000196586/ENSG00000079819/ENSG00000131016/ENSG00000075624/ENSG00000122545/ENSG00000158528/ENSG00000128585/ENSG00000131558/ENSG00000164741/ENSG00000198363/ENSG00000187239/ENSG00000134909/ENSG00000148498/ENSG00000066468/ENSG00000123104/ENSG00000102606…	28
CC	GO:0097060	synaptic membrane	34/492	421/15339	7.7639e-07	4.55158e-05	3.64699e-05	ENSG00000171385/ENSG00000197959/ENSG00000058668/ENSG00000179915/ENSG00000176204/ENSG00000066032/ENSG00000115183/ENSG00000178568/ENSG00000157087/ENSG00000132164/ENSG00000151834/ENSG00000163288/ENSG00000145362/ENSG00000120251/ENSG00000109472/ENSG00000150625/ENSG00000113742/ENSG00000164506/ENSG00000198822/ENSG00000146938/ENSG00000198947/ENSG00000156011/ENSG00000164929/ENSG00000110436/ENSG00000148948…	34
CC	GO:0015629	actin cytoskeleton	37/492	488/15339	1.16481e-06	6.06998e-05	4.86361e-05	ENSG00000077549/ENSG00000127603/ENSG00000117519/ENSG00000116489/ENSG00000143776/ENSG00000155816/ENSG00000066032/ENSG00000061676/ENSG00000160145/ENSG00000145012/ENSG00000138758/ENSG00000129116/ENSG00000044115/ENSG00000079691/ENSG00000196586/ENSG00000010810/ENSG00000079819/ENSG00000075624/ENSG00000122545/ENSG00000158321/ENSG00000158528/ENSG00000079482/ENSG00000164741/ENSG00000153317/ENSG00000107201…	37
MF	GO:0005088	Ras guanyl-nucleotide exchange factor activity	19/478	136/14520	1.0223e-07	6.74716e-05	6.27368e-05	ENSG00000143344/ENSG00000213047/ENSG00000163947/ENSG00000160145/ENSG00000138670/ENSG00000038382/ENSG00000104728/ENSG00000046889/ENSG00000184014/ENSG00000133812/ENSG00000196914/ENSG00000150760/ENSG00000139132/ENSG00000152767/ENSG00000102606/ENSG00000174485/ENSG00000170776/ENSG00000132669/ENSG00000186716	19
CC	GO:0005911	cell-cell junction	32/492	397/15339	1.71937e-06	7.73747e-05	6.1997e-05	ENSG00000132849/ENSG00000065243/ENSG00000081026/ENSG00000018625/ENSG00000143776/ENSG00000066032/ENSG00000169756/ENSG00000116117/ENSG00000150471/ENSG00000138814/ENSG00000145362/ENSG00000169862/ENSG00000133401/ENSG00000134982/ENSG00000044115/ENSG00000152661/ENSG00000135541/ENSG00000187391/ENSG00000174469/ENSG00000107201/ENSG00000182985/ENSG00000148498/ENSG00000035403/ENSG00000095637/ENSG00000060138…	32
CC	GO:0030055	cell-substrate junction	32/492	398/15339	1.81476e-06	7.73747e-05	6.1997e-05	ENSG00000116641/ENSG00000117519/ENSG00000071054/ENSG00000169756/ENSG00000061676/ENSG00000138448/ENSG00000031081/ENSG00000145012/ENSG00000138639/ENSG00000129116/ENSG00000112851/ENSG00000044115/ENSG00000145819/ENSG00000113721/ENSG00000151914/ENSG00000152661/ENSG00000079819/ENSG00000131016/ENSG00000075624/ENSG00000198947/ENSG00000164741/ENSG00000131626/ENSG00000099250/ENSG00000035403/ENSG00000095637…	32
BP	GO:0099173	postsynapse organization	20/485	155/14532	2.24289e-07	9.03886e-05	7.80827e-05	ENSG00000197959/ENSG00000179915/ENSG00000115183/ENSG00000160145/ENSG00000169862/ENSG00000010810/ENSG00000075624/ENSG00000187391/ENSG00000158528/ENSG00000105894/ENSG00000146938/ENSG00000079482/ENSG00000153707/ENSG00000134569/ENSG00000150672/ENSG00000099250/ENSG00000171723/ENSG00000140538/ENSG00000140443/ENSG00000184009	20
MF	GO:0005096	GTPase activator activity	26/478	261/14520	5.16958e-07	0.000116507	0.000108331	ENSG00000128656/ENSG00000157985/ENSG00000031081/ENSG00000109680/ENSG00000138639/ENSG00000145819/ENSG00000135298/ENSG00000164506/ENSG00000128512/ENSG00000079482/ENSG00000164741/ENSG00000147509/ENSG00000046889/ENSG00000153317/ENSG00000156052/ENSG00000196914/ENSG00000134909/ENSG00000107863/ENSG00000099250/ENSG00000150760/ENSG00000174373/ENSG00000066933/ENSG00000182621/ENSG00000132669/ENSG00000188559…	26
MF	GO:0005085	guanyl-nucleotide exchange factor activity	23/478	212/14520	5.29578e-07	0.000116507	0.000108331	ENSG00000116641/ENSG00000143344/ENSG00000213047/ENSG00000163947/ENSG00000160145/ENSG00000138670/ENSG00000038382/ENSG00000128512/ENSG00000104728/ENSG00000156011/ENSG00000046889/ENSG00000160271/ENSG00000184014/ENSG00000133812/ENSG00000196914/ENSG00000150760/ENSG00000139132/ENSG00000152767/ENSG00000102606/ENSG00000174485/ENSG00000170776/ENSG00000132669/ENSG00000186716	23
CC	GO:0030027	lamellipodium	20/492	190/15339	3.17994e-06	0.000124283	9.95824e-05	ENSG00000065243/ENSG00000143776/ENSG00000115355/ENSG00000169604/ENSG00000066032/ENSG00000061676/ENSG00000138448/ENSG00000173166/ENSG00000031081/ENSG00000018189/ENSG00000182168/ENSG00000129116/ENSG00000134982/ENSG00000044115/ENSG00000079691/ENSG00000158528/ENSG00000104635/ENSG00000099204/ENSG00000139132/ENSG00000102606	20
CC	GO:0045211	postsynaptic membrane	27/492	316/15339	3.80879e-06	0.000137409	0.0001101	ENSG00000171385/ENSG00000197959/ENSG00000176204/ENSG00000066032/ENSG00000115183/ENSG00000178568/ENSG00000157087/ENSG00000132164/ENSG00000151834/ENSG00000163288/ENSG00000145362/ENSG00000120251/ENSG00000113742/ENSG00000198822/ENSG00000146938/ENSG00000198947/ENSG00000156011/ENSG00000164929/ENSG00000148948/ENSG00000150672/ENSG00000134909/ENSG00000099250/ENSG00000182771/ENSG00000171723/ENSG00000140538…	27
MF	GO:0060589	nucleoside-triphosphatase regulator activity	29/478	323/14520	1.00747e-06	0.000156618	0.000145627	ENSG00000128656/ENSG00000157985/ENSG00000031081/ENSG00000109680/ENSG00000138639/ENSG00000145819/ENSG00000135298/ENSG00000164506/ENSG00000128512/ENSG00000079482/ENSG00000164741/ENSG00000147509/ENSG00000046889/ENSG00000153317/ENSG00000156052/ENSG00000160271/ENSG00000196914/ENSG00000134909/ENSG00000136770/ENSG00000107863/ENSG00000099250/ENSG00000150760/ENSG00000174373/ENSG00000066933/ENSG00000129244…	29
MF	GO:0030695	GTPase regulator activity	27/478	290/14520	1.1865e-06	0.000156618	0.000145627	ENSG00000128656/ENSG00000157985/ENSG00000031081/ENSG00000109680/ENSG00000138639/ENSG00000145819/ENSG00000135298/ENSG00000164506/ENSG00000128512/ENSG00000079482/ENSG00000164741/ENSG00000147509/ENSG00000046889/ENSG00000153317/ENSG00000156052/ENSG00000160271/ENSG00000196914/ENSG00000134909/ENSG00000107863/ENSG00000099250/ENSG00000150760/ENSG00000174373/ENSG00000066933/ENSG00000182621/ENSG00000132669…	27
BP	GO:0010769	regulation of cell morphogenesis involved in differentiation	28/485	290/14532	4.73249e-07	0.000174826	0.000151025	ENSG00000127603/ENSG00000197959/ENSG00000169756/ENSG00000128656/ENSG00000204217/ENSG00000115414/ENSG00000160145/ENSG00000154310/ENSG00000018189/ENSG00000138814/ENSG00000137285/ENSG00000079691/ENSG00000135298/ENSG00000111962/ENSG00000158528/ENSG00000257923/ENSG00000092964/ENSG00000153707/ENSG00000148948/ENSG00000134569/ENSG00000099250/ENSG00000150760/ENSG00000102606/ENSG00000103769/ENSG00000169032…	28
BP	GO:0031346	positive regulation of cell projection organization	32/485	365/14532	6.36068e-07	0.000216899	0.00018737	ENSG00000127603/ENSG00000197959/ENSG00000135744/ENSG00000115355/ENSG00000116044/ENSG00000061676/ENSG00000204217/ENSG00000115414/ENSG00000160145/ENSG00000018189/ENSG00000150625/ENSG00000134982/ENSG00000137285/ENSG00000079691/ENSG00000010810/ENSG00000185345/ENSG00000122545/ENSG00000158321/ENSG00000187391/ENSG00000158528/ENSG00000257923/ENSG00000105894/ENSG00000153707/ENSG00000183049/ENSG00000099250…	32
[truncated: 217 more rows]

## Sheet: IN-PV_1_7
ONTOLOGY	ID	Description	GeneRatio	BgRatio	pvalue	p.adjust	qvalue	geneID	Count
[truncated: 2 more rows]

## Sheet: IN-PV_4_8
ONTOLOGY	ID	Description	GeneRatio	BgRatio	pvalue	p.adjust	qvalue	geneID	Count
[truncated: 1 more rows]

[truncated: 25 more sheets: IN-PV_9_5, IN-PV_9_6, IN-SST_5_4, IN-SST_7_4, IN-SST_8_6, IN-SST_9_7, IN-SST_10_4, L2_3_1_5, L2_3_5_25, L2_3_7_10, L2_3_9_7, L4_4_15, L5_6_1_8, L5_6_2_9, L5_6_3_12, L5_6_4_10, L5_6_5_7, L5_6_6_4, L5_6_7_9, L5_6_8_6 …]
